# Supplementary material for: Oral squamous cell carcinoma: microRNA expression profiling and integrative analyses for elucidation of tumourigenesis mechanism
Source: Mol Cancer. 2016 Apr 7;15:28. doi: 10.1186/s12943-016-0512-8 (PMC4823852; doi:10.1186/s12943-016-0512-8)
Supplement: Additional file 3: — Microarray data providing the expression matrix and normalization values for samples of Batch I, Batch II, Batch I and II merged and the outcome of unsupervised and supervised clustering analysis. (XLSX 2362 kb) [file 12943_2016_512_MOESM3_ESM.xlsx]

## Sheet: Data description
Description of the data provided
Additional File 3
This excel document contains the following sheets:
1. The sheet named "Hybridizations" contains information on the sample name, hybridization scheme and number of samples in each batch.
2. The sheet named "Expression_matrix_BATCH I" contains the expression matrix for 21 samples
3. The sheet named "EM_BATCH I_NORM" contains the expression matrix for 21 samples normalized to the batch reference sample OCAA 57
4. The sheet named "Expression_matrix_BATCH II" contains the expression matrix for 9 samples
5. The sheet named "EM_Batch II_NORM" contains the expression matrix for 9 samples normalized to the batch reference sample OCAA 57
6. The sheet named "EM_BATCH I & II_merge" contains the merged expression matrix for all 30 reactions
7. The sheet named "EM_Filtered" contains the expression matrix for all 30 reactions filtered to include only miRNAs that were detected in both replicates of the batch reference OCAA 57
8. The sheet named "EM_Unsupervised" contains the unsupervised clustering data for the 29 samples
9. The sheet named "EM_Supervised" contains the supervised clustering data when the samples were manually grouped into moderately-differentiated and well-differentiated histological types.
Note: Expression matrix denotes the normalized Hy3/Hy5 ratios (log2 transformed) from all hybridizations. The ratios represent the median of replicated measurements of the same miRNA from each slide (each reaction).
Sample Description
Organism:	Homo sapiens
Tissue type:	Oral carcinoma
Cell type:	squamous cells
Sample Type:	Total RNA?	yes	miRNA enriched?
RNA Extraction method:	QIAGEN RNeasy mini kit
Product specifications
Product number	208400-A (208401-A / 208402-A)
Slide batch #	33015
Array version	5th generation - hsa, mmu & rno
miRBase version	miRBase 16.0 + miRPlus

## Sheet: Hybridizations
Hybridizations performed
BATCH I
Slide Number		Sample X (Hy3)				Sample Y (Hy5)
h1		OCAA32				comon reference pool (samples s1-21)
h2		OCAA3				comon reference pool (samples s1-21)
h3		OCAA31				comon reference pool (samples s1-21)
h4		OCAA29				comon reference pool (samples s1-21)
h5		OCAA48				comon reference pool (samples s1-21)
h6		OCAA44				comon reference pool (samples s1-21)
h7		OCAA56				comon reference pool (samples s1-21)
h8		OCAA34				comon reference pool (samples s1-21)
h9		OCAA62				comon reference pool (samples s1-21)
h10		OCAA69				comon reference pool (samples s1-21)
h11		OCAA49				comon reference pool (samples s1-21)
h12		OCAA6				comon reference pool (samples s1-21)
h13		OCAA59				comon reference pool (samples s1-21)
h14		OCAA70				comon reference pool (samples s1-21)
h15		OCAA36				comon reference pool (samples s1-21)
h16		OCAA57				comon reference pool (samples s1-21)
h17		OCAA66				comon reference pool (samples s1-21)
h18		OCAA27				comon reference pool (samples s1-21)
h19		OCAA50				comon reference pool (samples s1-21)
h20		OCAA2				comon reference pool (samples s1-21)
h21		OCAA11				comon reference pool (samples s1-21)
BATCH II
Slide Number		Sample X (Hy3)				Sample Y (Hy5)
h1		OCAA 136		OCAA 136		Common reference pool from Batch I
h2		OCAA 74		OCAA 74		Common reference pool from Batch I
h3		OCAA 90		OCAA 90		Common reference pool from Batch I
h4		OCAA 109		OCAA 109		Common reference pool from Batch I
h5		OCAA 147		OCAA 147		Common reference pool from Batch I
h6		OCAA 144		OCAA 144		Common reference pool from Batch I
h7		OCAA 150		OCAA 150		Common reference pool from Batch I
h8		OCAA 111		OCAA 111		Common reference pool from Batch I
h9		OCAA 57 (Batch reference sample)		OCAA 57		Common reference pool from Batch I

## Sheet: Expression_matrix_BATCH I
		LogMedianRatios
		OCAA 32	OCAA 3	OCAA 31	OCAA 29	OCAA 48	OCAA 44	OCAA 56	OCAA 34	OCAA 62	OCAA 69	OCAA 49	OCAA 6	OCAA 59	OCAA 70	OCAA 36	OCAA 57	OCAA 66	OCAA 27	OCAA 50	OCAA 2	OCAA 11
Probe Id	Annotation	Slide 1	Slide 2	Slide 3	Slide 4	Slide 5	Slide 6	Slide 7	Slide 8	Slide 9	Slide 10	Slide 11	Slide 12	Slide 13	Slide 14	Slide 15	Slide 16	Slide 17	Slide 18	Slide 19	Slide 20	Slide 21
17748	hsa-let-7a	0.731531	-1.02773	-1.80431	-0.716882	2.00496	0.752306	1.24689	1.8193	2.51171	-0.115846	2.26816	-0.961481	1.03677	-1.33762	1.74099	3.11614	-0.264978	-0.428145	1.18837	-2.83676	0.990095
17888	hsa-let-7a*	0.457498	0.114241	NA	NA	NA	NA	NA	NA	NA	NA	NA	NA	NA	NA	NA	NA	NA	NA	NA	NA	NA
42530	hsa-let-7a-2*	-0.273222	-0.0990414	-0.0590035	-0.0779547	NA	-0.255354	-0.209057	-0.107008	-0.229396	-0.253807	-0.0614223	-0.0693921	-0.186771	0.0495358	-0.284882	-0.420271	-0.0867164	-0.0906878	-0.257419	-0.0180325	-0.215997
17749	hsa-let-7b	-0.345154	-0.0898521	0.03132	-0.532346	-0.368648	-0.103872	0.220325	0.19013	-0.547685	0.500112	-0.00165874	0.729452	0.117827	-0.0365079	-0.261843	-0.0110624	-1.04338	0.132982	-0.410111	-1.24548	-0.175275
42769	hsa-let-7b*	-0.0250434	0.0327143	-0.0473443	0.179474	0.369263	-0.00244497	0.261156	0.355511	0.10667	0.187984	0.164083	0.533826	0.268033	0.188807	0.189842	0.489413	-0.0511201	0.171978	0.321886	-0.336312	0.113147
19004	hsa-let-7c	-0.215415	-0.217723	-0.181043	-0.564802	0.0177956	0.0542222	0.328926	0.494602	0.0251432	0.252083	0.322069	0.257921	0.27035	-0.273891	-0.0206829	0.720624	-0.881168	0.0730876	-0.188781	-1.1978	0.0125603
42653	hsa-let-7c*	NA	-0.221109	NA	NA	NA	NA	NA	NA	NA	NA	NA	NA	NA	NA	NA	NA	NA	NA	NA	NA	NA
46437	hsa-let-7d	0.638807	-0.793192	-1.42966	-0.724591	1.39797	0.528827	1.01716	1.53606	2.18794	-0.194576	1.99539	-0.78741	0.703593	-1.05952	1.6161	2.84589	-0.28127	-0.454372	0.927284	-2.11984	0.651695
46436	hsa-let-7e	-0.0643364	0.0551241	-0.0233198	0.232121	0.0426572	0.0915645	-0.178082	-0.0404255	0.372312	-0.156478	0.0593265	-0.138016	-0.298631	0.126581	0.109192	0.744873	0.162526	0.0104555	-0.029386	0.126096	-0.0429465
42743	hsa-let-7e*	NA	0.56422	NA	NA	NA	NA	NA	NA	NA	NA	NA	NA	NA	NA	NA	NA	NA	NA	NA	NA	NA
17752	hsa-let-7f	NA	0.127161	NA	NA	NA	NA	NA	NA	NA	NA	NA	NA	NA	NA	NA	NA	NA	NA	NA	NA	NA
46435	hsa-let-7f	0.385123	-0.683812	-1.48703	-0.745865	1.79158	0.47024	0.841916	1.31861	2.22196	-0.00468841	1.65136	-0.54473	0.7534	-1.08073	1.24632	2.4935	-0.378533	-0.22769	0.778512	-2.92423	0.637196
42742	hsa-let-7f-2*	NA	NA	NA	NA	NA	NA	NA	NA	NA	NA	NA	NA	NA	NA	NA	NA	NA	NA	NA	NA	NA
46438	hsa-let-7g	0.28405	-0.670878	-1.76746	0.00172488	1.18953	0.330371	1.00335	1.24863	2.51368	0.256256	2.09717	-0.788534	1.13474	-0.592095	1.36264	1.79119	0.125393	0.147245	0.30338	-2.36628	0.924743
42778	hsa-let-7g*	NA	NA	NA	NA	NA	NA	NA	NA	NA	NA	NA	NA	NA	NA	NA	NA	NA	NA	NA	NA	NA
9938	hsa-let-7i	0.0178281	-0.299846	-2.02658	-0.215013	0.0689411	-0.524398	0.696192	0.694209	1.24552	0.512828	0.989705	-0.720187	0.285604	-0.614718	0.973065	0.779646	-0.0851222	0.43844	-0.248238	-3.18616	0.490737
10916	hsa-miR-1	NA	NA	NA	NA	NA	NA	NA	1.11188	NA	NA	NA	NA	NA	NA	NA	NA	NA	NA	NA	NA	1.53758
31026	hsa-miR-101	-0.166454	-1.03978	-2.21451	-0.834591	-0.257877	-0.709058	0.304086	0.83596	1.84718	-0.22757	1.74893	-1.36142	-0.00337661	-1.43313	1.10966	-1.73051	-0.0752396	-0.0769867	-0.375427	-2.55668	0.73011
17935	hsa-miR-101*	NA	NA	NA	NA	NA	NA	NA	NA	NA	NA	NA	NA	NA	NA	NA	NA	NA	NA	NA	NA	NA
10919	hsa-miR-103	0.48005	-0.0867984	-1.24895	-0.534751	0.436544	0.22993	0.708481	0.552826	0.448264	0.112906	1.24739	-0.61831	-0.0316047	-0.634847	0.480239	1.35312	-0.311902	0.0257942	0.236671	-1.39864	0.0688772
5250	hsa-miR-105	NA	NA	NA	NA	NA	NA	NA	NA	NA	NA	NA	NA	NA	NA	NA	NA	NA	NA	NA	NA	NA
42562	hsa-miR-105*	NA	NA	NA	NA	NA	NA	NA	NA	NA	NA	NA	NA	NA	NA	NA	NA	NA	NA	NA	NA	NA
46801	hsa-miR-106a	0.870905	-0.331676	-1.38044	-0.727904	0.950001	0.0803148	0.260489	0.990747	1.15171	-0.319629	1.66158	-0.704944	-0.047284	-1.16078	0.678205	1.87642	0.0595749	-0.123565	1.04391	-2.00452	0.237839
42508	hsa-miR-106a*	NA	NA	NA	NA	NA	NA	NA	NA	NA	NA	NA	NA	NA	NA	NA	NA	NA	NA	NA	NA	NA
19582	hsa-miR-106b	1.04977	-0.104119	-1.57713	-0.605608	0.628903	0.0683986	0.425184	0.471724	0.654186	0.150099	1.26514	-0.70301	0.131905	-0.770739	0.777628	0.186158	0.495932	-0.0363467	0.570793	-3.13821	0.168513
17854	hsa-miR-106b*	NA	NA	NA	NA	NA	NA	NA	NA	NA	NA	NA	NA	NA	NA	NA	NA	NA	NA	NA	NA	NA
10923	hsa-miR-107	0.305732	-0.554698	-0.768489	-0.422406	0.0103832	0.148755	0.438352	0.353163	0.33485	-0.00343028	1.03874	-0.609154	-0.178678	-0.515955	0.311448	0.907807	-0.208867	-0.286425	0.11393	-0.416804	0.089638
13485	hsa-miR-10a	NA	-0.31852	NA	NA	NA	NA	NA	NA	NA	NA	NA	NA	NA	NA	NA	NA	NA	NA	NA	NA	NA
28019	hsa-miR-10a*	NA	0.591405	0.408967	0.134073	NA	NA	NA	NA	NA	NA	NA	NA	NA	NA	NA	NA	NA	NA	NA	0.669169	NA
10925	hsa-miR-10b	0.0468487	NA	-0.636684	NA	0.597499	0.593371	0.404036	0.799127	1.85106	0.140521	1.15362	NA	0.448379	NA	0.847826	1.67124	NA	NA	NA	-0.83465	0.412177
42969	hsa-miR-10b*	NA	NA	NA	NA	NA	NA	NA	NA	NA	NA	NA	NA	NA	NA	NA	NA	NA	NA	NA	NA	NA
46822	hsa-miR-1178	NA	NA	NA	NA	NA	NA	NA	NA	NA	NA	NA	NA	NA	NA	NA	NA	NA	NA	NA	NA	NA
46735	hsa-miR-1179	NA	NA	NA	NA	NA	NA	NA	NA	NA	NA	NA	NA	NA	NA	NA	NA	NA	NA	NA	NA	NA
42848	hsa-miR-1180	NA	NA	NA	NA	NA	NA	NA	NA	NA	NA	NA	NA	NA	NA	NA	NA	NA	NA	NA	NA	NA
46675	hsa-miR-1181	NA	NA	NA	NA	NA	NA	NA	NA	NA	NA	NA	NA	NA	NA	NA	NA	NA	NA	NA	NA	NA
46738	hsa-miR-1182	NA	NA	NA	NA	NA	NA	NA	NA	NA	NA	NA	NA	NA	NA	NA	NA	NA	NA	NA	NA	NA
46880	hsa-miR-1183	NA	0.415453	0.624266	NA	NA	NA	NA	NA	NA	NA	NA	NA	NA	NA	NA	NA	NA	NA	NA	NA	NA
46258	hsa-miR-1184	-0.494901	-1.13521	-0.573982	-0.749282	0.880587	1.18207	-1.08373	-0.246246	0.0638859	-0.908883	-0.476754	-1.4926	-0.593716	-0.406711	-0.562879	-0.441712	-0.806857	-1.11221	-0.0619892	0.688934	-0.6262
46419	hsa-miR-1185	NA	NA	NA	NA	NA	NA	NA	NA	NA	NA	NA	NA	NA	NA	NA	NA	NA	NA	NA	NA	NA
46617	hsa-miR-1197	NA	NA	NA	NA	NA	NA	NA	NA	NA	NA	NA	NA	NA	NA	NA	NA	NA	NA	NA	NA	NA
46272	hsa-miR-1200	NA	NA	NA	NA	NA	NA	NA	NA	NA	NA	NA	NA	NA	NA	NA	NA	NA	NA	NA	NA	NA
46712	hsa-miR-1201	0.232895	-0.740905	-1.69791	-0.985838	-0.34491	0.0694926	1.06045	0.36603	0.596017	-0.556365	0.961722	-1.39901	0.073974	-1.35122	0.754781	2.01749	-0.189525	-0.441153	0.33918	-1.81903	0.130898
46832	hsa-miR-1202	NA	NA	NA	NA	NA	NA	NA	NA	NA	NA	NA	NA	NA	NA	NA	NA	NA	NA	NA	NA	NA
46411	hsa-miR-1203	NA	NA	NA	NA	NA	NA	NA	NA	NA	NA	NA	NA	NA	NA	NA	NA	NA	NA	NA	NA	NA
46791	hsa-miR-1204	-0.400464	NA	NA	NA	NA	NA	NA	NA	NA	NA	NA	NA	0.234391	NA	NA	NA	NA	NA	NA	NA	NA
46860	hsa-miR-1205	NA	0.510976	NA	NA	NA	NA	NA	NA	NA	NA	NA	NA	NA	NA	NA	NA	NA	NA	NA	NA	NA
46779	hsa-miR-1206	NA	NA	NA	NA	NA	NA	NA	NA	NA	NA	NA	NA	NA	NA	NA	NA	NA	NA	NA	NA	NA
46345	hsa-miR-1207-3p	0.762636	NA	0.911179	0.837069	0.766409	0.838477	NA	0.763906	NA	0.778421	NA	0.693148	0.777427	0.743016	0.707719	0.972713	0.777664	0.727599	0.866675	1.03763	0.78221
46565	hsa-miR-1207-5p	NA	NA	NA	NA	NA	NA	NA	NA	NA	NA	NA	NA	NA	NA	NA	NA	NA	NA	NA	NA	NA
46766	hsa-miR-1208	NA	NA	NA	NA	NA	NA	NA	NA	NA	NA	NA	NA	NA	NA	NA	NA	NA	NA	NA	NA	NA
19583	hsa-miR-122	NA	NA	NA	0.717179	NA	NA	NA	NA	NA	NA	NA	NA	0.900449	NA	NA	NA	NA	NA	NA	NA	NA
42551	hsa-miR-122*	NA	NA	NA	NA	NA	NA	NA	NA	NA	NA	NA	NA	NA	NA	NA	NA	NA	NA	NA	NA	NA
46800	hsa-miR-1224-3p	NA	NA	NA	0.917679	NA	0.927236	NA	0.804788	NA	0.978931	NA	0.786844	0.853353	0.886449	0.91052	1.08936	0.791827	NA	0.98076	0.806456	0.851051
46462	hsa-miR-1224-5p	NA	NA	NA	NA	NA	NA	NA	NA	NA	NA	NA	NA	NA	NA	NA	NA	NA	NA	NA	NA	NA
46684	hsa-miR-1225-3p	NA	NA	NA	NA	NA	NA	NA	NA	NA	NA	NA	NA	NA	NA	NA	NA	NA	NA	NA	NA	NA
46541	hsa-miR-1225-5p	NA	NA	NA	NA	NA	NA	NA	NA	NA	NA	NA	NA	NA	NA	NA	NA	NA	NA	NA	NA	NA
46309	hsa-miR-1226	0.296359	NA	0.168608	NA	NA	0.397961	0.12517	0.16582	NA	NA	NA	NA	0.361482	NA	NA	NA	NA	NA	NA	0.0226623	NA
46246	hsa-miR-1226*	NA	NA	NA	NA	NA	NA	NA	NA	NA	NA	NA	NA	NA	NA	NA	NA	NA	NA	NA	NA	NA
46806	hsa-miR-1227	0.598413	NA	0.558207	0.739796	0.989102	0.789819	0.703121	0.551765	NA	0.664633	0.543507	0.624345	0.837647	NA	0.685157	1.06086	0.558131	0.647561	0.735411	0.525729	0.479612
46695	hsa-miR-1228	NA	NA	NA	NA	NA	NA	NA	NA	NA	NA	NA	NA	NA	NA	NA	NA	NA	NA	NA	NA	NA
46222	hsa-miR-1228*	NA	NA	NA	NA	NA	NA	NA	NA	NA	NA	NA	NA	NA	NA	NA	NA	NA	NA	NA	NA	NA
46689	hsa-miR-1229	NA	NA	NA	NA	NA	NA	NA	NA	NA	NA	NA	NA	NA	NA	NA	NA	NA	NA	NA	NA	NA
46531	hsa-miR-1231	NA	NA	NA	NA	NA	NA	NA	NA	NA	NA	NA	NA	NA	NA	NA	NA	NA	NA	NA	NA	NA
46326	hsa-miR-1233	NA	NA	NA	NA	NA	NA	NA	NA	NA	NA	NA	NA	NA	NA	NA	NA	NA	NA	NA	NA	NA
46696	hsa-miR-1234	NA	0.123092	NA	NA	NA	NA	NA	NA	NA	NA	NA	NA	NA	NA	NA	NA	NA	NA	NA	NA	NA
46624	hsa-miR-1236	0.409636	0.136507	0.372835	0.578548	0.671435	0.355088	0.231192	0.257994	0.577941	0.308103	0.0644613	0.471885	0.453634	0.516053	0.250241	0.627302	0.633362	0.38994	0.472631	0.658524	0.346252
46850	hsa-miR-1237	0.760807	0.617638	0.703469	0.94386	0.911769	0.995437	0.838193	0.805267	0.591499	0.893169	NA	0.714278	0.827242	0.727438	0.878587	1.11956	0.744839	0.6986	0.923318	0.645054	0.808244
46690	hsa-miR-1238	NA	NA	NA	NA	NA	NA	NA	NA	NA	NA	NA	NA	NA	NA	NA	NA	NA	NA	NA	NA	NA
14328	hsa-miR-124	NA	NA	0.192828	NA	NA	NA	NA	NA	NA	NA	NA	NA	NA	NA	NA	NA	NA	NA	NA	NA	NA
42898	hsa-miR-124*	NA	-0.126759	NA	NA	NA	NA	NA	NA	NA	NA	NA	NA	NA	NA	NA	NA	NA	NA	NA	NA	NA
46439	hsa-miR-1243	NA	NA	NA	NA	NA	NA	NA	NA	NA	NA	NA	NA	NA	NA	NA	NA	NA	NA	NA	NA	NA
46404	hsa-miR-1244	NA	NA	NA	NA	NA	NA	NA	NA	NA	NA	NA	NA	NA	NA	NA	NA	NA	NA	NA	NA	NA
46321	hsa-miR-1245	NA	NA	NA	NA	NA	NA	NA	NA	NA	NA	NA	NA	NA	NA	NA	NA	NA	NA	NA	NA	NA
46514	hsa-miR-1246	0.103319	0.336202	0.151756	0.190363	-1.11129	0.310016	-0.145427	-0.907297	-2.09599	-0.0498534	-1.16033	0.41709	-0.369593	-0.0683193	-0.540819	-2.0896	-0.287211	0.693	-0.101421	-2.30567	-0.605916
46427	hsa-miR-1248	0.841785	0.217658	-0.693255	-0.0598423	0.372587	0.399916	0.542906	0.677491	1.21735	0.159078	1.15815	-0.386026	0.781252	-0.228326	1.16318	1.24453	0.436665	-0.0256468	0.697822	-0.747695	0.509519
46210	hsa-miR-1249	1.08432	0.38976	1.00159	1.207	1.5412	1.34483	1.21323	1.18525	0.890798	1.16858	0.762048	1.06568	1.45338	1.00991	1.12445	1.4542	1.12186	0.972435	1.3548	0.889812	1.11641
46214	hsa-miR-1250	NA	-0.0904135	NA	NA	NA	NA	NA	NA	NA	NA	NA	NA	NA	NA	NA	NA	NA	NA	NA	NA	NA
46275	hsa-miR-1251	NA	NA	NA	NA	NA	NA	NA	NA	NA	NA	NA	NA	NA	NA	NA	NA	NA	NA	NA	NA	NA
46924	hsa-miR-1252	-0.280539	0.221517	0.14899	0.0771605	-0.492706	-0.503303	-0.290331	-0.362801	-0.222719	-0.192832	-0.309806	0.0237082	-0.498255	0.00238343	-0.271979	-0.369011	0.036216	-0.0662564	-0.384137	0.250757	-0.268963
46707	hsa-miR-1253	-0.951495	-0.0853752	-0.20241	-0.31114	NA	-1.25651	-0.814024	-0.78332	-0.907986	-0.811839	-0.785406	-0.398015	-1.2858	-0.426721	-1.11463	-1.18309	-0.400303	-0.538932	-1.30775	-0.240016	-1.00089
46750	hsa-miR-1254	NA	NA	NA	NA	NA	NA	NA	NA	NA	NA	NA	NA	NA	NA	NA	NA	NA	NA	NA	NA	NA
46380	hsa-miR-1255a	-0.163158	0.317797	0.402106	0.393664	-0.122241	0.00279784	-0.0786046	-0.167021	-0.517523	-0.0150533	-0.336379	0.38235	-0.111823	0.138822	-0.336362	-0.129006	0.21854	0.423079	-0.2702	-0.611612	-0.0364477
46402	hsa-miR-1255b	NA	NA	0.325224	0.247868	NA	NA	NA	NA	NA	NA	NA	NA	NA	NA	NA	NA	NA	NA	NA	NA	NA
46717	hsa-miR-1256	NA	NA	NA	NA	NA	NA	NA	NA	NA	NA	NA	NA	NA	NA	NA	NA	NA	NA	NA	NA	NA
46640	hsa-miR-1257	NA	0.810554	NA	NA	NA	NA	NA	NA	NA	NA	NA	NA	NA	NA	NA	NA	NA	NA	NA	NA	NA
46869	hsa-miR-1258	0.368712	0.329174	0.446447	-0.0050768	NA	-0.0707255	-0.184638	-0.142792	NA	0.105882	-0.333762	0.295885	0.042186	0.0521368	-0.158502	-0.223656	-0.0481063	0.08906	0.0356257	0.6599	-0.305759
46923	hsa-miR-1259	0.773762	-0.140786	-0.994778	-0.139422	1.97128	0.517635	0.512721	1.45323	1.86137	-0.120668	2.09188	-0.305141	0.66277	-0.613735	1.32146	3.96926	0.618673	0.109878	1.65418	-1.80895	0.623555
17942	hsa-miR-125a-3p	-0.361207	NA	NA	-0.110242	NA	NA	NA	-0.353667	NA	NA	NA	NA	NA	NA	-0.212757	NA	NA	NA	NA	-0.33715	-0.221702
10928	hsa-miR-125a-5p	-0.430158	0.0346682	-0.592406	-0.2768	-0.0221654	-0.302763	0.508328	0.253838	1.00037	0.107331	0.051754	-0.0273627	0.250806	-0.27075	0.538095	1.38617	-0.388324	0.166139	-0.614106	-1.30781	0.102614
30787	hsa-miR-125b	-1.50556	-0.42621	-1.71751	-0.362943	-0.384575	-0.441617	0.707541	0.587602	1.38097	-0.00770392	-0.401775	-0.265838	0.73658	-0.376496	0.327063	1.09313	-0.710763	0.593901	-1.69759	-1.90526	0.93765
42845	hsa-miR-125b-2*	NA	-0.362404	NA	NA	NA	NA	NA	NA	NA	NA	NA	NA	NA	NA	NA	NA	NA	NA	NA	NA	NA
4610	hsa-miR-126	-0.10035	-1.39181	-2.13261	-0.608742	1.75131	0.582846	0.776744	1.61325	3.7132	-0.206954	2.28423	-1.11725	0.931168	-1.07523	1.5742	2.76921	-0.121596	0.571557	-0.0746334	-2.66416	1.05936
33596	hsa-miR-126*	NA	NA	NA	NA	NA	NA	NA	NA	2.39439	NA	0.881213	NA	NA	NA	0.371525	NA	NA	NA	NA	-1.20643	NA
46248	hsa-miR-1261	-0.361573	-0.530106	-0.0910894	0.0169025	0.134979	0.663647	-0.179548	0.034955	-0.305407	-0.385462	-0.0595794	-0.348604	-0.129292	-0.257403	-0.36853	-0.813603	-0.177994	-0.20125	-0.0856995	0.121763	0.037801
46872	hsa-miR-1262	NA	NA	NA	NA	NA	NA	NA	NA	NA	NA	NA	NA	NA	NA	NA	NA	NA	NA	NA	NA	NA
46747	hsa-miR-1263	NA	0.139272	NA	NA	NA	NA	NA	NA	NA	NA	NA	NA	NA	NA	NA	NA	NA	NA	NA	NA	NA
46732	hsa-miR-1264	-0.0713119	-0.0469299	-0.421685	-0.354884	1.08673	0.616066	0.061761	0.582837	-0.144038	0.198101	0.540577	-0.108452	0.333649	-0.192594	0.198691	-1.3819	0.0935987	-0.310945	0.582893	-1.04327	0.0990588
46737	hsa-miR-1265	0.337228	-0.165037	-0.791642	-0.198058	0.903901	0.829362	0.434166	0.966609	0.736374	-0.083906	0.564207	-0.453655	0.715886	-0.509398	0.599823	0.816148	0.143644	-0.0271017	0.754747	-1.21747	0.523613
46517	hsa-miR-1266	NA	0.513974	NA	NA	NA	NA	NA	NA	NA	NA	NA	NA	NA	NA	NA	NA	NA	NA	NA	NA	NA
46633	hsa-miR-1267	NA	0.324925	NA	NA	NA	NA	NA	NA	NA	NA	NA	NA	NA	NA	NA	NA	NA	NA	NA	NA	NA
46558	hsa-miR-1268	NA	NA	NA	NA	NA	NA	NA	NA	NA	NA	NA	NA	NA	NA	NA	NA	NA	NA	NA	NA	NA
46746	hsa-miR-1269	NA	NA	NA	NA	NA	NA	NA	NA	NA	NA	NA	NA	NA	NA	NA	NA	NA	NA	NA	NA	NA
46752	hsa-miR-1270	-0.247655	0.138124	0.29846	0.379325	-0.272169	-0.218016	-0.0581065	-0.163555	-0.191315	0.0578085	-0.175059	0.336387	-0.11934	0.414082	-0.130256	-0.154899	0.431691	0.212669	-0.340207	0.100956	0.181036
46627	hsa-miR-1271	NA	NA	NA	NA	NA	NA	NA	NA	NA	NA	NA	NA	NA	NA	NA	NA	NA	NA	NA	NA	NA
46363	hsa-miR-1272	-0.22232	-0.145825	0.0857603	0.121436	NA	0.10715	-0.0832529	-0.252639	NA	-0.104717	-0.415145	0.0288188	0.00458201	0.0697068	-0.468531	-0.634844	NA	0.0635228	NA	-0.411693	-0.117505
46623	hsa-miR-1273	-0.278453	0.147831	0.0721137	0.20194	-0.853816	-0.487664	-0.118246	-0.363403	-0.388225	-0.193853	-0.256951	0.109358	-0.384105	0.0540172	-0.395665	-0.552347	0.159889	-0.0564305	-0.599715	-0.399982	-0.133773
42829	hsa-miR-127-3p	NA	NA	NA	NA	NA	NA	NA	NA	NA	NA	NA	NA	NA	NA	NA	NA	NA	NA	NA	NA	NA
46292	hsa-miR-1274a	-0.289416	0.20515	-0.71359	-0.467236	0.501975	0.727556	-0.257795	0.511106	-1.41804	0.0866763	0.0734566	-0.404436	0.00732508	-0.656054	-0.0128805	-2.32374	-0.296645	-0.717647	0.475486	-1.08096	-0.438423
46328	hsa-miR-1274b	-0.0967816	-0.175317	-0.473321	-0.555825	0.085767	0.0274204	0.0921729	0.220858	-0.318941	0.273161	0.330202	-0.104608	0.215902	0.0546775	0.126726	-1.00947	-0.138184	-0.331366	0.305349	-0.832841	-0.0662412
46620	hsa-miR-1275	-0.523047	0.541211	2.16139	0.415654	-1.32548	-0.235	-0.983151	-1.40082	-0.843308	0.313946	-1.06662	1.6754	-0.847025	0.945413	-1.34125	-2.01545	0.151253	0.417263	-0.702095	2.47062	-0.609869
42692	hsa-miR-127-5p	NA	NA	NA	NA	NA	NA	NA	NA	NA	NA	NA	NA	NA	NA	NA	NA	NA	NA	NA	NA	NA
46642	hsa-miR-1276	NA	NA	NA	NA	NA	NA	NA	NA	NA	NA	NA	NA	NA	NA	NA	NA	NA	NA	NA	NA	NA
46925	hsa-miR-1277	NA	NA	NA	NA	NA	NA	NA	NA	NA	NA	NA	NA	NA	NA	NA	NA	NA	NA	NA	NA	NA
46361	hsa-miR-1278	NA	NA	NA	NA	NA	NA	NA	NA	NA	NA	NA	NA	NA	NA	NA	NA	NA	NA	NA	NA	NA
45775	hsa-miR-1279	NA	NA	NA	NA	NA	NA	NA	NA	NA	NA	NA	NA	NA	NA	NA	NA	NA	NA	NA	NA	NA
33902	hsa-miR-128	NA	NA	NA	NA	NA	NA	NA	NA	NA	NA	NA	NA	NA	NA	NA	NA	NA	NA	NA	NA	NA
46698	hsa-miR-1280	-0.309525	-0.447032	-0.696433	-0.242025	-0.172724	0.058089	0.0649964	0.267532	-0.550877	0.0424812	0.114507	-0.424854	0.34617	-0.241665	-0.0531811	-1.74586	-0.290192	-0.360389	0.188432	-0.924517	0.0378903
46634	hsa-miR-1281	0.861204	0.801045	0.80239	1.14157	1.37429	1.19555	0.930051	1.15529	0.795695	1.05658	0.702224	0.877531	1.3346	1.08542	0.961082	1.63056	0.92388	0.976015	1.17063	0.474622	1.07752
46368	hsa-miR-1282	0.989389	0.967892	0.972749	0.989203	1.20082	1.11276	1.07813	1.04925	0.967505	1.06946	NA	0.824146	1.18024	1.04725	1.03312	1.18476	1.03733	1.11337	1.16804	0.952574	1.1304
46367	hsa-miR-1283	NA	NA	NA	NA	NA	NA	NA	NA	NA	NA	NA	NA	NA	NA	NA	NA	NA	NA	NA	NA	NA
46336	hsa-miR-1284	-0.667428	-0.336869	0.0578228	0.0154755	-0.718717	0.0402008	-0.472253	-0.237354	-0.49175	-0.454186	-0.360996	-0.143193	-0.533463	-0.0902762	-0.577999	-0.552527	-0.142737	-0.253153	-0.67022	0.0266791	-0.21162
46295	hsa-miR-1286	NA	NA	NA	NA	NA	NA	NA	NA	NA	NA	NA	NA	NA	NA	NA	NA	NA	NA	NA	NA	NA
46440	hsa-miR-1287	0.247745	0.755514	0.502578	0.103752	0.782934	1.22011	NA	NA	NA	0.10746	NA	0.377359	0.239164	0.306382	0.0938383	NA	0.35004	NA	NA	0.90876	NA
46606	hsa-miR-1288	NA	0.127133	NA	NA	NA	NA	NA	NA	NA	NA	NA	NA	NA	NA	NA	NA	NA	NA	NA	NA	NA
46340	hsa-miR-1289	NA	0.519013	NA	NA	NA	NA	NA	NA	NA	NA	NA	NA	NA	NA	NA	NA	NA	NA	NA	NA	NA
42571	hsa-miR-129*	NA	NA	NA	NA	NA	NA	NA	-0.385489	NA	NA	-0.346719	NA	NA	NA	NA	NA	-0.838334	NA	NA	NA	NA
46921	hsa-miR-1290	0.373712	0.51724	0.217566	0.171059	-1.7703	-0.174273	-0.329633	-0.721744	-1.91904	-0.00908733	-0.968507	0.459204	-0.591422	0.0575428	-0.589341	-1.7917	-0.296976	0.65283	-0.109553	-1.66947	-0.677549
46281	hsa-miR-1291	0.116731	0.0456061	0.41774	0.181299	-0.402697	-0.284132	0.0467269	-0.263126	-0.386117	0.355858	-0.153419	0.277044	0.251283	0.150596	-0.106405	-0.449198	0.0553122	-0.0654919	-0.0370691	-0.261433	-0.186738
45936	hsa-miR-1292	NA	NA	NA	NA	NA	NA	NA	NA	NA	NA	NA	NA	NA	NA	NA	NA	NA	NA	NA	NA	NA
46416	hsa-miR-1293	NA	NA	NA	NA	NA	NA	NA	NA	NA	NA	NA	NA	NA	NA	NA	NA	NA	NA	NA	NA	NA
46661	hsa-miR-1294	NA	NA	NA	NA	NA	NA	NA	NA	NA	NA	NA	NA	NA	NA	NA	NA	NA	NA	NA	NA	NA
46741	hsa-miR-1295	NA	NA	NA	NA	NA	NA	NA	NA	NA	NA	NA	NA	NA	NA	NA	NA	NA	NA	NA	NA	NA
42467	hsa-miR-129-5p	0.233593	0.0553987	-0.00231546	0.392541	0.51566	-0.0556699	-0.16762	-0.158593	0.769789	0.168342	-0.10285	0.0480832	0.305101	0.510838	0.27654	0.366936	0.741209	0.0853263	0.227591	0.531883	0.258877
42710	hsa-miR-1296	NA	NA	NA	NA	NA	NA	NA	NA	NA	NA	NA	NA	NA	NA	NA	NA	NA	NA	NA	NA	NA
46944	hsa-miR-1297	NA	NA	NA	NA	NA	NA	NA	NA	1.26038	NA	NA	NA	NA	NA	NA	NA	NA	NA	NA	NA	NA
46381	hsa-miR-1298	-1.50866	-1.42167	0.00243045	0.520205	-0.788557	-1.23255	-0.201335	-0.573563	-0.385064	-0.438242	-0.391435	-0.801133	-0.565176	1.41449	-0.753115	-0.777742	-0.0236957	0.369907	-1.0956	0.969164	-0.236056
46788	hsa-miR-1299	-0.192919	0.269514	0.349682	0.345843	-0.159249	-0.40831	-0.041589	-0.340078	-0.492816	0.0499349	-0.373273	0.419202	NA	0.252419	NA	-0.254866	-0.0198932	0.209526	-0.00577969	-0.478944	NA
46215	hsa-miR-1301	-0.0209822	NA	-0.0205248	0.2885	NA	NA	0.0422585	0.0356178	NA	0.441292	NA	0.132662	0.2295	0.415176	0.222888	0.221871	0.0774206	0.190037	NA	-0.0556558	0.089126
46796	hsa-miR-1302	NA	NA	NA	NA	NA	NA	NA	NA	NA	NA	NA	NA	NA	NA	NA	NA	NA	NA	NA	NA	NA
46625	hsa-miR-1303	NA	-0.495127	NA	NA	NA	NA	NA	NA	NA	NA	NA	NA	NA	NA	NA	NA	NA	NA	NA	NA	NA
46479	hsa-miR-1304	-0.231806	0.2134	0.395668	0.643351	-0.373179	-0.302105	0.17876	0.015371	0.152437	0.0140423	0.0341018	0.368846	-0.0257333	0.459074	-0.0534852	-0.0389282	0.592709	0.372238	-0.377482	-0.172769	0.208832
46501	hsa-miR-1305	NA	NA	NA	NA	NA	NA	NA	NA	NA	NA	NA	NA	NA	NA	NA	NA	NA	NA	NA	NA	NA
46223	hsa-miR-1306	NA	NA	NA	NA	NA	NA	NA	NA	NA	NA	NA	NA	NA	NA	NA	NA	NA	NA	NA	NA	NA
42681	hsa-miR-1307	NA	-0.0959447	NA	NA	NA	NA	NA	NA	NA	NA	NA	NA	NA	NA	NA	NA	NA	NA	NA	NA	NA
46739	hsa-miR-1308	0.198193	-0.534062	-1.1763	0.338222	1.60455	1.08404	1.20666	1.22388	-0.766687	-0.516883	0.662187	-0.483226	0.134262	-1.55954	-0.0842736	0.609657	0.224803	-0.407181	0.465121	-1.64038	0.572472
10138	hsa-miR-130a	1.20872	-0.67608	-1.88846	-1.23331	0.739223	0.303654	0.85029	1.30361	1.67661	-0.228554	1.01713	-1.28304	0.336713	-1.37465	1.21992	1.71831	0.512959	-0.442414	2.07357	-2.50608	0.377953
42718	hsa-miR-130a*	NA	NA	NA	NA	NA	NA	NA	NA	NA	NA	NA	NA	NA	NA	NA	NA	NA	NA	NA	NA	NA
10936	hsa-miR-130b	0.332301	0.0221264	-0.0807935	-0.244971	-0.637881	-0.413544	0.170457	-0.4425	-0.280686	0.187315	-0.287263	-0.109824	-0.422074	-0.219597	-0.0917609	-0.175346	-0.274798	0.0683718	-0.4405	-0.153212	-0.336591
42787	hsa-miR-130b*	NA	NA	NA	NA	NA	NA	NA	NA	NA	NA	NA	NA	NA	NA	NA	NA	NA	NA	NA	NA	NA
10937	hsa-miR-132	NA	-0.00635185	NA	NA	NA	NA	NA	NA	NA	NA	NA	NA	NA	NA	NA	NA	NA	NA	NA	NA	NA
46866	hsa-miR-1321	-0.274598	0.250887	0.694743	0.387034	-0.354972	-0.358237	-0.122453	-0.369739	-0.421989	-0.0389553	-0.287589	0.480841	-0.276358	0.36048	-0.299212	-0.283168	0.045797	0.181752	-0.476724	0.0520242	-0.076665
46408	hsa-miR-1322	NA	NA	NA	NA	NA	NA	NA	NA	NA	NA	NA	NA	NA	NA	NA	NA	NA	NA	NA	NA	NA
46614	hsa-miR-1323	NA	0.126365	NA	NA	NA	NA	NA	NA	NA	NA	NA	NA	NA	NA	NA	NA	NA	NA	NA	NA	NA
46647	hsa-miR-1324	NA	NA	NA	NA	NA	NA	NA	NA	NA	NA	NA	NA	NA	NA	NA	NA	NA	NA	NA	NA	NA
32809	hsa-miR-133a	-0.623466	-0.7597	-0.707682	0.486649	-0.00219075	-0.658624	-0.722395	1.26825	-0.0938116	-0.319752	-0.162049	-0.676378	-0.287415	-0.592171	-0.625598	-0.0756337	-0.146603	1.74647	-0.364035	-0.159499	2.2313
42942	hsa-miR-134	NA	-0.437353	NA	NA	NA	NA	NA	NA	NA	NA	NA	NA	NA	NA	NA	NA	NA	NA	NA	NA	NA
42839	hsa-miR-135a	NA	NA	NA	NA	NA	NA	NA	NA	NA	NA	NA	NA	NA	NA	NA	NA	NA	NA	NA	NA	NA
42609	hsa-miR-135a*	NA	NA	NA	NA	NA	NA	NA	NA	NA	NA	NA	NA	NA	NA	NA	NA	NA	NA	NA	NA	NA
10942	hsa-miR-135b	1.52566	NA	0.281223	0.651771	1.61063	1.13349	1.15349	1.62399	1.3663	0.854	1.3725	0.685963	0.946261	0.644657	0.94674	1.04286	1.11019	0.88705	1.08563	0.237132	0.941809
42615	hsa-miR-135b*	NA	NA	NA	NA	NA	NA	NA	NA	NA	NA	NA	NA	NA	NA	NA	NA	NA	NA	NA	NA	NA
10943	hsa-miR-136	-0.0573823	0.742556	0.103606	0.229382	NA	0.0723399	0.510274	0.178743	0.281572	0.303864	NA	0.117289	0.320879	0.276292	0.20819	NA	0.175335	0.306331	0.0768522	-0.178383	0.226841
42512	hsa-miR-136*	NA	NA	NA	NA	NA	NA	NA	NA	NA	NA	NA	NA	NA	NA	NA	NA	NA	NA	NA	NA	NA
10944	hsa-miR-137	NA	NA	NA	NA	NA	NA	NA	NA	NA	NA	NA	NA	NA	NA	NA	NA	NA	NA	NA	NA	NA
13140	hsa-miR-138	0.93135	-0.456952	0.232278	-0.817931	0.628652	0.93323	-0.728151	-0.996562	NA	-0.120427	-0.282207	-0.639168	0.266287	-0.556681	-0.573858	-0.129543	-1.07198	-0.320608	-0.530059	-1.07932	-1.01933
42872	hsa-miR-138-1*	0.0965626	-0.414833	-0.764285	-0.603652	-0.511392	-0.0253806	0.17484	0.174898	-0.0439262	-0.303763	0.37048	-0.525133	0.296896	-0.638852	0.0417013	0.666539	-0.285078	-0.226336	0.0653228	-1.60379	-0.08475
42454	hsa-miR-138-2*	NA	NA	NA	NA	NA	NA	NA	NA	NA	NA	NA	NA	NA	NA	NA	NA	NA	NA	NA	NA	NA
42451	hsa-miR-139-3p	NA	NA	NA	NA	NA	NA	NA	NA	NA	NA	NA	NA	NA	NA	NA	NA	NA	NA	NA	NA	NA
42630	hsa-miR-140-3p	-0.903032	-0.814605	-1.68504	-0.103909	-0.431381	-0.646282	0.212844	0.105635	1.12652	0.123773	0.847047	-0.865887	0.202409	-0.185721	0.880975	0.364047	-0.262444	0.150468	-1.11619	-2.09701	0.296578
4700	hsa-miR-140-5p	NA	0.279006	NA	NA	NA	NA	NA	0.746111	1.30514	NA	1.09209	NA	NA	NA	0.728581	NA	NA	NA	NA	NA	0.585144
10946	hsa-miR-141	0.990339	0.331121	-1.62062	-1.53564	1.1174	0.513021	0.645533	1.01165	0.549669	-0.276716	1.46068	-0.516601	0.346635	-1.30184	0.348236	-1.80809	0.180932	-1.06849	1.1744	-3.40007	0.146232
10947	hsa-miR-142-3p	-0.544796	-1.10547	-2.2801	0.320454	0.493047	-1.06577	0.515816	1.17592	2.82714	0.520454	2.77565	-1.15566	0.401486	-0.862454	2.00678	-1.43771	0.650298	-0.191811	-0.623713	-3.36439	0.970877
13177	hsa-miR-143	-0.213904	-0.590914	-2.07093	-0.740882	0.892917	0.299736	1.16973	1.14985	2.28738	0.168634	1.0674	-0.833492	0.353757	-1.23878	1.57692	1.57976	-0.666965	0.896221	-0.511573	-3.08012	0.575131
46467	hsa-miR-143*	NA	NA	NA	NA	NA	NA	NA	NA	NA	NA	NA	NA	NA	NA	NA	NA	NA	NA	NA	NA	NA
29802	hsa-miR-144	-0.144378	0.635136	-1.77509	-0.338573	-1.35675	-1.45341	-0.719988	-0.267696	1.07358	-0.339988	2.09538	-1.98236	0.0218947	-1.54391	1.04968	-1.99041	-0.281241	-0.376021	0.264076	-2.37883	-0.019917
42660	hsa-miR-144*	NA	NA	NA	NA	NA	NA	NA	NA	NA	NA	NA	NA	NA	NA	NA	NA	NA	NA	NA	NA	NA
42641	hsa-miR-145	-0.512949	-0.202743	-1.14523	-0.42665	-0.148138	-0.0288767	0.817503	0.321006	0.881395	0.434982	0.101315	-0.0624105	0.191497	-0.443925	1.11652	1.24834	-0.708582	0.720742	-0.807313	-1.86277	0.0647818
31867	hsa-miR-145*	NA	NA	NA	NA	NA	NA	NA	NA	NA	NA	NA	NA	NA	NA	NA	NA	NA	NA	NA	NA	NA
46584	hsa-miR-1468	NA	NA	NA	NA	NA	NA	NA	NA	NA	NA	NA	NA	NA	NA	NA	NA	NA	NA	NA	NA	NA
10952	hsa-miR-146a	-0.655053	-0.209833	-1.79195	0.135729	-0.806921	-1.23145	0.29608	0.0525682	0.386696	0.493554	1.40169	-0.642541	0.0592696	0.107064	0.997817	-0.666981	-0.113662	-0.431376	-1.14419	-2.62853	0.374148
42461	hsa-miR-146b-3p	-0.468529	0.069629	0.517317	0.581241	-0.85821	-0.497265	-0.0897855	-0.188307	0.0883286	0.0174807	-0.167215	0.46689	-0.133445	0.571795	-0.272769	-0.55312	0.149535	0.245456	-0.794365	0.0684521	0.025978
10306	hsa-miR-146b-5p	-0.54811	-0.278224	-1.71977	0.304975	-0.310224	-1.21798	0.486944	0.423644	0.558666	0.624613	1.4351	-0.436989	-0.00404909	0.0864746	1.10509	0.178873	0.0457017	-0.246595	-1.11444	-2.8493	0.557468
10954	hsa-miR-147	NA	NA	NA	NA	NA	NA	NA	NA	NA	NA	NA	NA	NA	NA	NA	NA	NA	NA	NA	NA	NA
17411	hsa-miR-147b	NA	NA	NA	NA	NA	NA	NA	NA	NA	NA	NA	NA	NA	NA	NA	NA	NA	NA	NA	NA	NA
10955	hsa-miR-148a	-1.08322	-0.978955	-1.48324	-0.578829	NA	-0.775049	-0.267221	-0.145874	1.87071	-0.107327	1.83727	-1.2597	0.976413	-0.605975	0.376507	-0.844132	-0.804076	-0.328746	-0.619765	-1.42804	0.00335956
17872	hsa-miR-148a*	NA	-0.263036	NA	NA	NA	NA	NA	NA	NA	NA	NA	NA	NA	NA	NA	NA	NA	NA	NA	NA	NA
19585	hsa-miR-148b	0.216418	0.137482	-0.772637	-0.393164	0.083014	-0.0719549	0.0643198	-0.0622831	0.0523493	0.187335	0.429748	-0.338323	0.0580429	-0.25721	0.31986	0.0862555	-0.514694	-0.027546	-0.258678	-1.3889	-0.262857
42810	hsa-miR-149	1.40236	-0.662381	-0.633716	-0.634347	NA	-0.0240057	0.964809	-0.0210036	NA	-0.395578	-0.195861	-0.326256	0.0227447	-0.494762	0.0803448	1.1991	-0.447834	-0.354329	0.287003	-0.854969	-0.287686
42486	hsa-miR-149*	0.15212	0.134499	0.96655	0.105089	-0.446879	-0.00407726	-0.671123	-0.58974	0.242274	-0.128417	-0.536135	0.558224	-0.364442	0.39084	-0.683723	-0.735449	0.00947684	-0.225608	-0.227582	1.09582	-0.468016
42802	hsa-miR-150	-0.169121	-0.0685818	0.0725103	0.554202	0.234431	-0.032462	0.608099	0.173237	0.702776	0.336691	0.541512	0.260074	0.472719	0.483195	0.86194	0.678617	0.385151	0.423591	-0.0260154	-0.239501	0.600242
42850	hsa-miR-150*	NA	NA	NA	NA	NA	NA	NA	NA	NA	NA	NA	NA	NA	NA	NA	NA	NA	NA	NA	NA	NA
17463	hsa-miR-151-3p	0.517983	0.068586	0.20812	-0.284164	-0.132066	-0.227697	0.097104	-0.110726	-0.263714	0.642146	0.118698	0.548434	-0.0751414	0.0503807	0.308805	0.193499	-0.173143	0.187312	-0.00827186	-0.907047	-0.196778
11260	hsa-miR-151-5p	0.419426	NA	-0.989734	-0.861205	NA	NA	NA	0.207537	NA	NA	0.593416	NA	-0.533888	-0.946271	0.616233	1.36025	NA	NA	NA	-1.39461	-0.0618787
17676	hsa-miR-152	0.345723	-0.415542	-0.763676	-0.849563	0.0741012	0.0469404	0.438534	-0.0169434	0.655515	0.408858	-0.515446	-0.180478	0.110141	-0.303339	0.414135	0.81578	-1.07351	0.0546488	-0.456464	-1.57737	-0.149479
42599	hsa-miR-153	NA	NA	NA	NA	NA	NA	NA	NA	NA	NA	NA	NA	NA	NA	NA	NA	NA	NA	NA	NA	NA
46515	hsa-miR-1537	NA	NA	NA	NA	NA	NA	NA	NA	NA	NA	NA	NA	NA	NA	NA	NA	NA	NA	NA	NA	NA
46616	hsa-miR-154	NA	NA	NA	NA	NA	NA	NA	NA	NA	NA	NA	NA	NA	NA	NA	NA	NA	NA	NA	NA	NA
42572	hsa-miR-154*	NA	NA	NA	NA	NA	NA	NA	NA	NA	NA	NA	NA	NA	NA	NA	NA	NA	NA	NA	NA	NA
10964	hsa-miR-155	-0.795129	0.362282	1.40166	0.251526	-0.654044	-0.0795084	-0.226852	-0.385452	-0.735317	0.690942	-0.142392	1.00734	-0.00079373	0.936403	-0.121357	-0.950367	-0.41111	0.265354	-0.969264	1.12139	-0.0693525
42949	hsa-miR-155*	NA	NA	NA	NA	NA	NA	NA	NA	NA	NA	NA	NA	NA	NA	NA	NA	NA	NA	NA	NA	NA
27720	hsa-miR-15a	0.189747	-0.755524	-1.68552	-0.505906	1.04931	0.110995	0.642131	1.18153	1.80063	-0.110579	2.27109	-0.907982	0.284464	-1.01479	1.0626	0.854743	0.0872136	-0.404963	0.370493	-2.56035	0.488472
42789	hsa-miR-15a*	NA	NA	NA	NA	NA	NA	NA	NA	NA	NA	NA	NA	NA	NA	NA	NA	NA	NA	NA	NA	NA
17280	hsa-miR-15b	0.65311	-0.297129	-1.54762	-0.6744	0.755458	0.0829087	0.808544	0.679038	1.23325	-0.226383	1.68835	-1.17916	0.126703	-0.94163	1.28588	2.63527	-0.0509493	-0.696749	0.375047	-2.28766	0.198507
17902	hsa-miR-15b*	NA	NA	NA	NA	NA	NA	NA	NA	NA	NA	NA	NA	NA	NA	NA	NA	NA	NA	NA	NA	NA
10967	hsa-miR-16	0.583215	-0.886191	-2.76862	-0.972507	1.69221	-0.074509	0.691692	1.33466	2.8295	-0.305869	2.56585	-1.79925	0.410074	-1.88016	1.26077	2.75523	0.00356906	-1.11903	0.863788	-3.62891	0.602196
17936	hsa-miR-16-1*	NA	-0.440372	NA	NA	NA	NA	NA	NA	NA	NA	NA	NA	NA	NA	NA	NA	NA	NA	NA	NA	NA
42874	hsa-miR-16-2*	NA	NA	NA	NA	NA	NA	NA	NA	NA	NA	NA	NA	NA	NA	NA	NA	NA	NA	NA	NA	NA
42650	hsa-miR-17	0.914868	-0.330231	-1.09329	-0.50998	1.22619	0.240995	0.369081	1.31143	1.41891	0.016526	2.06083	-0.443361	0.273634	-0.790068	0.699732	2.05738	0.138403	0.151327	1.2922	-1.615	0.49859
19588	hsa-miR-17*	NA	-0.234058	-0.683415	NA	NA	NA	NA	0.0703902	NA	NA	0.32535	NA	NA	NA	0.00347305	NA	NA	NA	NA	-0.902259	0.0245637
42865	hsa-miR-181a	-0.83904	0.174898	-0.00981578	-0.306236	-0.635787	-0.218124	0.6016	-0.343059	-0.382648	0.718527	-0.107183	0.864394	0.000611065	-0.0179657	0.528813	0.623218	0.152615	0.13923	-0.72091	-1.98838	-0.289053
11013	hsa-miR-181a*	NA	NA	NA	NA	NA	NA	NA	NA	NA	NA	NA	NA	NA	NA	NA	NA	NA	NA	NA	NA	NA
17928	hsa-miR-181a-2*	-0.393696	NA	0.33169	NA	NA	NA	NA	NA	NA	NA	NA	NA	-0.90874	NA	NA	NA	NA	NA	NA	NA	NA
10972	hsa-miR-181b	-0.16812	-0.258232	-0.0296766	-0.0331911	NA	0.000674305	0.332969	0.0624442	-0.0580895	0.406101	-0.098946	0.402199	0.151905	-0.00142701	0.395767	0.410735	NA	0.134105	NA	-0.704368	0.0453373
42496	hsa-miR-181c	NA	-0.196893	NA	NA	NA	NA	NA	NA	NA	NA	NA	NA	NA	NA	NA	NA	NA	NA	NA	NA	NA
10975	hsa-miR-182	1.23983	NA	-1.55177	-1.57331	0.881193	0.157074	0.951004	0.179119	NA	-0.817476	0.851677	-1.38102	-0.755085	-1.57893	0.140277	1.77711	-0.909411	-1.18875	0.501137	-2.01981	-0.750551
10976	hsa-miR-182*	NA	-0.1526	NA	NA	NA	NA	NA	NA	NA	NA	NA	NA	NA	NA	NA	NA	NA	NA	NA	NA	NA
46266	hsa-miR-1825	NA	NA	NA	NA	NA	NA	NA	NA	NA	NA	NA	0.515202	NA	NA	NA	NA	NA	NA	NA	NA	NA
46810	hsa-miR-1827	-0.308966	0.169336	0.225071	0.330194	-0.334012	-0.104209	-0.104462	-0.305572	-0.409683	-0.201942	-0.34623	0.19117	-0.188462	0.131271	-0.296209	-0.192154	0.30032	0.170599	-0.374296	-0.288783	-0.00792386
10977	hsa-miR-183	1.11176	-0.4285	-0.850778	-0.997337	0.271986	-0.0387888	0.454251	-0.286779	NA	-0.547904	0.165576	-0.697501	-0.798517	-0.955613	-0.11845	1.26305	-0.811995	-0.719734	0.108781	-1.07747	-0.823329
17953	hsa-miR-183*	-0.133557	-0.140227	0.100565	-0.564725	-0.0493506	0.898261	-0.763077	-0.643139	-0.261785	-0.437363	-0.0380761	-0.342185	-0.554764	-0.322648	-0.527815	-0.651729	-0.274888	-0.729495	-0.134776	0.92723	-0.742903
42902	hsa-miR-185	-0.18888	-0.12198	-0.645821	-0.164748	-0.201168	-0.284385	-0.045056	-0.157553	-0.0837727	0.247061	0.316165	0.499908	-0.254716	-0.32799	0.339406	-0.0375043	-0.164248	-0.147542	-0.705867	-1.40109	-0.279516
17904	hsa-miR-185*	0.462484	-0.126825	-0.127749	-0.0267209	0.538803	0.342337	-0.601341	-0.665454	-0.236945	-0.547242	-0.744598	-0.257656	-0.613405	-0.172707	-0.771381	-0.595626	0.311066	-0.091432	0.022214	0.239501	-0.358542
18739	hsa-miR-186	0.028022	-0.332626	-0.538197	-0.183477	-0.147066	-0.169527	0.0970371	0.0554277	0.112387	0.309908	0.482445	0.216005	0.194144	0.155604	0.483156	-0.0517027	-0.00995563	0.0804566	-0.290902	-1.05147	0.0312731
42614	hsa-miR-186*	NA	NA	NA	NA	NA	NA	NA	NA	NA	NA	NA	NA	NA	NA	NA	NA	NA	NA	NA	NA	NA
42775	hsa-miR-187*	-0.262712	-0.843837	0.521774	-0.580838	0.0939347	0.64831	-0.344715	0.237357	0.566023	-0.859832	0.205836	-0.761752	-0.510197	-0.770124	-0.464802	-0.544506	-0.0252612	-0.557234	0.281225	-1.10522	-0.13686
42786	hsa-miR-188-3p	NA	NA	NA	NA	NA	NA	NA	NA	NA	NA	NA	NA	NA	NA	NA	NA	NA	NA	NA	NA	NA
42620	hsa-miR-188-5p	NA	0.155499	NA	NA	NA	NA	NA	NA	NA	NA	NA	NA	NA	NA	NA	NA	NA	NA	NA	NA	NA
42588	hsa-miR-18a	0.36463	NA	-1.10613	-0.805141	NA	-0.00634502	-0.134346	0.588521	NA	-0.427541	1.03441	-0.974758	-0.477147	-1.21634	0.339178	NA	NA	NA	0.420987	-1.48597	0.134671
13178	hsa-miR-18a*	NA	NA	NA	NA	NA	NA	NA	NA	NA	NA	NA	NA	NA	NA	NA	NA	NA	NA	NA	NA	NA
42644	hsa-miR-18b	0.58018	NA	-0.974192	NA	NA	0.29999	0.102832	0.825005	NA	NA	1.28471	NA	NA	NA	0.443759	NA	NA	NA	0.68689	-1.33351	0.219946
27536	hsa-miR-190	NA	NA	NA	NA	NA	NA	NA	NA	NA	NA	NA	NA	NA	NA	NA	NA	NA	NA	NA	NA	NA
28431	hsa-miR-1908	0.00861991	-0.263166	-0.311347	0.0362299	0.21143	0.356199	-0.803922	-0.542143	0.351291	-0.50645	-0.388179	-0.408124	-0.359699	0.176084	-0.529822	-0.72492	0.138427	-0.407921	0.0467942	0.573917	-0.307863
32731	hsa-miR-190b	NA	NA	NA	NA	NA	NA	NA	NA	NA	NA	NA	NA	NA	NA	NA	NA	NA	NA	NA	NA	NA
10985	hsa-miR-191	-0.0220868	-0.0661522	-1.68173	-0.367761	0.0891795	-0.0517479	0.662617	0.548988	0.645189	0.257918	1.10928	-0.501019	0.26352	-0.233112	0.792186	1.18398	-0.385593	-0.0330119	-0.948935	-2.68697	0.330623
42705	hsa-miR-191*	NA	NA	NA	NA	NA	NA	NA	NA	NA	NA	NA	NA	NA	NA	NA	NA	NA	NA	NA	NA	NA
17732	hsa-miR-192	NA	NA	NA	NA	NA	NA	NA	NA	NA	NA	NA	NA	NA	NA	NA	NA	NA	NA	NA	NA	NA
17946	hsa-miR-192*	NA	NA	NA	NA	NA	NA	NA	NA	NA	NA	NA	NA	NA	NA	NA	NA	NA	NA	NA	NA	NA
10986	hsa-miR-193a-3p	0.967674	0.325848	-0.439925	-0.870869	0.000649684	-0.963133	1.03749	1.34801	0.997433	-0.366077	-0.3339	-0.0910289	0.425065	-1.0439	0.979702	-0.501046	-0.56752	0.116935	1.88803	-2.1319	0.248366
46443	hsa-miR-193a-5p	0.368501	0.504831	0.314417	0.252959	NA	NA	0.53082	0.294327	NA	0.40068	NA	0.485956	0.260551	0.379355	0.343297	0.581425	NA	0.367988	0.789275	NA	NA
10987	hsa-miR-193b	0.505807	0.988172	-0.323141	-0.917438	1.0923	0.932623	-0.638348	-0.272668	-0.675923	0.352586	-0.509699	-0.439523	-0.472898	-1.35731	0.0441994	0.511484	-0.882872	-0.607719	1.82278	-2.38702	-0.843741
42962	hsa-miR-193b*	0.287445	0.232554	0.201581	-0.176792	-0.499479	-0.158514	-0.461001	-0.42153	-0.234444	-0.133235	-0.386262	-0.0147912	-0.636054	-0.242649	-0.43753	-0.254802	-0.0570591	-0.313224	0.540407	0.276325	-0.42996
10988	hsa-miR-194	NA	NA	NA	NA	NA	NA	NA	NA	NA	NA	NA	NA	NA	NA	NA	NA	NA	NA	NA	NA	NA
42570	hsa-miR-194*	NA	NA	NA	NA	NA	NA	NA	NA	NA	NA	NA	NA	NA	NA	NA	NA	NA	NA	NA	NA	NA
13148	hsa-miR-195	-0.226225	-1.20178	-1.68085	-0.638006	0.156737	-0.446931	0.563568	0.697412	2.60666	-0.454067	1.4779	-1.07383	0.139392	-1.07505	1.07795	0.557757	-0.560506	-0.471611	-0.793713	-2.04175	0.666062
42723	hsa-miR-195*	-0.899304	NA	0.255495	-0.00621303	-1.39631	-0.995761	-0.59747	-0.604059	NA	-0.702704	-0.603302	-0.137145	-0.886179	-0.154241	-0.805172	-1.28936	-0.241923	-0.200048	-1.27572	0.158838	-0.314879
10990	hsa-miR-196a	NA	NA	NA	NA	NA	NA	NA	NA	NA	NA	NA	NA	NA	NA	NA	NA	NA	NA	NA	NA	NA
42538	hsa-miR-196a*	-0.63874	-0.251604	-0.213538	-0.465263	-1.21061	-0.654747	-0.172829	-0.438324	-0.4011	-0.240372	0.00913091	-0.0137829	-0.174606	-0.139368	-0.05295	0.312983	-0.46872	-0.165079	-0.676856	-0.506354	-0.36849
10991	hsa-miR-196b	NA	0.42973	NA	NA	NA	NA	NA	NA	NA	NA	NA	NA	NA	NA	NA	NA	NA	NA	NA	NA	NA
42783	hsa-miR-197	0.219516	-0.0906312	-0.248977	-0.0812715	NA	0.123372	0.0947652	-0.0324065	NA	0.0625278	-0.192891	0.125222	0.0489409	-0.154221	-0.0631839	0.421033	-0.0612394	-0.152015	-0.0945041	-0.428614	-0.214351
27540	hsa-miR-198	0.465135	0.0970732	-0.125636	-0.0404098	-0.632752	-0.614278	-0.556389	-0.430573	0.341018	-0.470619	0.514471	-0.059996	-0.475648	-0.488345	-0.204231	-0.273085	0.373528	-0.357457	-0.39395	0.474923	-0.317967
10995	hsa-miR-199a-3p/hsa-miR-199b-3p	-0.39894	-0.546308	-1.59915	-0.700825	-0.369584	-0.410901	0.654835	1.17261	2.5292	-0.000169018	1.30431	-0.607869	-0.0465986	-1.09711	0.94052	2.47326	-0.649861	0.143068	-0.799117	-1.57048	0.556504
29562	hsa-miR-199a-5p	-0.655956	0.174091	-1.74352	-0.353127	-0.308118	-0.37725	0.756741	0.805242	1.53071	0.575204	0.680828	0.061935	0.323982	-0.731351	0.589275	1.82902	-0.877216	0.838503	-1.08588	-2.1476	0.506137
19591	hsa-miR-199b-5p	NA	NA	NA	NA	NA	NA	0.386895	1.00387	2.66897	NA	0.586613	NA	NA	NA	0.623686	1.5464	NA	NA	NA	NA	0.550338
10997	hsa-miR-19a	0.661397	-0.644892	-2.05941	-0.750441	1.23122	0.220294	0.281189	1.57402	1.81677	-0.0177836	2.10569	-1.10869	0.534188	-1.3499	1.22185	-1.30816	0.604093	-0.312524	1.38912	-2.59623	0.738356
42549	hsa-miR-19a*	NA	0.0270219	NA	NA	NA	NA	NA	NA	NA	NA	NA	NA	NA	NA	NA	NA	NA	NA	NA	NA	NA
10998	hsa-miR-19b	0.119951	-0.468149	-2.06631	-0.518571	0.211856	-0.175778	0.266877	0.729508	1.08411	0.0764224	1.4238	-1.04464	0.511144	-0.841872	0.807978	-1.65567	0.208165	-0.146733	0.61562	-3.47383	0.4124
17883	hsa-miR-19b-1*	NA	NA	NA	NA	NA	NA	NA	NA	NA	NA	NA	NA	NA	NA	NA	NA	NA	NA	NA	NA	NA
42918	hsa-miR-19b-2*	NA	NA	NA	NA	NA	NA	NA	NA	NA	NA	NA	NA	NA	NA	NA	NA	NA	NA	NA	NA	NA
11000	hsa-miR-200a	1.84423	0.0423096	-1.75788	-1.28248	1.03524	0.202101	0.35265	1.27329	1.00139	-0.22929	1.68836	-0.396051	0.0890459	-1.38881	0.696094	1.25361	-0.470321	-0.986433	0.796933	-2.45352	0.145715
17427	hsa-miR-200c	0.671954	0.446332	-1.03114	-1.29742	0.786667	0.334056	0.674783	0.508684	-0.348064	-0.160405	0.8692	-0.199451	0.272798	-0.856539	-0.0951312	1.21919	-0.306898	-0.715445	0.607258	-2.78393	-0.0962017
17851	hsa-miR-200c*	NA	NA	NA	NA	NA	NA	NA	NA	NA	NA	NA	NA	NA	NA	NA	NA	NA	NA	NA	NA	NA
42968	hsa-miR-202	NA	NA	NA	NA	NA	NA	NA	NA	NA	NA	NA	NA	NA	NA	NA	NA	NA	NA	NA	NA	NA
42590	hsa-miR-202*	NA	NA	NA	NA	NA	NA	NA	NA	NA	NA	NA	NA	NA	NA	NA	NA	NA	NA	NA	NA	NA
11004	hsa-miR-203	0.801947	-0.683808	-1.89724	-1.30771	3.41787	1.56606	0.409326	1.75949	1.69106	0.13018	2.08424	-2.61555	0.470722	-1.90037	0.283361	2.37677	-0.777815	-1.92693	1.8905	-2.9234	0.327556
11005	hsa-miR-204	NA	NA	NA	NA	NA	NA	NA	NA	NA	NA	NA	NA	NA	NA	NA	NA	NA	NA	NA	NA	NA
46917	hsa-miR-205	0.511027	0.443475	-0.332497	-1.71433	0.567982	0.241668	0.24347	0.262277	-0.317842	0.0596972	0.464462	0.181091	0.203369	-0.802303	-0.213147	0.796546	-0.374923	-0.785236	0.590701	-2.3669	-0.0392368
11007	hsa-miR-206	-1.17799	-1.04199	-0.746588	0.168947	-0.96481	-1.17219	-1.31151	0.943737	-0.952888	-0.667337	-0.50157	-0.883357	-1.08065	-1.0248	-1.17756	-1.01673	-0.599673	1.11583	-1.13049	-0.0482594	1.21459
5730	hsa-miR-208a	-0.515771	-0.0413267	-0.000624364	-0.363324	-0.895063	-0.560599	-0.62364	-0.460851	-0.933443	-0.406003	-0.262525	-0.404614	-0.770306	-0.443346	-0.768045	-1.41249	-0.661365	-0.443833	-0.7182	0.371946	-0.493888
42555	hsa-miR-208b	NA	0.0495064	NA	NA	NA	NA	NA	NA	NA	NA	NA	NA	NA	NA	NA	NA	NA	NA	NA	NA	NA
42663	hsa-miR-20a*	NA	NA	NA	NA	NA	NA	NA	NA	NA	NA	NA	NA	NA	NA	NA	NA	NA	NA	NA	NA	NA
42640	hsa-miR-20b	NA	NA	NA	NA	NA	NA	NA	NA	NA	NA	NA	NA	NA	NA	NA	NA	NA	NA	NA	NA	NA
17882	hsa-miR-20b*	-0.105822	-0.19323	-0.699055	-0.400783	NA	0.17674	0.0667548	0.297545	-0.434838	-0.0440771	-0.0445904	-0.427499	0.112181	-0.434691	0.16883	0.466035	-0.1168	-0.212154	0.369153	-0.998804	-0.0159678
5740	hsa-miR-21	0.384475	0.132774	-1.13312	-0.809214	0.670878	-0.403414	0.544596	1.16178	1.03864	0.328551	1.47142	-0.408996	0.066809	-1.18754	1.11258	0.121223	-0.00893706	0.0607019	0.405261	-4.62549	0.431166
42524	hsa-miR-21*	-0.367962	0.447026	0.482767	-0.549756	-1.11739	-0.879451	0.192762	-0.0558071	-1.04204	0.127705	-0.150049	0.377277	-0.418051	-0.139626	0.209581	-1.22171	-0.3798	0.0218999	-0.304439	-1.6522	-0.484204
11011	hsa-miR-211	NA	0.0696595	NA	NA	NA	NA	NA	NA	NA	NA	NA	NA	NA	NA	NA	NA	NA	NA	NA	NA	NA
42734	hsa-miR-2110	NA	NA	NA	NA	NA	NA	NA	NA	NA	NA	NA	NA	NA	NA	NA	NA	NA	NA	NA	NA	NA
42627	hsa-miR-212	NA	-0.620099	NA	NA	NA	NA	NA	NA	NA	NA	NA	NA	NA	NA	NA	NA	NA	NA	NA	NA	NA
11014	hsa-miR-214	-0.637747	0.122968	-0.49074	-0.409257	-1.02979	-0.335822	0.121858	-0.0295903	0.294809	0.311121	-0.257438	0.175446	-0.285316	-0.590804	0.148426	1.44129	-0.906872	0.395256	-1.1921	-1.36236	0.000438239
11015	hsa-miR-215	-0.631935	NA	-0.922951	-0.478356	NA	NA	-0.437244	-0.359345	-0.722409	-0.668919	-0.683621	-0.72369	-0.613203	-0.764787	-0.600182	-0.869553	-0.771112	-0.531414	-0.689596	-1.33825	-0.180473
42553	hsa-miR-216a	NA	NA	NA	NA	NA	NA	NA	NA	NA	NA	NA	NA	NA	NA	NA	NA	NA	NA	NA	NA	NA
19016	hsa-miR-217	NA	NA	NA	NA	NA	NA	NA	NA	NA	NA	NA	NA	NA	NA	NA	NA	NA	NA	NA	NA	NA
11018	hsa-miR-218	NA	NA	NA	NA	NA	NA	NA	NA	NA	NA	NA	NA	NA	NA	NA	NA	NA	NA	NA	NA	NA
42941	hsa-miR-218-1*	NA	NA	NA	NA	NA	NA	NA	NA	NA	NA	NA	NA	NA	NA	NA	NA	NA	NA	NA	NA	NA
21702	hsa-miR-219-1-3p	NA	NA	NA	NA	NA	NA	NA	NA	NA	NA	NA	NA	NA	NA	NA	NA	NA	NA	NA	NA	NA
42834	hsa-miR-219-2-3p	NA	NA	NA	NA	NA	NA	NA	NA	NA	NA	NA	NA	NA	NA	NA	NA	NA	NA	NA	NA	NA
42509	hsa-miR-219-5p	NA	NA	NA	NA	NA	NA	NA	NA	NA	NA	NA	NA	NA	NA	NA	NA	NA	NA	NA	NA	NA
11020	hsa-miR-22	-0.141101	0.285015	-0.604431	-0.0973599	-0.0232163	-0.137077	0.0682382	0.116959	-0.0718037	0.928444	0.260572	0.0596138	0.137146	-0.118713	0.593244	-0.420222	-0.384782	0.321707	-0.979748	-1.77895	0.0233948
42532	hsa-miR-22*	0.206178	-0.500209	-0.685089	-0.285807	-0.13261	-0.13265	0.0791702	0.240343	-0.0033982	-0.0205776	0.497797	-0.593386	-0.264482	-0.519735	0.404371	0.213721	-0.323296	-0.346992	-0.312296	-1.20315	-0.0471196
11021	hsa-miR-220a	NA	NA	NA	NA	NA	NA	NA	NA	NA	NA	NA	NA	NA	NA	NA	NA	NA	NA	NA	NA	NA
42662	hsa-miR-220c	-0.683081	-0.502798	-0.0709946	-0.290094	NA	NA	-0.682939	-0.846754	-0.442054	-0.728138	-0.636554	-0.344319	-0.967695	-0.278027	-0.983341	-1.17137	-0.254295	-0.489584	-1.10949	0.6108	-0.559029
11022	hsa-miR-221	-0.324309	-0.710281	-0.896993	-0.731628	-0.0313785	0.503797	0.30512	0.630729	0.064749	0.237649	0.98632	-0.794559	0.345192	-0.522293	0.60074	0.818372	-0.0614467	0.0278499	0.149022	-1.7158	-0.0940883
42475	hsa-miR-221*	NA	NA	NA	NA	NA	NA	NA	NA	NA	NA	NA	NA	NA	NA	-0.37075	NA	NA	NA	NA	NA	-0.367613
11023	hsa-miR-222	-0.547819	-0.67279	-1.01697	-0.728535	-0.338026	0.395729	0.421051	0.749355	-2.02695e-05	0.635779	0.94065	-0.558485	0.380255	-0.487819	0.601594	0.493142	0.227075	-0.0849258	-0.247894	-2.41297	0.0992909
17918	hsa-miR-222*	NA	NA	NA	NA	NA	NA	NA	NA	NA	NA	NA	NA	NA	NA	NA	NA	NA	NA	NA	NA	NA
11024	hsa-miR-223	0.210616	-0.285143	-2.08247	-0.84418	-0.646665	-1.58067	1.00804	1.2983	1.66184	0.327801	0.879661	-0.724806	-0.0410525	-0.863639	1.40711	1.88393	0.20452	0.374945	-0.425045	-2.9447	-0.240598
42460	hsa-miR-223*	NA	NA	NA	NA	NA	NA	NA	NA	NA	NA	NA	NA	NA	NA	NA	NA	NA	NA	NA	NA	NA
42566	hsa-miR-224	0.561482	NA	NA	NA	NA	NA	NA	NA	NA	NA	0.693522	NA	NA	NA	NA	NA	NA	NA	NA	NA	NA
46875	hsa-miR-2276	NA	NA	NA	NA	NA	NA	NA	NA	NA	NA	NA	NA	NA	NA	NA	NA	NA	NA	NA	NA	NA
46751	hsa-miR-2278	NA	NA	NA	NA	NA	NA	NA	NA	NA	NA	NA	NA	NA	NA	NA	NA	NA	NA	NA	NA	NA
46827	hsa-miR-2355-3p	NA	NA	NA	NA	NA	NA	NA	NA	NA	NA	NA	NA	NA	NA	NA	NA	NA	NA	NA	NA	NA
42744	hsa-miR-23a	0.762594	-0.0416309	-0.219569	-0.994926	0.746649	0.307111	0.325338	0.580289	-0.0251659	0.115893	0.405529	-0.141711	-0.180243	-1.21151	0.381999	1.31753	-0.842105	-0.124553	0.771714	-3.1183	-0.277317
42638	hsa-miR-23a*	-0.236955	NA	0.116081	-0.256522	NA	-0.41043	-0.303511	-0.174205	NA	-0.192388	NA	-0.0894514	-0.550036	-0.433042	-0.300636	-0.135818	-0.297842	-0.394939	-0.241262	-0.605486	-0.271407
17506	hsa-miR-24	1.17802	-0.2416	-1.26646	-0.986558	1.35349	0.74839	0.708741	1.27608	1.41373	0.413034	1.1806	-0.622472	0.390251	-1.1495	1.12643	1.98312	-0.0188598	0.0497096	0.88028	-3.64686	0.611184
42950	hsa-miR-24-2*	0.416178	NA	-0.509129	NA	NA	NA	NA	0.229742	NA	NA	0.446366	NA	NA	NA	0.224168	NA	NA	NA	NA	-0.835517	0.351488
42682	hsa-miR-25	0.240875	0.0760493	-0.648495	-0.344825	-0.0101902	-0.0712944	0.251496	0.176533	-0.151814	0.120639	0.434156	-0.104813	0.111458	-0.182963	0.346722	0.721528	0.0432576	0.0134266	0.00714585	-1.23584	-0.105408
42929	hsa-miR-25*	-0.0550419	-0.0691803	-0.310746	-0.22342	0.153553	0.232431	-0.887256	-0.384375	-0.314447	-0.162857	-0.329895	-0.223533	-0.668652	-0.152225	-0.597511	-0.428164	-0.0178282	-0.596747	0.129958	0.136765	-0.383762
11030	hsa-miR-26a	-0.0971332	-0.606154	-1.96012	-0.235858	0.607397	-0.387134	0.715622	0.826856	1.90279	0.246198	1.49971	-0.717778	0.592736	-0.54826	0.953729	1.28259	-0.327498	0.41095	-0.17008	-3.63213	0.714758
42628	hsa-miR-26a-1*	NA	0.32022	NA	NA	NA	NA	NA	NA	NA	NA	NA	NA	NA	NA	NA	NA	NA	NA	NA	NA	NA
42666	hsa-miR-26a-2*	NA	NA	NA	NA	NA	NA	NA	NA	NA	0.413794	-0.500306	NA	NA	NA	0.411335	NA	NA	NA	NA	-0.617473	-0.0643491
42523	hsa-miR-26b*	NA	NA	NA	NA	NA	NA	NA	NA	NA	NA	NA	NA	0.669811	NA	0.721342	NA	NA	NA	NA	NA	0.706288
46483	hsa-miR-27a	1.30052	-0.0391273	-0.828317	-0.82013	1.75474	0.525921	0.460804	1.65589	2.14103	0.234633	1.89135	-0.407335	0.0809279	-1.10941	1.41475	2.09531	0.119088	-0.109037	1.6125	-2.33296	0.362
17818	hsa-miR-27a*	NA	NA	NA	NA	NA	NA	NA	NA	NA	NA	NA	NA	NA	NA	NA	NA	NA	NA	NA	NA	NA
42823	hsa-miR-27b*	NA	NA	NA	NA	NA	NA	NA	NA	NA	NA	NA	NA	NA	NA	NA	NA	NA	NA	NA	NA	NA
42831	hsa-miR-28-5p	NA	NA	-1.16429	-0.924826	NA	NA	NA	0.266387	NA	-0.458399	0.596152	-1.06545	-0.700393	-1.19271	0.48326	1.28308	NA	NA	NA	-1.62828	-0.0616729
42528	hsa-miR-296-3p	-0.408622	0.21135	0.200507	0.0453389	-0.52192	-0.200937	-0.334395	-0.390593	NA	-0.334644	-0.318259	-0.216778	-0.460192	-0.0429585	-0.409433	-0.425765	-0.0547544	-0.203551	-0.578114	0.21111	-0.271841
6880	hsa-miR-297	-0.207815	NA	0.0745896	0.13726	NA	NA	NA	NA	NA	NA	NA	0.125222	NA	0.16037	NA	NA	0.0732742	NA	NA	-0.268772	-0.0105032
46264	hsa-miR-298	-0.262884	0.0760937	0.151087	-0.0372228	NA	-0.104051	-0.197382	-0.462664	-0.586089	-0.218184	-0.336036	-0.00253776	-0.297959	-0.065438	-0.352807	-0.463194	-0.049851	-0.0907215	-0.349684	-0.365787	-0.276272
11037	hsa-miR-299-3p	-0.553855	0.0653244	0.820883	-0.0534796	-1.06625	-0.115744	-0.450492	-0.732231	-1.38221	0.0574475	-0.685719	0.359733	0.0570428	0.174094	-0.575271	-1.09099	-0.657033	-0.0591169	-0.619365	0.592906	-0.767643
11038	hsa-miR-299-5p	0.494182	0.34356	0.340285	0.583525	NA	0.575074	0.476709	0.678916	0.25842	0.646836	0.0988662	0.485083	0.745231	0.628086	0.377659	1.1123	0.597158	0.511414	0.484641	0.343095	0.504207
11039	hsa-miR-29a	-0.104203	-0.991113	-1.17841	-0.15534	-0.665804	-1.00804	0.463059	0.375243	1.3711	0.218492	1.04366	-0.965295	0.928067	-0.192517	0.889484	-0.469003	-0.00990345	0.0657843	-0.323142	-2.62598	0.451377
11040	hsa-miR-29b	0.534142	-1.47452	-2.19375	-0.616069	-0.0178702	-0.962032	0.291479	0.679602	2.58076	0.00892663	1.73512	-1.5941	0.956263	-1.07048	1.254	-1.52406	0.0904088	-0.531388	0.308054	-3.02216	0.467688
17810	hsa-miR-29b-1*	0.417824	0.308719	0.7067	0.533827	0.766145	0.684692	0.52084	0.611716	0.489628	0.439371	0.337993	0.483694	0.629841	0.532904	0.517504	0.78952	0.473107	NA	0.661297	0.083715	0.489925
42792	hsa-miR-29b-2*	NA	NA	NA	NA	NA	NA	NA	NA	NA	NA	NA	NA	NA	NA	NA	NA	NA	NA	NA	NA	NA
11041	hsa-miR-29c	-1.30969	-1.48398	-2.64621	-0.535584	-1.01595	-1.4469	-0.230132	0.0249847	1.88525	-0.0534096	1.11184	-1.45956	1.3816	-0.328199	0.49738	-2.01502	-0.568947	-0.274367	-1.32644	-2.98079	0.410272
14300	hsa-miR-29c*	NA	NA	NA	NA	NA	NA	NA	NA	NA	NA	NA	NA	NA	NA	NA	NA	NA	NA	NA	NA	NA
42513	hsa-miR-300	-0.101002	-0.079952	0.269783	0.0775647	-0.660596	-0.26453	-0.133208	-0.413576	-0.0503686	-0.311525	-0.249311	-0.197249	-0.272805	0.382483	-0.61665	-0.255286	0.00133303	-0.0381688	-0.528457	-0.184908	-0.0914827
13143	hsa-miR-301a	1.14298	NA	NA	NA	NA	NA	NA	NA	NA	NA	NA	NA	NA	NA	0.736336	NA	NA	NA	NA	NA	NA
17886	hsa-miR-301b	NA	NA	NA	NA	NA	NA	NA	NA	NA	NA	NA	NA	NA	NA	NA	NA	NA	NA	NA	NA	NA
42541	hsa-miR-302a*	NA	NA	NA	NA	NA	NA	NA	NA	NA	NA	NA	NA	NA	NA	NA	NA	NA	NA	NA	NA	NA
11043	hsa-miR-302b	NA	NA	NA	NA	NA	NA	NA	NA	NA	NA	NA	NA	NA	NA	NA	NA	NA	NA	NA	NA	NA
42667	hsa-miR-302b*	NA	NA	NA	NA	NA	NA	NA	NA	NA	NA	NA	NA	NA	NA	NA	NA	NA	NA	NA	NA	NA
11044	hsa-miR-302c	NA	NA	NA	NA	NA	NA	NA	NA	NA	NA	NA	NA	NA	NA	NA	NA	NA	NA	NA	NA	NA
11045	hsa-miR-302c*	0.0280964	-0.280995	-0.422533	-0.136635	0.0514403	0.192109	-0.29675	0.00653943	-0.413662	-0.415771	0.350023	-0.656048	-0.397848	-0.321184	-0.408502	-0.51147	-0.323407	-0.632964	0.316959	0.428199	-0.215214
27838	hsa-miR-302d	NA	NA	NA	NA	NA	NA	NA	NA	NA	NA	NA	NA	NA	NA	NA	NA	NA	NA	NA	NA	NA
46729	hsa-miR-302d*	NA	NA	NA	NA	NA	NA	NA	NA	NA	NA	NA	NA	NA	NA	NA	NA	NA	NA	NA	NA	NA
45764	hsa-miR-302e	NA	NA	0.22086	NA	NA	NA	NA	NA	NA	NA	NA	0.487367	NA	NA	0.256375	NA	NA	NA	NA	0.395644	0.287938
45745	hsa-miR-302f	NA	NA	NA	NA	NA	NA	NA	NA	NA	NA	NA	NA	NA	NA	NA	NA	NA	NA	NA	NA	NA
19595	hsa-miR-30a*	NA	NA	NA	NA	NA	NA	NA	NA	NA	NA	NA	NA	NA	NA	NA	NA	NA	NA	NA	NA	NA
46356	hsa-miR-30b*	1.31009	1.01234	1.05624	1.46032	1.6264	1.46074	1.30607	1.2582	1.18684	1.40815	NA	1.25948	1.53221	1.31826	1.33993	1.51731	1.32488	1.32652	1.49181	1.10478	1.29359
42923	hsa-miR-30c	0.357055	-0.0907997	-0.973902	-0.20019	0.778671	0.0995863	0.679228	0.823061	1.51478	0.141591	1.36778	-0.350458	0.445914	-0.307963	1.01559	1.76799	-0.0861965	0.422094	0.410143	-1.94852	0.471633
42702	hsa-miR-30c-1*	0.0883691	0.284289	1.06525	0.163672	NA	-0.0234709	-0.248611	-0.295843	-0.120785	0.059007	-0.179537	0.540955	-0.33962	0.427377	-0.335241	-0.350408	0.0146142	-0.0116939	-0.115993	NA	-0.302131
46626	hsa-miR-30c-2*	NA	NA	NA	NA	NA	NA	NA	NA	NA	NA	NA	NA	NA	NA	NA	NA	NA	NA	NA	NA	NA
19596	hsa-miR-30d	0.383029	-0.190115	-0.659436	-0.0990149	-0.0131413	-0.233518	0.516267	0.23557	0.492676	0.348407	0.59702	-0.183324	0.233206	-0.025445	0.627716	0.619544	-0.133413	0.234765	0.090903	-1.24404	0.287225
17853	hsa-miR-30d*	NA	NA	NA	NA	NA	NA	NA	NA	NA	NA	NA	NA	NA	NA	NA	NA	NA	NA	NA	NA	NA
28191	hsa-miR-30e	0.320327	-0.758647	-1.90594	-0.470882	0.934508	-0.253553	0.4027	0.964341	2.30272	0.0756928	1.81567	-1.0741	0.703336	-0.837182	1.21755	0.0130342	0.291805	-0.259949	0.29726	-2.37234	0.538589
11052	hsa-miR-31	0.570715	-0.0956012	-0.646691	-1.18611	1.74712	1.23098	-1.50571	0.759151	-1.45442	1.008	1.07693	-0.176234	-0.473204	-1.25542	0.675597	-0.629006	0.246069	-0.668243	0.522199	-3.55577	-0.281075
46320	hsa-miR-31*	0.440075	-0.413121	-0.687639	-0.875942	2.12968	1.0891	-0.800128	1.43243	-0.16316	0.255015	2.19117	-0.41084	-0.328358	-0.950928	0.983973	-0.186702	0.426044	-0.503014	0.631045	-1.46261	0.127019
46710	hsa-miR-3157	NA	NA	NA	NA	NA	NA	NA	NA	NA	NA	NA	NA	NA	NA	NA	NA	NA	NA	NA	NA	NA
46567	hsa-miR-3176	NA	NA	NA	NA	NA	NA	NA	NA	NA	NA	NA	NA	NA	NA	NA	NA	NA	NA	NA	NA	NA
46274	hsa-miR-3187	NA	NA	NA	NA	NA	NA	NA	NA	NA	NA	NA	NA	NA	NA	NA	NA	NA	NA	NA	NA	NA
11053	hsa-miR-32	NA	NA	NA	NA	NA	NA	NA	NA	0.993719	NA	1.11717	NA	NA	NA	NA	NA	NA	NA	NA	NA	NA
29575	hsa-miR-32*	-0.494858	0.495816	0.869312	0.486611	-0.559016	-0.478534	-0.0419908	-0.411767	-0.95972	0.246017	-0.683074	0.835051	-0.168907	0.477308	-0.589537	-0.626934	0.00773902	0.385407	-0.650005	-0.0219285	-0.069184
27533	hsa-miR-320a	0.396643	0.0560911	-0.646167	-0.52575	-0.975698	-0.336895	0.37903	-0.0275599	-0.279336	0.247305	-0.0494524	0.140157	0.122454	0.161611	-0.0736777	0.610676	-0.52342	-0.153676	-0.0596607	-1.08053	-0.270292
46324	hsa-miR-320b	0.496036	0.134756	-0.679987	-0.473051	-0.755015	-0.115481	0.431407	0.0488918	-0.179153	0.322601	0.03736	0.156516	0.154254	0.168814	-0.0117969	0.750919	-0.474793	-0.0348617	0.0240487	-1.12786	-0.253547
46228	hsa-miR-320c	0.61256	0.246292	-0.57674	-0.38287	-0.666251	-0.0191136	0.374465	0.122727	-0.138222	0.296635	0.0893009	0.174386	0.185992	0.201626	0.0308401	0.841795	-0.408044	-0.11986	0.117759	-1.04071	-0.216153
46870	hsa-miR-320d	0.52093	0.143305	-0.575103	-0.403865	-0.714663	-0.151294	0.407614	0.0735594	-0.145108	0.24693	0.088059	0.120185	0.177639	0.173971	0.0211077	0.730261	-0.43862	-0.138646	0.019526	-1.15884	-0.254122
42957	hsa-miR-323-3p	NA	NA	NA	NA	NA	NA	NA	NA	NA	NA	NA	NA	NA	NA	NA	NA	NA	NA	NA	NA	NA
42457	hsa-miR-323-5p	NA	-0.104593	NA	NA	NA	NA	NA	NA	NA	NA	NA	NA	NA	NA	NA	NA	NA	NA	NA	NA	NA
42672	hsa-miR-323b-5p	NA	NA	NA	NA	NA	NA	NA	NA	NA	NA	NA	NA	NA	NA	NA	NA	NA	NA	NA	NA	NA
42719	hsa-miR-324-3p	NA	NA	NA	NA	NA	NA	NA	NA	NA	NA	NA	NA	NA	NA	NA	NA	NA	NA	NA	NA	NA
42477	hsa-miR-324-5p	NA	NA	NA	NA	NA	NA	NA	NA	NA	NA	NA	NA	NA	NA	NA	NA	NA	NA	NA	NA	NA
11058	hsa-miR-325	NA	NA	NA	NA	NA	NA	NA	NA	NA	NA	NA	NA	NA	NA	NA	NA	NA	NA	NA	NA	NA
42693	hsa-miR-326	-0.00254944	-0.14162	0.587903	0.322196	NA	-0.127759	-0.208225	-0.356303	-0.0757533	0.195481	-0.370133	0.337205	-0.0762	0.36525	-0.328109	-0.225689	0.0600307	0.076348	-0.097062	0.949314	0.00636346
11061	hsa-miR-329	NA	NA	NA	NA	NA	NA	NA	NA	NA	NA	NA	NA	NA	NA	NA	NA	NA	NA	NA	NA	NA
11063	hsa-miR-330-3p	NA	NA	NA	NA	NA	NA	NA	NA	NA	NA	NA	NA	NA	NA	NA	NA	NA	NA	NA	NA	NA
42887	hsa-miR-331-3p	0.204878	0.175759	-0.905751	-0.614946	0.756953	0.370131	0.0225475	0.230807	0.183422	-0.238482	0.708915	0.0164287	-0.378178	-0.743572	0.291216	0.848877	-0.404654	-0.131248	-0.218622	-1.42099	-0.0473514
17866	hsa-miR-331-5p	NA	NA	NA	NA	NA	NA	NA	NA	NA	NA	NA	NA	NA	NA	NA	NA	NA	NA	NA	NA	NA
11065	hsa-miR-335	NA	NA	NA	NA	NA	NA	NA	NA	NA	NA	1.05611	NA	NA	NA	NA	NA	NA	NA	NA	NA	NA
42673	hsa-miR-337-3p	-0.115209	NA	-0.390564	-0.276632	NA	NA	NA	-0.27432	NA	NA	NA	-0.326629	-0.36304	NA	-0.346773	NA	-0.275125	NA	NA	-0.490049	-0.259862
17944	hsa-miR-337-5p	NA	NA	NA	NA	NA	NA	NA	NA	NA	NA	NA	NA	NA	NA	NA	NA	NA	NA	NA	NA	NA
42592	hsa-miR-338-3p	NA	NA	NA	NA	NA	NA	NA	NA	NA	NA	NA	NA	NA	NA	NA	NA	NA	NA	NA	NA	NA
17825	hsa-miR-338-5p	NA	-0.0158533	NA	NA	NA	NA	0.257231	NA	NA	0.193844	NA	0.4719	NA	NA	NA	0.556659	NA	NA	NA	NA	NA
42912	hsa-miR-339-3p	NA	NA	NA	NA	NA	NA	NA	NA	NA	NA	NA	NA	NA	NA	NA	NA	NA	NA	NA	NA	NA
42739	hsa-miR-339-5p	0.363495	-0.336287	-0.717275	-0.409043	-0.0557399	-0.213424	0.43063	-0.0182973	-0.028574	0.182985	0.101677	0.134498	-0.143663	-0.201911	0.442812	0.841415	0.18133	-0.242808	-0.486839	-1.44077	0.105488
29872	hsa-miR-340	-0.375647	-0.0776511	-0.135464	0.21427	-0.360657	-0.280685	0.0552525	-0.0485389	-0.738897	-0.0086297	-0.00695055	-0.206796	-0.357738	0.269333	-0.215043	-1.083	0.0526518	0.137017	-0.261246	-0.702038	-0.0263604
42738	hsa-miR-340*	-0.0506542	-0.346538	-0.655714	-0.177404	NA	-0.442102	0.109646	-0.34241	0.73568	-0.395746	0.249599	-0.40151	-0.164409	-0.210144	-0.0466119	NA	-0.105091	NA	NA	-0.372283	NA
32884	hsa-miR-342-3p	-1.43666	-1.08857	-1.9178	0.0919443	-0.366016	-0.782294	0.672791	0.552072	1.0076	-0.0369115	1.65518	-1.25693	0.282545	-0.560903	1.52585	1.23553	-0.027853	-0.550448	-0.635076	-2.48335	0.60914
42576	hsa-miR-342-5p	NA	NA	NA	NA	NA	NA	NA	NA	NA	NA	NA	NA	NA	NA	NA	NA	NA	NA	NA	NA	NA
42934	hsa-miR-345	NA	NA	NA	NA	NA	NA	NA	NA	NA	NA	NA	NA	NA	NA	NA	NA	NA	NA	NA	NA	NA
27217	hsa-miR-34a	-0.432443	0.0152077	0.187137	-0.0527588	0.661087	0.783426	0.347939	0.287167	0.915721	-0.305088	0.730626	-0.415315	0.213415	-0.579646	0.435642	0.682079	-0.1347	-0.138832	-0.1102	-0.777254	0.323175
46299	hsa-miR-34a*	NA	NA	NA	NA	NA	NA	NA	NA	NA	NA	NA	NA	NA	NA	NA	NA	NA	NA	NA	NA	NA
42724	hsa-miR-34b	-0.838371	-0.449542	-0.927662	-0.393046	-0.712354	0.00281633	0.056102	-0.242601	-0.137599	-0.134338	0.302135	-0.256735	0.368776	-0.300447	0.167009	0.471681	-0.176972	-0.267073	-0.36798	-1.73194	-0.136837
11073	hsa-miR-34b*	NA	NA	NA	NA	NA	NA	NA	NA	NA	NA	NA	NA	NA	NA	NA	NA	NA	NA	NA	NA	NA
42729	hsa-miR-34c-3p	NA	NA	NA	NA	NA	NA	NA	NA	NA	NA	NA	NA	NA	NA	NA	NA	NA	NA	NA	NA	NA
11074	hsa-miR-34c-5p	NA	NA	NA	NA	NA	NA	0.27931	NA	NA	NA	NA	NA	NA	NA	NA	NA	NA	NA	NA	NA	NA
14301	hsa-miR-361-5p	0.677125	0.00274039	-0.786583	-0.32922	0.496325	0.0151926	0.143015	0.292573	0.446557	0.386648	0.631338	-0.380099	0.0848285	-0.191555	0.543241	0.751471	-0.171363	0.128879	0.551111	-1.30762	-0.0167232
17893	hsa-miR-362-3p	NA	NA	NA	NA	NA	NA	NA	NA	NA	NA	NA	NA	NA	NA	NA	NA	NA	NA	NA	NA	NA
42503	hsa-miR-362-5p	NA	NA	NA	NA	NA	NA	NA	NA	NA	NA	NA	NA	NA	NA	NA	NA	NA	NA	NA	NA	NA
11077	hsa-miR-363	NA	NA	NA	NA	NA	NA	NA	NA	NA	NA	NA	NA	NA	NA	NA	NA	NA	NA	NA	NA	NA
27544	hsa-miR-363*	NA	NA	NA	NA	NA	NA	NA	NA	NA	NA	NA	NA	NA	NA	NA	0.506933	NA	NA	NA	NA	NA
11078	hsa-miR-365	0.926026	0.156818	-0.989819	-0.735707	1.07024	0.778627	0.270191	0.539942	0.705787	-0.00508229	0.342446	-0.644223	0.0572017	-1.04304	0.713202	1.65833	-0.617391	-0.318775	1.85422	-1.6657	-0.224882
14280	hsa-miR-367	NA	NA	NA	NA	NA	NA	NA	NA	NA	NA	NA	NA	NA	NA	NA	NA	NA	NA	NA	NA	NA
29529	hsa-miR-369-3p	-0.952034	-0.538276	-0.235523	-0.360444	-1.25224	-0.357066	-0.537929	-0.820474	-1.25397	-0.395753	-1.12718	-0.368659	-0.515457	-0.431739	-0.902539	-1.35422	-0.813607	-0.586496	-0.93345	-0.768807	-0.643367
11083	hsa-miR-371-3p	NA	NA	NA	NA	NA	NA	NA	NA	NA	NA	NA	NA	NA	NA	NA	NA	NA	NA	NA	NA	NA
11084	hsa-miR-372	NA	NA	NA	NA	NA	NA	NA	NA	NA	NA	NA	NA	NA	NA	NA	NA	NA	NA	NA	NA	NA
11085	hsa-miR-373	NA	NA	NA	NA	NA	NA	NA	NA	NA	NA	NA	NA	NA	NA	NA	NA	NA	NA	NA	NA	NA
27545	hsa-miR-373*	NA	NA	NA	NA	NA	NA	NA	NA	NA	NA	NA	NA	NA	NA	NA	NA	NA	NA	NA	NA	NA
29577	hsa-miR-374a*	NA	NA	NA	NA	NA	NA	NA	NA	NA	NA	NA	NA	NA	NA	NA	NA	NA	NA	NA	NA	NA
42476	hsa-miR-374b*	0.16869	0.228134	0.256223	0.307047	NA	0.23888	0.276698	NA	NA	0.348946	NA	0.301334	0.343785	0.336002	0.281185	0.294455	0.338558	0.275465	NA	0.0681822	0.272362
14302	hsa-miR-374b/hsa-miR-374c	-1.06768	NA	-1.60095	-1.45693	NA	NA	NA	NA	NA	NA	0.515702	NA	NA	NA	NA	NA	NA	NA	NA	NA	NA
46918	hsa-miR-375	NA	NA	0.111016	NA	NA	NA	NA	NA	NA	NA	0.47301	NA	0.53725	NA	NA	0.563729	NA	NA	NA	0.357974	0.547136
42885	hsa-miR-376a*	NA	NA	NA	NA	NA	NA	NA	NA	NA	NA	NA	NA	NA	NA	NA	NA	NA	NA	NA	NA	NA
42629	hsa-miR-376c	NA	NA	NA	NA	NA	NA	NA	NA	NA	NA	NA	NA	NA	NA	NA	NA	NA	NA	NA	NA	NA
11091	hsa-miR-377	-1.28487	0.370555	NA	-1.06957	NA	NA	NA	NA	NA	NA	NA	NA	NA	NA	NA	NA	NA	NA	NA	-1.3654	NA
42899	hsa-miR-377*	NA	NA	NA	NA	NA	NA	NA	NA	NA	NA	NA	NA	NA	NA	NA	NA	NA	NA	NA	NA	NA
11092	hsa-miR-378*	NA	NA	NA	NA	NA	NA	NA	NA	NA	NA	NA	NA	NA	NA	NA	NA	NA	NA	NA	NA	NA
11105	hsa-miR-378/hsa-miR-378c	0.187237	-0.747892	-0.698818	-0.177719	0.384222	0.280725	-0.103452	0.0676825	-0.667684	-0.0894128	0.45698	-0.286164	0.0842567	0.316607	0.179005	0.393464	-0.521919	-0.274986	0.260986	-0.563363	0.279313
11093	hsa-miR-379	NA	NA	NA	NA	NA	NA	NA	NA	NA	NA	NA	NA	NA	NA	NA	NA	NA	NA	NA	NA	NA
42889	hsa-miR-379*	NA	NA	NA	NA	NA	NA	NA	NA	NA	NA	NA	NA	NA	NA	NA	NA	NA	NA	NA	NA	NA
27546	hsa-miR-380	NA	NA	NA	NA	NA	NA	NA	NA	NA	NA	NA	NA	NA	NA	NA	NA	NA	NA	NA	NA	NA
13170	hsa-miR-380*	NA	0.350757	NA	NA	NA	NA	NA	NA	NA	NA	NA	NA	NA	NA	NA	NA	NA	NA	NA	NA	NA
46762	hsa-miR-3928	NA	NA	NA	NA	NA	NA	NA	NA	NA	NA	NA	NA	NA	NA	NA	NA	NA	NA	NA	NA	NA
46736	hsa-miR-3943	0.225387	NA	NA	0.278621	NA	0.416839	NA	0.280255	NA	0.349246	NA	0.261532	NA	NA	0.306315	0.406426	0.337392	NA	0.414818	0.396094	NA
11240	hsa-miR-409-3p	NA	NA	NA	NA	NA	NA	NA	NA	NA	NA	NA	NA	NA	NA	NA	NA	NA	NA	NA	NA	NA
42925	hsa-miR-409-5p	NA	NA	NA	NA	NA	NA	NA	NA	NA	NA	NA	NA	NA	NA	NA	NA	NA	NA	NA	NA	NA
11102	hsa-miR-410	NA	NA	NA	NA	NA	NA	NA	NA	NA	NA	NA	NA	NA	NA	NA	NA	NA	NA	NA	NA	NA
17482	hsa-miR-411	NA	NA	NA	NA	NA	NA	NA	NA	NA	NA	NA	NA	NA	NA	NA	NA	NA	NA	NA	NA	NA
42784	hsa-miR-411*	NA	NA	NA	NA	NA	NA	NA	NA	NA	NA	NA	NA	NA	NA	NA	NA	NA	NA	NA	NA	NA
42764	hsa-miR-412	-0.221222	-0.127434	-0.0805059	-0.0594212	0.0414113	0.09366	0.167093	0.167939	-0.121962	0.224555	0.158361	0.00745106	0.219974	0.206786	0.0179655	-0.193589	0.112815	0.105012	0.156163	0.339777	0.0392967
17474	hsa-miR-421	NA	NA	NA	NA	NA	NA	NA	NA	NA	NA	NA	NA	NA	NA	NA	-0.504897	NA	NA	-0.579268	NA	NA
11104	hsa-miR-422a	-0.381329	-0.204197	-0.577861	0.310178	-0.64344	-0.407385	0.103907	0.569659	1.44344	0.637503	1.88884	0.270417	0.219453	0.128666	0.959416	-1.17016	0.393341	-0.27611	-0.861643	-0.864451	0.107114
42730	hsa-miR-423-3p	0.268236	0.248551	-0.581787	-0.623943	0.296252	0.596268	0.248917	0.116068	-0.110654	-0.309202	0.332706	-0.394773	-0.264464	-0.487952	0.157447	1.08503	-0.46659	-0.465042	0.247544	-1.08577	-0.26789
27565	hsa-miR-423-5p	-0.0204081	0.0398537	-0.275298	-0.132692	-0.27025	0.107992	-0.392554	-0.457422	-0.344461	0.0835021	-0.278174	-0.158019	-0.123936	0.196214	-0.309136	-0.0253802	-0.279277	-0.36258	0.0226537	-0.171383	-0.38732
42965	hsa-miR-424	-0.17947	-0.754238	-0.279769	-0.553681	0.13532	-0.0624296	0.194701	0.446632	0.275672	0.573106	0.136918	-0.419722	-0.313417	-0.72253	0.125805	0.738769	-0.103853	-0.0632099	1.00125	-1.57405	-0.142182
42603	hsa-miR-424*	NA	NA	NA	NA	NA	NA	NA	NA	NA	NA	NA	NA	NA	NA	NA	NA	NA	NA	NA	NA	NA
17608	hsa-miR-425	0.211524	-0.0471333	-0.770895	-0.259621	0.0932512	0.132979	0.344338	0.313016	-0.0789596	0.0262434	0.607344	-0.233893	0.0206334	-0.226276	0.194969	0.595576	-0.211288	-0.172669	-0.189458	-0.771049	-0.0391801
11108	hsa-miR-425*	NA	NA	NA	NA	NA	NA	NA	NA	NA	NA	NA	NA	NA	NA	NA	NA	NA	NA	NA	0.382647	NA
13171	hsa-miR-429	1.61925	NA	-1.05833	-0.732815	0.267852	-0.0279673	-0.0261743	0.899945	0.257192	-0.238175	1.05485	-0.315219	0.0770056	-0.778598	0.366176	0.457761	-0.510937	-0.563467	-0.0607138	-1.177	-0.078222
42674	hsa-miR-431*	NA	NA	NA	NA	NA	NA	NA	NA	NA	NA	NA	NA	NA	NA	NA	NA	NA	NA	NA	NA	NA
11111	hsa-miR-432	NA	NA	NA	NA	NA	NA	NA	NA	NA	NA	NA	NA	NA	NA	NA	NA	NA	NA	NA	NA	NA
42584	hsa-miR-432*	NA	NA	NA	NA	NA	NA	NA	NA	NA	NA	NA	NA	NA	NA	NA	NA	NA	NA	NA	NA	NA
42853	hsa-miR-433	NA	0.319205	NA	NA	NA	NA	NA	NA	NA	NA	NA	NA	NA	NA	NA	NA	NA	NA	NA	NA	NA
11113	hsa-miR-448	NA	NA	NA	NA	NA	NA	NA	NA	NA	NA	NA	NA	NA	NA	NA	NA	NA	NA	NA	NA	NA
33668	hsa-miR-449b	NA	NA	NA	NA	NA	NA	NA	NA	NA	NA	NA	NA	NA	NA	NA	NA	NA	NA	NA	NA	NA
18847	hsa-miR-450a	NA	NA	NA	NA	NA	NA	NA	NA	NA	NA	NA	NA	NA	NA	NA	NA	NA	NA	NA	NA	NA
42892	hsa-miR-450b-3p	NA	NA	NA	NA	NA	NA	NA	NA	NA	NA	NA	NA	NA	NA	NA	NA	NA	NA	NA	NA	NA
42896	hsa-miR-450b-5p	NA	NA	NA	NA	NA	NA	NA	NA	NA	NA	NA	NA	NA	NA	NA	NA	NA	NA	NA	NA	NA
42866	hsa-miR-451	0.557553	0.166778	-2.52373	-0.284771	0.0475923	-1.09439	-0.209001	0.515441	2.7529	-0.601943	2.86694	-1.83961	0.454173	-1.9159	1.23358	1.55497	-0.32974	-0.0967552	1.25148	-3.76398	0.581731
29379	hsa-miR-452	0.541283	0.453629	-0.634535	-0.516223	0.483503	-0.00509544	-0.0726903	0.297737	-0.0792503	0.0160978	0.487515	0.00449451	-0.116434	-0.0723617	0.242158	-0.139147	-0.325759	-0.205017	0.245363	-0.904792	-0.362039
42598	hsa-miR-452*	NA	NA	NA	NA	NA	NA	NA	NA	NA	NA	NA	NA	NA	NA	NA	NA	NA	NA	NA	NA	NA
28520	hsa-miR-454*	NA	NA	NA	NA	NA	NA	NA	NA	NA	NA	NA	NA	NA	NA	NA	NA	NA	NA	NA	NA	NA
28950	hsa-miR-455-3p	NA	NA	NA	NA	NA	NA	NA	NA	NA	NA	NA	NA	NA	NA	NA	2.22039	NA	NA	NA	NA	NA
13179	hsa-miR-455-5p	0.221793	NA	-0.347848	-0.425442	0.68904	0.140814	0.423868	0.349922	NA	0.262379	0.475007	-0.343392	-0.0110352	-0.603679	0.935119	-0.288076	0.070075	NA	0.370692	-1.02871	-0.260454
42654	hsa-miR-483-5p	-0.50226	0.670745	0.242767	-0.264953	-0.871541	-0.489193	-0.769543	-0.833711	0.915549	-0.233318	-0.985787	-0.616033	-0.683083	-0.118853	-0.827392	-0.754537	-0.294265	-0.485987	-0.409729	0.0870578	-0.646117
42694	hsa-miR-485-3p	-0.368111	-0.0478742	0.0469088	0.015853	-0.246654	-0.232565	-0.29329	-0.484342	-0.0747391	-0.451923	-0.420498	-0.105764	-0.313818	-0.143719	-0.532243	-0.356612	0.052871	-0.198888	-0.366433	0.100368	-0.262557
42480	hsa-miR-485-5p	NA	NA	NA	NA	NA	NA	NA	NA	NA	NA	NA	NA	NA	NA	NA	NA	NA	NA	NA	NA	NA
42946	hsa-miR-486-3p	NA	NA	NA	NA	NA	NA	NA	NA	NA	NA	NA	NA	NA	NA	NA	NA	NA	NA	NA	NA	NA
32946	hsa-miR-486-5p	-0.135181	NA	-0.130522	0.363071	NA	-0.163357	-0.0182674	-0.0239226	NA	0.304454	0.550895	-0.0405639	0.170284	0.139816	0.307775	0.263542	-0.0607181	0.158653	0.110776	0.0574762	0.0843172
13183	hsa-miR-487a	NA	NA	NA	NA	NA	NA	NA	NA	NA	NA	NA	NA	NA	NA	NA	NA	NA	NA	NA	NA	NA
14285	hsa-miR-487b	-0.472304	-0.472447	-0.811311	-0.482799	-0.377319	-0.10957	-0.265138	0.135169	-0.451528	0.101486	0.396156	-0.486735	0.0460376	-0.411658	0.032381	-1.03756	-0.423072	-0.532341	-0.292866	-1.30764	-0.134242
42704	hsa-miR-488	-0.0292294	0.149317	0.30912	0.372614	NA	-0.048712	-0.0152856	-0.0650627	NA	0.0837149	-0.162368	0.313968	0.00109902	0.275218	-0.0738932	-0.0551687	0.196981	0.283407	0.0177682	0.162885	-0.00248218
11121	hsa-miR-489	-0.100735	-0.366293	-0.080748	-0.288473	NA	-0.0208144	-0.459236	-0.442993	NA	-0.440982	-0.415457	-0.30714	-0.24129	-0.0160885	-0.429974	-0.594418	-0.348981	-0.458833	-0.567398	-0.11381	-0.476924
42703	hsa-miR-490-3p	-0.445534	0.0438769	0.794675	0.346373	-0.692649	0.0309066	-0.435958	-0.138371	-0.852208	-0.278205	-0.28974	0.228259	-0.720105	0.189854	-0.855981	-0.979717	-0.122028	-0.0254065	-0.198875	0.121319	-0.265185
17822	hsa-miR-490-5p	-0.563757	NA	0.298941	NA	NA	NA	NA	NA	NA	NA	NA	NA	NA	NA	NA	NA	NA	NA	NA	0.539953	NA
17927	hsa-miR-491-3p	-0.505686	-0.623782	-1.51227	0.0477031	-0.361701	-0.575255	0.317274	0.531204	-0.050395	0.0430129	0.498477	-0.920927	0.378652	0.192126	0.0663879	-0.734376	-0.224303	0.126126	-0.108515	-2.2413	0.626725
11123	hsa-miR-491-5p	NA	NA	NA	NA	NA	NA	NA	NA	NA	NA	NA	NA	NA	NA	NA	NA	NA	NA	NA	NA	NA
42661	hsa-miR-492	-0.251576	-0.106736	-0.680867	-0.840463	NA	-0.524164	-0.956153	-0.822567	NA	-0.653445	-0.554286	-0.393094	-0.885389	-0.789006	-0.837937	-0.739032	-0.525935	-0.542256	-0.167881	-0.145079	-0.797574
14270	hsa-miR-493	NA	NA	NA	NA	NA	NA	NA	NA	NA	NA	NA	NA	NA	NA	NA	NA	NA	NA	NA	NA	NA
11125	hsa-miR-493*	NA	NA	NA	NA	NA	NA	NA	NA	NA	NA	NA	NA	NA	NA	NA	NA	NA	NA	NA	NA	NA
42540	hsa-miR-494	-0.768566	0.307303	1.07066	0.119902	-0.530594	0.103309	-0.399464	-0.682722	-1.94674	0.25597	-1.10699	0.736505	0.00956586	0.407704	-0.989185	-1.93819	-0.435511	0.269988	-0.733069	0.206173	-0.513175
42676	hsa-miR-495	NA	0.456164	NA	NA	NA	NA	NA	NA	NA	NA	NA	NA	NA	NA	NA	NA	NA	NA	NA	NA	NA
42847	hsa-miR-497	NA	NA	NA	NA	NA	NA	NA	NA	NA	NA	NA	NA	NA	NA	NA	NA	NA	NA	NA	NA	NA
42558	hsa-miR-497*	NA	NA	NA	NA	NA	NA	NA	NA	NA	NA	NA	NA	NA	NA	NA	NA	NA	NA	NA	NA	NA
42442	hsa-miR-498	-0.246541	-0.0961691	0.26494	0.121409	-0.169767	-0.0928573	-0.30765	-0.183091	0.140732	0.0180417	-0.116125	0.23805	-0.216506	0.196516	-0.307185	-0.3882	0.135879	-0.0595914	-0.157276	0.615747	-0.0665942
14313	hsa-miR-499-5p	NA	0.228816	NA	NA	NA	NA	NA	NA	NA	NA	NA	NA	NA	NA	NA	NA	NA	NA	NA	NA	NA
17875	hsa-miR-500a	NA	NA	NA	NA	NA	NA	NA	NA	NA	NA	NA	NA	NA	NA	NA	NA	NA	NA	NA	NA	NA
46406	hsa-miR-500a*	NA	-0.0676862	NA	NA	NA	NA	NA	NA	NA	NA	NA	NA	NA	NA	NA	NA	NA	NA	NA	NA	NA
42578	hsa-miR-501-3p	NA	NA	NA	NA	NA	NA	NA	NA	NA	NA	NA	NA	NA	NA	NA	NA	NA	NA	NA	NA	NA
11134	hsa-miR-502-5p	NA	NA	NA	NA	NA	NA	NA	NA	NA	NA	NA	NA	NA	NA	NA	NA	NA	NA	NA	NA	NA
46803	hsa-miR-503	NA	NA	NA	NA	NA	NA	NA	NA	NA	NA	NA	NA	NA	NA	NA	NA	NA	NA	NA	NA	NA
28480	hsa-miR-504	NA	NA	NA	NA	NA	NA	NA	NA	NA	NA	NA	NA	NA	NA	NA	NA	NA	NA	NA	NA	NA
42669	hsa-miR-505	NA	NA	NA	-0.611061	NA	NA	NA	NA	NA	NA	NA	NA	-0.676801	NA	-0.132508	NA	NA	NA	NA	-1.05421	-0.422842
42490	hsa-miR-505*	-0.288254	0.220794	0.432755	0.285864	-0.185547	-0.198426	-0.0158562	-0.10637	-0.240704	-0.173906	-0.102614	0.239076	-0.126243	0.228378	-0.227716	-0.09272	0.120491	0.133462	-0.283735	0.405903	0.0253206
11138	hsa-miR-506	NA	NA	NA	NA	NA	NA	NA	NA	NA	NA	NA	NA	NA	NA	NA	NA	NA	NA	NA	NA	NA
11139	hsa-miR-507	NA	NA	NA	NA	NA	NA	NA	NA	NA	NA	NA	NA	NA	NA	NA	NA	NA	NA	NA	NA	NA
11140	hsa-miR-508-3p	NA	0.309044	NA	NA	NA	NA	NA	NA	NA	NA	NA	NA	NA	NA	NA	NA	NA	NA	NA	NA	NA
42812	hsa-miR-508-5p	NA	NA	0.157355	NA	NA	NA	NA	-1.16248	NA	NA	NA	NA	NA	NA	NA	NA	NA	NA	NA	0.788414	NA
11141	hsa-miR-509-3p	NA	NA	NA	NA	NA	NA	NA	NA	NA	NA	NA	NA	NA	NA	NA	NA	NA	NA	NA	NA	NA
11142	hsa-miR-510	-0.371186	-0.0118526	0.122065	-0.091152	-0.29561	-0.0588211	-0.432732	-0.374935	-0.506873	-0.337449	-0.382305	-0.0207395	-0.348763	-0.020024	-0.549943	-0.560678	-0.22446	-0.207228	-0.301685	0.485129	-0.235861
27229	hsa-miR-511	NA	NA	NA	NA	NA	NA	NA	NA	NA	NA	NA	NA	NA	NA	NA	NA	NA	NA	NA	NA	NA
11144	hsa-miR-512-3p	NA	NA	NA	NA	NA	NA	NA	NA	NA	NA	NA	NA	NA	NA	NA	NA	NA	NA	NA	NA	NA
42960	hsa-miR-513a-3p	NA	NA	NA	NA	NA	NA	NA	NA	NA	NA	NA	NA	NA	NA	NA	NA	NA	NA	NA	NA	NA
42581	hsa-miR-513a-5p	-0.116346	-0.0810202	0.042479	0.346249	-0.329941	0.560846	-0.139976	-0.444209	-1.42403	0.0164237	-1.05547	0.285502	0.459678	0.0387805	-0.676599	-1.33712	0.00289256	0.0666974	-0.00823655	-0.827903	-0.00479871
46789	hsa-miR-513b	0.00787259	0.242481	0.923801	0.354668	NA	0.302854	0.0837633	-0.310108	-0.239453	0.389643	-0.425904	0.644818	0.341225	0.610295	-0.365936	-0.120911	0.105547	0.280216	0.0253279	1.07715	-0.0237322
46398	hsa-miR-513c	NA	NA	NA	NA	NA	NA	NA	NA	NA	NA	NA	NA	NA	NA	NA	NA	NA	NA	NA	NA	NA
42959	hsa-miR-514	NA	-0.773293	NA	NA	NA	NA	NA	NA	NA	NA	NA	NA	NA	NA	NA	NA	NA	NA	NA	NA	NA
11148	hsa-miR-515-3p	NA	NA	NA	NA	NA	NA	NA	NA	NA	NA	NA	NA	NA	NA	NA	NA	NA	NA	NA	NA	NA
11149	hsa-miR-515-5p	NA	NA	NA	NA	NA	NA	NA	NA	NA	NA	NA	NA	NA	NA	NA	NA	NA	NA	NA	NA	NA
42550	hsa-miR-516a-5p	1.00439	0.69696	-0.00327428	-0.213379	-0.218731	-0.538983	-0.739333	-0.438544	-0.674556	-0.374564	0.244786	-0.212281	-1.08766	-0.372383	-0.654726	-1.03463	-0.134654	-0.532138	0.384225	-0.198975	-0.866552
11151	hsa-miR-516b	-0.263021	0.00420952	0.328271	0.0130585	-0.363051	-0.0279355	-0.259516	-0.412	-0.492938	-0.417583	-0.302231	-0.0731168	-0.319138	-0.146647	-0.493602	-0.531626	-0.133097	-0.171283	-0.285514	0.258529	-0.18883
13130	hsa-miR-517*	NA	NA	NA	NA	NA	NA	NA	NA	NA	NA	NA	NA	NA	NA	NA	NA	NA	NA	NA	NA	NA
42450	hsa-miR-517b	NA	NA	NA	NA	NA	NA	NA	NA	NA	NA	NA	NA	NA	NA	NA	NA	NA	NA	NA	NA	NA
11154	hsa-miR-517c	NA	NA	NA	NA	NA	NA	NA	NA	NA	NA	NA	NA	NA	NA	NA	NA	NA	NA	NA	NA	NA
11155	hsa-miR-518a-3p	NA	NA	NA	NA	NA	NA	NA	NA	NA	NA	NA	NA	NA	NA	NA	NA	NA	NA	NA	NA	NA
11177	hsa-miR-518a-5p/hsa-miR-527	-0.402099	0.317416	0.548677	0.290186	-0.933806	0.221154	-0.550055	-0.0420801	-0.00275337	-0.301886	-0.0140192	0.242568	-0.844401	0.129807	-0.669852	-0.904877	0.0876708	-0.0414402	-0.112632	0.839025	-0.244416
11159	hsa-miR-518e	NA	NA	NA	NA	NA	NA	NA	NA	NA	NA	NA	NA	NA	NA	NA	NA	NA	NA	NA	NA	NA
13137	hsa-miR-518e*/hsa-miR-519a*/hsa-miR-519b-5p/hsa-miR-519c-5p/hsa-miR-522*/hsa-miR-523*	-0.514358	-0.19255	-0.0374118	0.012031	-0.897781	0.0291546	-0.56547	-0.475018	0.177512	-0.506534	0.162036	-0.300111	-0.744892	0.0466181	-0.577095	-0.596406	0.11092	-0.331187	-0.196718	0.884166	-0.245998
46622	hsa-miR-518f*	NA	NA	NA	NA	NA	NA	NA	NA	NA	NA	NA	NA	NA	NA	NA	NA	NA	NA	NA	NA	NA
46401	hsa-miR-519a	NA	NA	NA	NA	NA	NA	NA	NA	NA	NA	NA	NA	NA	NA	NA	NA	NA	NA	NA	NA	NA
46231	hsa-miR-519b-3p	NA	NA	NA	NA	NA	NA	NA	NA	NA	NA	NA	NA	NA	NA	NA	NA	NA	NA	NA	NA	NA
46221	hsa-miR-519d	-0.309114	-0.443081	-0.445483	-0.014438	0.0737969	0.112663	0.167184	0.299507	-0.0399378	0.240344	0.457251	-0.150213	0.37466	0.0462792	0.192694	-0.72049	-0.212786	-0.229617	0.0423943	-0.268056	0.0693803
11164	hsa-miR-519e	-0.339285	0.357976	-0.401857	NA	NA	NA	NA	NA	NA	NA	NA	NA	NA	NA	NA	NA	NA	NA	NA	NA	-0.171389
13132	hsa-miR-519e*	0.0525946	0.0334324	0.0417622	-0.378199	-0.301105	0.119103	-0.691247	-0.509857	-0.55394	-0.315542	-0.317177	-0.18871	-0.579708	-0.0944555	-0.59531	-0.872329	-0.242446	-0.553713	0.0194173	0.367472	-0.570083
11165	hsa-miR-520a-3p	NA	NA	NA	NA	NA	NA	NA	NA	NA	NA	NA	NA	NA	NA	NA	NA	NA	NA	NA	NA	NA
13133	hsa-miR-520a-5p	NA	NA	NA	NA	NA	NA	NA	NA	NA	NA	NA	NA	NA	NA	NA	NA	NA	NA	NA	NA	NA
11166	hsa-miR-520b/hsa-miR-520c-3p	NA	NA	NA	NA	NA	NA	NA	NA	NA	NA	NA	NA	NA	NA	NA	NA	NA	NA	NA	NA	NA
11168	hsa-miR-520d-3p	NA	NA	NA	NA	NA	NA	NA	NA	NA	NA	NA	NA	NA	NA	NA	NA	NA	NA	NA	NA	NA
46354	hsa-miR-520d-5p	-0.187189	-0.182665	-0.0232194	0.0939558	-0.146394	0.267204	-0.0546948	0.277543	-0.0636806	-0.0517039	0.0469742	-0.0483552	-0.0684618	0.0169732	-0.25644	-0.202885	-0.100281	-0.0591488	0.139618	0.0946418	-0.0106516
42455	hsa-miR-520f	NA	NA	NA	NA	NA	NA	NA	NA	NA	NA	NA	NA	NA	NA	NA	NA	NA	NA	NA	NA	NA
46454	hsa-miR-520g	NA	NA	NA	NA	NA	NA	NA	NA	NA	NA	NA	NA	NA	NA	NA	NA	NA	NA	NA	NA	NA
46500	hsa-miR-520g/hsa-miR-520h	NA	NA	NA	NA	NA	NA	NA	NA	NA	NA	NA	NA	NA	NA	NA	NA	NA	NA	NA	NA	NA
13146	hsa-miR-520h	NA	NA	NA	NA	NA	NA	NA	NA	NA	NA	NA	NA	NA	NA	NA	NA	NA	NA	NA	NA	NA
11171	hsa-miR-521	NA	NA	NA	NA	NA	NA	NA	NA	NA	NA	NA	NA	NA	NA	NA	NA	NA	NA	NA	NA	NA
42483	hsa-miR-522	NA	NA	NA	NA	NA	NA	NA	NA	NA	NA	NA	NA	NA	NA	NA	NA	NA	NA	NA	NA	NA
31349	hsa-miR-524-3p	NA	NA	NA	NA	NA	NA	NA	NA	NA	NA	NA	NA	NA	NA	NA	NA	NA	NA	NA	NA	NA
46235	hsa-miR-524-5p	NA	NA	NA	NA	NA	NA	NA	NA	NA	NA	NA	NA	NA	NA	NA	NA	NA	NA	NA	NA	NA
46495	hsa-miR-525-3p	NA	NA	NA	NA	NA	NA	NA	NA	NA	NA	NA	NA	NA	NA	NA	NA	NA	NA	NA	NA	NA
11175	hsa-miR-525-5p	-0.189044	-0.00569664	0.212605	0.0357012	-0.170136	-0.160893	-0.418755	-0.114253	-0.288652	-0.229864	-0.0354159	0.103238	-0.436601	0.0132805	-0.178222	-0.485766	-0.100029	-0.195597	0.108482	0.544124	-0.347832
46744	hsa-miR-526b	NA	NA	NA	NA	NA	NA	NA	NA	NA	NA	NA	NA	NA	NA	NA	NA	NA	NA	NA	NA	NA
42732	hsa-miR-532-3p	NA	NA	NA	NA	NA	NA	NA	NA	NA	NA	NA	NA	NA	NA	NA	NA	NA	NA	NA	NA	NA
17624	hsa-miR-532-5p	NA	NA	NA	NA	NA	NA	NA	NA	NA	NA	NA	NA	NA	NA	NA	NA	NA	NA	NA	NA	NA
14271	hsa-miR-539	NA	NA	NA	NA	NA	NA	NA	NA	NA	NA	NA	NA	NA	NA	NA	NA	NA	NA	NA	NA	NA
42635	hsa-miR-541	NA	0.241865	NA	NA	NA	NA	NA	NA	NA	NA	NA	NA	NA	NA	NA	NA	NA	NA	NA	NA	NA
42617	hsa-miR-541*	NA	NA	NA	NA	NA	NA	NA	NA	NA	NA	NA	NA	NA	NA	NA	NA	NA	NA	NA	NA	NA
14272	hsa-miR-542-3p	NA	NA	NA	NA	NA	NA	NA	NA	NA	NA	NA	NA	NA	NA	NA	NA	NA	NA	NA	NA	NA
42811	hsa-miR-542-5p	0.448707	0.301686	1.42816	-0.318619	-0.985142	-0.404945	-0.593724	-0.821712	-1.34297	0.155159	-1.22145	0.77569	-0.620944	0.470225	-1.04442	-0.856104	-0.680947	-0.271852	-0.139463	1.50285	-0.846508
42470	hsa-miR-543	NA	NA	NA	NA	NA	NA	NA	NA	NA	NA	NA	NA	NA	NA	NA	NA	NA	NA	NA	NA	NA
33043	hsa-miR-544	NA	NA	NA	NA	NA	NA	NA	NA	NA	NA	NA	NA	NA	NA	NA	NA	NA	NA	NA	NA	NA
42956	hsa-miR-545*	NA	NA	NA	NA	NA	NA	NA	NA	NA	NA	NA	NA	NA	NA	NA	NA	NA	NA	NA	NA	NA
17535	hsa-miR-548a-3p	NA	0.0790107	NA	NA	NA	NA	NA	NA	NA	NA	NA	NA	NA	NA	NA	NA	NA	NA	NA	NA	NA
30493	hsa-miR-548a-5p	NA	NA	NA	NA	NA	NA	NA	NA	NA	NA	NA	NA	NA	NA	NA	NA	NA	NA	NA	NA	NA
17298	hsa-miR-548b-3p	NA	NA	NA	NA	NA	NA	NA	NA	NA	NA	NA	NA	NA	NA	NA	NA	NA	NA	NA	NA	NA
42791	hsa-miR-548b-5p	NA	NA	NA	NA	NA	NA	NA	NA	NA	NA	NA	NA	NA	NA	NA	NA	NA	NA	NA	NA	NA
42777	hsa-miR-548c-5p	NA	NA	NA	NA	NA	NA	NA	NA	NA	NA	NA	NA	NA	NA	NA	NA	NA	NA	NA	NA	NA
27549	hsa-miR-548d-3p	NA	NA	NA	NA	NA	NA	NA	NA	NA	NA	NA	NA	NA	NA	NA	NA	NA	NA	NA	NA	NA
42756	hsa-miR-548d-5p	NA	NA	NA	NA	NA	NA	NA	NA	NA	NA	NA	NA	NA	NA	NA	NA	NA	NA	NA	NA	NA
46703	hsa-miR-548e	-0.659764	-0.480682	-0.260388	-0.335805	NA	-0.59569	-0.369694	-0.532981	NA	-0.267453	-0.419587	-0.280929	-0.34394	-0.286747	-0.528479	-0.759904	-0.468423	-0.384247	-0.632489	-0.664975	-0.592688
45736	hsa-miR-548f	NA	NA	NA	NA	NA	NA	NA	NA	NA	NA	NA	NA	NA	NA	NA	NA	NA	NA	NA	NA	NA
46940	hsa-miR-548g	NA	NA	NA	NA	NA	NA	NA	NA	NA	NA	NA	NA	NA	NA	NA	NA	NA	NA	NA	NA	NA
46414	hsa-miR-548h	NA	NA	NA	NA	NA	NA	NA	NA	NA	NA	NA	NA	NA	NA	NA	NA	NA	NA	NA	NA	NA
46704	hsa-miR-548i	NA	0.475948	NA	NA	NA	NA	NA	NA	NA	NA	NA	NA	NA	NA	NA	NA	NA	NA	NA	NA	NA
46592	hsa-miR-548j	NA	NA	NA	NA	NA	NA	NA	NA	NA	NA	NA	NA	NA	NA	NA	NA	NA	NA	NA	NA	NA
46705	hsa-miR-548k	NA	NA	NA	NA	NA	NA	NA	NA	NA	NA	NA	NA	NA	NA	NA	NA	NA	NA	NA	NA	NA
46415	hsa-miR-548l	NA	-0.101077	NA	NA	NA	NA	NA	NA	NA	NA	NA	NA	NA	NA	NA	NA	NA	NA	NA	NA	NA
46335	hsa-miR-548m	NA	0.321011	NA	NA	NA	NA	NA	NA	NA	NA	NA	NA	NA	NA	NA	NA	NA	NA	NA	NA	NA
46929	hsa-miR-548n	NA	NA	NA	NA	NA	NA	NA	NA	NA	NA	NA	0.860183	NA	NA	NA	NA	NA	NA	0.987846	0.805315	NA
46450	hsa-miR-548o	NA	0.465669	NA	NA	NA	NA	NA	NA	NA	NA	NA	NA	NA	NA	NA	NA	NA	NA	NA	NA	NA
46355	hsa-miR-548p	NA	NA	NA	NA	NA	NA	NA	NA	NA	NA	NA	NA	NA	NA	NA	NA	NA	NA	NA	NA	NA
17660	hsa-miR-550a*	NA	NA	NA	NA	NA	NA	NA	NA	NA	NA	NA	NA	NA	NA	NA	NA	NA	NA	NA	NA	NA
17272	hsa-miR-551a	-0.238896	0.071953	0.765474	0.0227566	-0.47679	-0.161291	-0.226874	-0.430446	-0.640695	0.0435803	-0.803946	0.478416	-0.0778349	0.343234	-0.499984	-0.285741	-0.26259	-0.0387362	-0.221505	0.481269	-0.303663
42917	hsa-miR-551b	-0.244133	0.177877	1.04521	0.206427	-0.304517	0.246902	-0.262584	-0.57747	-0.719515	0.0375542	-0.84423	0.867979	-0.0400963	0.598402	-0.785651	0.0178297	-0.190242	0.26738	-0.185021	0.834897	-0.122657
42781	hsa-miR-551b*	-0.928648	0.143513	0.51269	0.383531	-0.375562	-0.749215	-0.434748	-0.288072	-0.111106	-0.292487	-0.106789	0.0953768	-0.777194	0.169285	-0.675192	-0.905799	0.0767879	0.126933	-0.868014	0.572111	-0.0798736
17668	hsa-miR-552	-0.631845	0.520444	1.60693	0.366715	-0.750542	-0.259528	-0.751639	-1.22421	-1.88879	0.225989	-1.7587	1.1518	-0.533965	0.847377	-1.28289	-1.54622	-0.581254	0.420318	-0.820337	1.52092	-0.856495
29460	hsa-miR-553	-0.174141	NA	0.408152	0.365014	NA	NA	0.121422	NA	NA	0.0313724	NA	0.343401	0.0149227	0.332997	-0.243407	NA	0.168842	0.245985	NA	0.177999	0.184178
42766	hsa-miR-554	NA	NA	NA	NA	NA	NA	NA	NA	NA	NA	NA	NA	NA	NA	NA	NA	NA	NA	NA	NA	NA
17612	hsa-miR-555	NA	NA	NA	NA	NA	NA	NA	NA	NA	NA	NA	NA	NA	NA	NA	NA	NA	NA	NA	NA	NA
42447	hsa-miR-556-3p	NA	NA	NA	NA	NA	NA	NA	NA	NA	NA	NA	NA	NA	NA	NA	NA	NA	NA	NA	NA	NA
42760	hsa-miR-557	-0.425751	0.340354	-0.616119	-0.731041	-0.716591	0.124463	-1.27904	-0.398795	-0.456554	-0.140019	-0.165525	-0.742528	-0.791546	-0.545896	0.0565645	-1.09005	-0.668109	-1.04604	-0.155251	0.23752	-0.742208
17652	hsa-miR-558	NA	NA	NA	NA	NA	NA	NA	NA	NA	NA	NA	NA	NA	NA	NA	NA	NA	NA	NA	NA	NA
31076	hsa-miR-559	NA	NA	NA	NA	NA	NA	NA	NA	NA	NA	NA	NA	NA	NA	NA	NA	NA	NA	NA	NA	NA
31517	hsa-miR-561	NA	NA	NA	NA	NA	NA	NA	NA	NA	NA	NA	NA	NA	NA	NA	NA	NA	NA	NA	NA	NA
17536	hsa-miR-562	NA	NA	NA	NA	NA	NA	NA	NA	NA	NA	NA	NA	NA	NA	NA	NA	NA	NA	NA	NA	NA
17569	hsa-miR-563	NA	NA	NA	NA	NA	NA	NA	NA	NA	NA	NA	NA	NA	NA	NA	NA	NA	NA	NA	NA	NA
42944	hsa-miR-564	NA	NA	NA	NA	NA	NA	NA	NA	NA	NA	NA	NA	NA	NA	NA	NA	NA	NA	NA	NA	NA
42772	hsa-miR-566	NA	NA	NA	NA	NA	NA	NA	NA	NA	NA	NA	NA	NA	NA	NA	NA	NA	NA	NA	NA	NA
17634	hsa-miR-567	NA	NA	NA	NA	NA	NA	NA	NA	NA	NA	NA	NA	NA	NA	NA	NA	NA	NA	NA	NA	NA
14854	hsa-miR-569	NA	NA	NA	NA	NA	NA	NA	NA	NA	NA	NA	NA	NA	NA	NA	NA	NA	NA	NA	NA	NA
17814	hsa-miR-570	NA	NA	NA	NA	NA	NA	NA	NA	NA	NA	NA	NA	NA	NA	NA	NA	NA	NA	NA	NA	NA
17490	hsa-miR-571	NA	NA	NA	NA	NA	NA	NA	NA	NA	NA	NA	NA	NA	NA	NA	NA	NA	NA	NA	NA	NA
42596	hsa-miR-572	NA	NA	NA	NA	NA	NA	NA	NA	NA	NA	NA	NA	NA	NA	NA	NA	NA	NA	NA	NA	NA
17641	hsa-miR-573	NA	NA	NA	NA	NA	NA	NA	NA	NA	NA	NA	NA	NA	NA	NA	NA	NA	NA	NA	NA	NA
28966	hsa-miR-574-3p	0.0857031	0.173468	-0.125465	-0.0398276	-0.190609	-0.157656	0.427277	-0.0694481	-0.229282	-0.138224	-0.222164	0.0668688	0.0374169	-0.161297	0.0255516	0.626331	-0.150167	0.142301	-0.261412	-0.818209	-0.0241174
27740	hsa-miR-574-5p	-0.408916	0.415772	0.546442	0.265269	-0.299204	-0.312545	-0.0730795	-0.40881	-0.692193	0.145612	-0.549762	0.546189	-0.137893	0.289461	-0.394419	-0.304173	0.0209611	0.214297	-0.487264	-0.299089	-0.135016
17626	hsa-miR-575	NA	NA	NA	NA	NA	NA	NA	NA	NA	NA	NA	NA	NA	NA	NA	NA	NA	NA	NA	NA	NA
17958	hsa-miR-576-3p	NA	NA	NA	NA	NA	NA	NA	NA	NA	NA	NA	NA	NA	NA	NA	NA	NA	NA	NA	NA	NA
42446	hsa-miR-576-5p	NA	0.269498	NA	NA	NA	NA	NA	NA	NA	NA	NA	NA	NA	NA	NA	NA	NA	NA	NA	NA	NA
42837	hsa-miR-577	NA	NA	NA	NA	NA	NA	NA	NA	NA	NA	NA	NA	NA	NA	NA	NA	NA	NA	NA	NA	NA
42622	hsa-miR-579	NA	NA	NA	NA	NA	NA	NA	NA	NA	NA	NA	NA	NA	NA	NA	NA	NA	NA	NA	NA	NA
17459	hsa-miR-580	NA	NA	NA	NA	NA	NA	NA	NA	NA	NA	NA	NA	NA	NA	NA	NA	NA	NA	NA	NA	NA
29328	hsa-miR-582-3p	NA	NA	NA	NA	NA	NA	NA	NA	NA	NA	NA	NA	NA	NA	NA	NA	NA	NA	NA	NA	NA
42544	hsa-miR-582-5p	NA	NA	NA	NA	NA	NA	NA	NA	NA	NA	NA	NA	NA	NA	NA	NA	NA	NA	NA	NA	NA
17295	hsa-miR-583	0.056116	0.371516	0.292016	0.283875	-0.218817	-0.655427	-0.548242	-0.366928	-0.125978	-0.477113	-0.161636	0.171501	-0.955954	-0.0640393	-0.718848	-0.819723	0.248329	0.0181482	-0.300559	0.338394	-0.314697
17546	hsa-miR-585	-0.213265	-0.0616489	-0.375271	-0.0164138	-0.394296	-0.316234	-0.249056	-0.402151	0.576403	-0.185484	-0.134704	-0.226538	-0.278022	-0.190662	-0.131467	-0.325801	0.582038	-0.375945	-0.379273	0.491224	-0.124399
42754	hsa-miR-586	NA	NA	NA	NA	NA	NA	NA	NA	NA	NA	NA	NA	NA	NA	NA	NA	NA	NA	NA	NA	NA
17594	hsa-miR-587	NA	NA	NA	NA	NA	NA	NA	NA	NA	NA	NA	NA	NA	NA	NA	NA	NA	NA	NA	NA	NA
17630	hsa-miR-588	NA	NA	NA	NA	NA	NA	NA	NA	NA	NA	NA	NA	NA	NA	NA	NA	NA	NA	NA	NA	NA
42542	hsa-miR-589	-0.66726	NA	-0.738249	-0.924811	NA	NA	NA	-0.321852	NA	-0.800275	NA	-0.744159	-0.830039	-0.878705	-0.431615	-1.46601	-0.720971	NA	NA	-1.03445	-0.602302
17570	hsa-miR-589*	NA	NA	NA	NA	NA	NA	NA	NA	NA	NA	NA	NA	NA	NA	NA	NA	NA	NA	NA	NA	NA
42567	hsa-miR-590-3p	NA	0.191819	NA	NA	NA	NA	NA	NA	NA	NA	NA	NA	NA	NA	NA	NA	NA	NA	NA	NA	NA
42482	hsa-miR-591	NA	NA	NA	NA	NA	NA	NA	NA	NA	NA	NA	NA	NA	NA	NA	NA	NA	NA	NA	NA	NA
17312	hsa-miR-592	NA	NA	NA	0.932865	1.01879	NA	NA	1.00336	1.1855	1.18146	NA	1.1035	1.25508	1.14711	1.05891	1.0351	1.07039	1.04441	1.08852	1.09819	1.14421
42504	hsa-miR-593	NA	NA	NA	NA	NA	NA	NA	NA	NA	NA	NA	NA	NA	NA	NA	0.900349	NA	NA	NA	NA	NA
42478	hsa-miR-593*	NA	NA	NA	NA	NA	NA	NA	NA	NA	NA	NA	NA	NA	NA	NA	NA	NA	NA	NA	NA	NA
17349	hsa-miR-595	NA	NA	NA	NA	NA	NA	NA	NA	NA	NA	NA	NA	NA	NA	NA	NA	NA	NA	NA	NA	NA
42818	hsa-miR-597	-1.21774	NA	NA	NA	NA	NA	NA	NA	NA	NA	NA	NA	NA	NA	NA	NA	NA	NA	NA	NA	NA
30592	hsa-miR-599	NA	NA	NA	NA	NA	NA	NA	NA	NA	NA	NA	NA	NA	NA	NA	NA	NA	NA	NA	NA	NA
17377	hsa-miR-600	-0.618116	NA	-0.402599	-0.746479	NA	-0.673664	-0.373229	-0.563242	NA	-0.439358	-0.194663	-0.418183	-0.397124	-0.509307	-0.412201	-0.212331	-0.635856	-0.500638	-0.569429	-0.65933	-0.629171
17498	hsa-miR-601	0.0695606	0.0652427	0.33209	0.528606	0.260633	0.19606	0.114824	0.141068	0.471324	0.323696	0.298695	0.359	0.507842	0.527809	0.214515	0.292177	0.346701	0.377885	0.128547	0.561386	0.34685
42531	hsa-miR-602	-0.513193	0.22112	0.931715	0.163228	-0.594874	-0.162041	-1.02912	-1.24013	-0.603231	-0.0615789	-1.34197	0.52792	-0.758534	0.331651	-1.15746	-1.12801	-0.436552	0.00583835	-0.733524	0.811321	-0.997047
17393	hsa-miR-603	NA	NA	NA	NA	NA	NA	NA	NA	NA	NA	NA	NA	NA	NA	NA	NA	NA	NA	NA	NA	NA
17592	hsa-miR-604	NA	0.70715	NA	NA	NA	NA	NA	NA	NA	NA	NA	NA	NA	NA	NA	NA	NA	NA	NA	NA	NA
29883	hsa-miR-606	NA	NA	NA	NA	NA	NA	NA	NA	NA	NA	NA	NA	NA	NA	NA	NA	NA	NA	NA	NA	NA
32190	hsa-miR-607	NA	NA	NA	NA	NA	NA	NA	NA	NA	NA	NA	NA	NA	NA	NA	NA	NA	NA	NA	NA	NA
42543	hsa-miR-608	NA	NA	NA	NA	NA	NA	NA	NA	NA	NA	NA	NA	NA	NA	NA	NA	NA	NA	NA	NA	NA
17353	hsa-miR-609	NA	-0.0366333	NA	NA	NA	NA	NA	NA	NA	NA	NA	NA	NA	NA	NA	NA	NA	NA	NA	NA	NA
17445	hsa-miR-610	NA	NA	NA	NA	NA	NA	NA	NA	NA	NA	NA	NA	NA	NA	NA	NA	NA	NA	NA	NA	NA
27551	hsa-miR-612	NA	NA	NA	NA	NA	NA	NA	NA	NA	NA	NA	NA	NA	NA	NA	NA	NA	NA	-0.0819314	NA	NA
17577	hsa-miR-613	NA	NA	NA	NA	NA	NA	NA	NA	NA	NA	NA	NA	NA	NA	NA	NA	NA	NA	NA	NA	NA
27672	hsa-miR-615-3p	-0.225125	-0.0241745	0.0913552	0.31362	-0.0294788	-0.197718	-0.0866641	0.000852779	0.00932263	-0.089639	-0.220391	0.112275	-0.0351457	0.13317	-0.290544	-0.00950413	0.117744	0.149899	-0.121796	0.206675	0.119547
42690	hsa-miR-615-5p	NA	NA	NA	NA	NA	NA	NA	NA	NA	NA	NA	NA	NA	NA	NA	NA	NA	NA	NA	NA	NA
42870	hsa-miR-616	NA	NA	NA	NA	NA	NA	NA	NA	NA	NA	NA	NA	NA	NA	NA	NA	NA	NA	NA	NA	NA
17289	hsa-miR-616*	NA	NA	NA	NA	NA	NA	NA	NA	NA	NA	NA	NA	NA	NA	NA	NA	NA	NA	NA	NA	NA
17552	hsa-miR-617	-0.603921	-0.211284	0.645568	-0.0498911	0.0564987	0.464794	-0.193037	-0.267216	-0.762125	-0.450599	-0.696364	-0.211057	-0.0082697	-0.140874	-0.653975	-0.588749	-0.36713	-0.44903	-0.101658	1.4842	0.0813507
17336	hsa-miR-618	NA	0.72791	NA	NA	NA	NA	NA	NA	NA	NA	NA	NA	NA	NA	NA	NA	NA	NA	NA	NA	NA
42757	hsa-miR-619	NA	NA	NA	NA	NA	NA	NA	NA	NA	NA	NA	NA	NA	NA	NA	NA	NA	NA	NA	NA	NA
32825	hsa-miR-620	-0.135414	0.124428	0.186655	0.067502	-0.200398	-0.163261	-0.125929	-0.301406	-0.498691	-0.0978111	-0.174049	0.160895	-0.180674	-0.0423287	-0.147719	0.00444734	0.031781	0.138533	-0.1901	-0.488404	-0.0792769
46301	hsa-miR-621	NA	NA	NA	NA	NA	NA	NA	NA	NA	NA	NA	NA	NA	NA	NA	NA	NA	NA	NA	NA	NA
17493	hsa-miR-622	-0.236743	-0.113211	0.161845	0.137719	-0.7209	-0.4231	-0.356175	-0.332758	0.018532	-0.143095	-0.018075	-0.0909024	-0.271098	0.0439137	-0.329146	-0.426219	0.146616	-0.169181	-0.401898	0.264175	-0.0676544
46556	hsa-miR-623	NA	0.0582806	NA	NA	NA	NA	NA	NA	NA	NA	NA	NA	NA	NA	NA	NA	NA	NA	NA	NA	NA
32095	hsa-miR-624	NA	NA	NA	NA	NA	NA	NA	NA	NA	NA	NA	NA	NA	NA	NA	NA	NA	NA	NA	NA	NA
42557	hsa-miR-624*	NA	NA	NA	NA	NA	NA	NA	NA	NA	NA	NA	NA	NA	NA	NA	NA	NA	NA	NA	NA	NA
33407	hsa-miR-626	NA	NA	NA	NA	NA	NA	NA	NA	NA	NA	NA	NA	NA	NA	NA	NA	NA	NA	NA	NA	NA
17625	hsa-miR-627	NA	-0.376909	NA	NA	NA	NA	NA	NA	NA	NA	NA	NA	NA	NA	NA	NA	NA	NA	NA	NA	NA
42958	hsa-miR-628-3p	-0.253678	-0.397316	-0.0971591	0.129046	0.0379082	0.30164	-0.433792	-0.404309	0.681988	-0.568439	-0.148745	-0.234219	-0.23857	0.240228	-0.513507	-0.0788062	0.0947871	-0.152051	-0.115013	0.487445	-0.14721
17870	hsa-miR-628-5p	NA	NA	NA	NA	NA	NA	NA	NA	NA	NA	NA	NA	NA	NA	NA	NA	NA	NA	NA	NA	NA
17961	hsa-miR-629	NA	NA	NA	NA	NA	NA	NA	NA	NA	NA	NA	NA	NA	NA	NA	NA	NA	NA	NA	NA	NA
17566	hsa-miR-629*	-0.442755	-0.372734	-0.706921	-1.05489	-1.60653	-0.230721	-0.551013	-0.198888	-0.877613	-0.268891	-0.0274722	-0.743407	-0.3403	-0.9097	-0.649365	-1.69187	-0.737884	-0.912089	-0.224849	-0.783063	-0.540999
17327	hsa-miR-630	-0.266704	0.07566	0.248196	0.104132	-0.66695	-0.341093	-0.319624	-0.407541	-0.261169	-0.287389	-0.161504	0.0946303	-0.390268	0.0168982	-0.449542	-0.59278	0.0700789	-0.0262597	-0.510005	0.292444	-0.208951
42700	hsa-miR-631	-0.420941	NA	0.848161	NA	NA	-0.911643	-1.02577	-0.847748	NA	-0.369149	-0.924899	0.107177	-0.92229	NA	-1.01852	-1.15904	-0.561948	NA	NA	1.14672	-0.88749
17444	hsa-miR-632	NA	0.25917	NA	NA	NA	NA	NA	NA	NA	NA	NA	NA	NA	NA	NA	NA	NA	NA	NA	NA	NA
32711	hsa-miR-633	NA	NA	NA	NA	NA	NA	NA	NA	NA	NA	NA	NA	NA	NA	NA	NA	NA	NA	NA	NA	NA
42591	hsa-miR-634	-0.0948046	-0.0792147	0.220336	0.0560353	-0.183532	-0.0674651	-0.157043	-0.226117	0.0114625	-0.0414003	-0.0328745	0.14663	-0.0857628	0.145781	-0.271099	-0.1232	-0.0251955	0.0773669	-0.162912	-0.0381642	-0.168551
17391	hsa-miR-635	-0.701698	NA	-0.1827	-0.346937	NA	-0.705716	-0.600626	-0.707471	NA	-0.58699	-0.654391	-0.485579	-0.835816	-0.32428	-0.827498	-1.07478	-0.291162	NA	-0.984306	0.0579983	-0.505343
42750	hsa-miR-636	0.127754	0.0519415	NA	NA	NA	NA	NA	NA	NA	NA	NA	NA	NA	NA	NA	NA	NA	NA	NA	NA	NA
17354	hsa-miR-637	-0.370342	-0.823624	-0.561985	-0.388867	0.102339	0.685268	-0.77298	-0.795163	0.0108278	-1.11307	-0.851409	-0.73096	-0.831945	-0.350175	-0.826176	-0.234429	0.0287743	-0.499537	-0.354714	0.422793	-0.436364
42832	hsa-miR-638	-0.11278	-0.244314	-0.169443	0.0949999	-0.586743	-0.797346	-0.74805	-0.771103	0.891004	-0.114641	-0.279917	-0.144867	-0.24737	0.184558	-0.151125	-0.845002	0.456909	-0.296911	-0.564404	0.684008	-0.312772
42758	hsa-miR-640	-0.864193	NA	0.64541	-0.473008	NA	-1.01606	-0.908454	-0.78348	NA	-0.664589	-0.78147	-0.0613235	-1.12536	-0.3094	-1.02726	-1.28643	-0.717061	NA	-1.25426	0.860207	-0.670429
17530	hsa-miR-641	NA	NA	NA	NA	NA	NA	NA	NA	NA	NA	NA	NA	NA	NA	NA	NA	NA	NA	NA	NA	NA
42679	hsa-miR-642a	0.0695999	-0.0481164	-0.116034	0.349712	-0.0606601	0.31209	0.00229193	-0.0603911	0.181541	-0.0552042	0.14601	-0.172614	0.210472	0.264307	-0.308607	0.133457	0.148884	-0.0564473	-0.0679483	-0.383425	0.210346
17325	hsa-miR-643	NA	NA	NA	NA	NA	NA	NA	NA	NA	NA	NA	NA	NA	NA	NA	NA	NA	NA	NA	NA	NA
17563	hsa-miR-644	NA	NA	NA	NA	NA	NA	NA	NA	NA	NA	NA	NA	NA	NA	NA	NA	NA	NA	NA	NA	NA
17613	hsa-miR-645	NA	0.663812	0.740027	0.745101	1.19441	1.0189	0.77648	0.784119	NA	NA	0.572754	0.599267	NA	0.758174	0.793441	1.3378	0.699363	0.651129	0.947094	NA	NA
42746	hsa-miR-647	-0.138024	NA	-0.202022	NA	NA	NA	NA	-0.0975105	NA	NA	NA	NA	NA	NA	NA	NA	NA	NA	NA	NA	-0.206424
15619	hsa-miR-649	NA	NA	NA	NA	NA	NA	NA	NA	NA	NA	NA	NA	NA	NA	NA	NA	NA	NA	NA	NA	NA
17593	hsa-miR-650	NA	NA	NA	NA	NA	NA	NA	NA	NA	NA	NA	NA	NA	NA	NA	NA	NA	NA	NA	NA	NA
17394	hsa-miR-651	NA	NA	NA	NA	NA	NA	NA	NA	NA	NA	NA	NA	NA	NA	NA	NA	NA	NA	NA	NA	NA
42827	hsa-miR-652	NA	NA	NA	NA	NA	NA	NA	NA	NA	NA	NA	NA	NA	NA	NA	NA	NA	NA	NA	NA	NA
42607	hsa-miR-653	NA	NA	NA	NA	NA	NA	NA	NA	NA	NA	NA	NA	NA	NA	NA	NA	NA	NA	NA	NA	NA
21498	hsa-miR-654-3p	NA	NA	NA	NA	NA	NA	NA	NA	NA	NA	NA	NA	NA	NA	NA	NA	NA	NA	NA	NA	NA
42843	hsa-miR-654-5p	NA	NA	NA	NA	NA	NA	NA	NA	NA	NA	NA	NA	NA	NA	NA	NA	NA	NA	NA	NA	NA
29736	hsa-miR-656	NA	-0.70701	NA	NA	NA	NA	NA	NA	NA	NA	NA	NA	NA	NA	NA	NA	NA	NA	NA	NA	NA
17460	hsa-miR-657	NA	NA	NA	NA	NA	NA	NA	NA	NA	NA	NA	NA	NA	NA	NA	NA	NA	NA	NA	NA	NA
42749	hsa-miR-659	0.101936	0.211445	0.111068	0.195957	-0.284666	-0.333423	-0.396297	-0.0542975	0.217519	-0.156843	0.165452	0.504024	-0.407416	0.0311456	-0.161704	-0.288774	0.174765	-0.069683	-0.031871	0.608614	-0.141065
17338	hsa-miR-660	NA	NA	NA	NA	NA	NA	NA	NA	NA	NA	NA	NA	NA	NA	NA	NA	NA	NA	NA	NA	NA
42535	hsa-miR-661	NA	NA	NA	NA	NA	NA	NA	NA	NA	NA	NA	NA	NA	NA	NA	NA	NA	NA	NA	NA	NA
42807	hsa-miR-663	-0.26747	-0.137339	-0.577104	-0.738643	NA	-0.992262	-1.23503	-0.96091	-0.354648	-0.445402	-0.679757	-0.129471	-0.951405	-0.729822	-0.887151	-0.865505	-0.28519	-0.894351	-0.601794	0.0530688	-0.790357
46829	hsa-miR-664*	0.257688	0.194871	-0.0810444	0.151604	0.00315249	-0.0874461	0.320149	0.0635247	0.0532954	0.446876	0.124715	0.159492	0.524878	0.199834	0.501295	-0.186158	0.376627	0.250122	0.0910948	-0.88612	0.142409
42525	hsa-miR-671-3p	NA	NA	NA	NA	NA	NA	NA	NA	NA	NA	NA	NA	NA	NA	NA	NA	NA	NA	NA	NA	NA
42761	hsa-miR-675	0.253399	-0.1062	-0.555213	-0.564771	-0.512471	0.237883	-1.14999	-0.128664	-0.0372491	-0.638057	0.119457	-0.605102	-1.21232	-0.508429	-0.534898	-0.790499	-0.292263	-1.24971	0.0805404	0.677687	-0.692194
42859	hsa-miR-675*	NA	NA	NA	NA	NA	NA	NA	NA	NA	NA	NA	NA	NA	NA	NA	NA	NA	NA	NA	NA	NA
46452	hsa-miR-676	NA	NA	NA	NA	NA	NA	NA	NA	NA	NA	NA	NA	NA	NA	NA	NA	NA	NA	NA	NA	NA
29490	hsa-miR-7	0.616443	0.0844168	0.263329	0.298303	0.614253	0.134615	0.164686	0.393976	0.263428	0.471358	0.269806	0.342561	0.204817	0.0896732	0.376776	0.274448	0.400101	0.234421	0.666272	-0.209259	0.235842
29190	hsa-miR-708	0.855446	NA	-0.719508	-0.587859	0.848892	-0.298684	1.42511	1.25782	0.777808	0.166139	1.00658	-0.494392	-0.206786	-0.836922	0.683581	1.33796	-0.400782	-0.482216	-0.108837	-1.23923	0.784185
17347	hsa-miR-708*	NA	NA	NA	NA	NA	NA	NA	NA	NA	NA	NA	NA	NA	NA	NA	NA	NA	NA	NA	NA	NA
11277	hsa-miR-7-1*	NA	NA	NA	NA	NA	NA	NA	NA	NA	NA	NA	NA	NA	NA	NA	NA	NA	NA	NA	NA	NA
42964	hsa-miR-7-2*	-0.402943	NA	0.301642	NA	NA	NA	NA	-0.678451	NA	NA	NA	NA	NA	NA	-0.624753	-0.857352	NA	NA	NA	NA	-0.421641
42751	hsa-miR-720	-0.414481	-0.220463	0.273625	-0.00745253	0.0905972	0.135375	0.393751	0.295883	-0.594481	0.300422	0.183422	0.0456014	0.410028	0.184444	0.0157142	-1.80996	0.172095	0.0823006	0.205544	-0.06325	0.279107
27568	hsa-miR-744	0.312343	-0.280509	-0.0445545	-0.244841	0.174189	0.457457	-0.253244	-0.414235	0.22125	-0.552568	-0.176138	-0.407776	-0.568139	-0.129469	-0.24038	0.235086	0.0573605	-0.288478	-0.0378048	1.07622	-0.19499
42970	hsa-miR-744*	NA	NA	NA	NA	NA	NA	NA	NA	NA	NA	NA	NA	NA	NA	NA	NA	NA	NA	NA	NA	NA
28759	hsa-miR-758	NA	NA	NA	NA	NA	NA	NA	NA	NA	NA	NA	NA	NA	NA	NA	NA	NA	NA	NA	NA	NA
23767	hsa-miR-759	NA	NA	NA	NA	NA	NA	NA	NA	NA	NA	NA	NA	NA	NA	NA	NA	NA	NA	NA	NA	NA
42852	hsa-miR-760	NA	NA	NA	NA	NA	NA	NA	NA	NA	NA	NA	NA	NA	NA	NA	NA	NA	NA	NA	NA	NA
32608	hsa-miR-761	-1.1542	-0.282315	-0.599448	-0.0156396	-1.25597	-0.832575	-0.825387	-0.972694	0.745238	-0.566312	-0.336439	-0.68252	0.388326	0.430811	-0.842044	-1.39293	-0.671144	-0.416371	-1.08866	-0.288488	-0.443653
28396	hsa-miR-767-3p	NA	NA	NA	NA	NA	NA	NA	NA	NA	NA	NA	NA	NA	NA	NA	NA	NA	NA	NA	NA	NA
28009	hsa-miR-767-5p	NA	NA	NA	NA	NA	NA	NA	NA	NA	NA	NA	NA	NA	NA	NA	NA	NA	NA	NA	NA	NA
42828	hsa-miR-769-3p	NA	NA	NA	NA	NA	NA	NA	NA	NA	NA	NA	NA	NA	NA	NA	NA	NA	NA	NA	NA	NA
32891	hsa-miR-769-5p	NA	NA	NA	NA	NA	NA	NA	NA	NA	NA	NA	NA	NA	NA	NA	NA	NA	NA	NA	NA	NA
28251	hsa-miR-770-5p	NA	NA	NA	NA	NA	NA	NA	NA	NA	NA	NA	NA	NA	NA	NA	NA	NA	NA	NA	NA	NA
30442	hsa-miR-802	NA	NA	NA	NA	NA	NA	NA	NA	NA	NA	NA	NA	NA	NA	NA	NA	NA	NA	NA	NA	NA
17917	hsa-miR-873	NA	NA	NA	NA	NA	NA	NA	NA	NA	NA	NA	NA	NA	NA	NA	NA	NA	NA	NA	NA	NA
42808	hsa-miR-874	-0.386633	-0.174926	-0.619976	-0.573277	-0.707625	0.14417	-0.768629	-0.484656	-0.605997	-0.243359	-0.898625	0.398943	-0.65193	-0.0255099	-0.55202	-0.666259	-0.416412	-0.753282	-0.0169329	-0.229666	-0.756972
17817	hsa-miR-875-3p	NA	NA	NA	NA	NA	NA	NA	NA	NA	NA	NA	NA	NA	NA	NA	NA	NA	NA	NA	NA	NA
28884	hsa-miR-876-3p	NA	NA	NA	NA	NA	NA	NA	NA	NA	NA	NA	NA	NA	NA	NA	NA	NA	NA	NA	NA	NA
42940	hsa-miR-876-5p	NA	NA	NA	NA	NA	NA	NA	NA	NA	NA	NA	NA	NA	NA	NA	NA	NA	NA	NA	NA	NA
30033	hsa-miR-877	0.094581	0.0431723	0.191297	-0.0473108	-0.582126	-0.164156	-0.425292	-0.425978	-0.406531	-0.278566	-0.353289	-0.0502189	-0.553455	-0.0190089	-0.561765	-0.377118	-0.208593	-0.148719	-0.207369	0.354595	-0.334766
42771	hsa-miR-877*	0.712706	NA	0.739349	0.880995	0.956161	0.894528	NA	0.834543	0.739317	0.956681	0.572051	0.735053	0.96347	0.843703	0.898416	1.07774	0.802954	0.744339	0.90588	0.453182	0.84076
42633	hsa-miR-885-3p	NA	NA	NA	NA	NA	NA	NA	NA	NA	NA	NA	NA	NA	NA	NA	NA	NA	NA	NA	NA	NA
46259	hsa-miR-885-5p	1.04435	0.553426	0.918295	1.20868	1.1991	1.10644	1.00695	1.19014	0.867526	1.144	0.736682	1.04525	1.23463	1.11717	0.956877	1.30121	0.926274	0.893105	1.06465	0.630868	0.893383
42806	hsa-miR-886-3p	2.07662	-0.504323	-0.734819	-1.41486	-0.0523089	-2.2495	-0.142153	-1.81085	-1.00825	-0.0379117	-1.70271	-1.10192	0.16551	-0.27	-0.248774	-0.825341	-1.27146	-1.08604	-2.14487	-1.78919	0.0920188
17885	hsa-miR-886-5p	2.2066	-0.738053	-0.354187	-0.819799	0.210427	-1.60434	0.131296	-1.1238	-0.325302	-0.109475	-0.955291	-0.806824	0.465636	-0.139373	0.10981	-0.00842067	-0.698956	-0.658165	-1.58099	-1.09798	0.492858
28889	hsa-miR-888	NA	NA	NA	NA	NA	NA	NA	NA	NA	NA	NA	NA	NA	NA	NA	NA	NA	NA	NA	NA	NA
42825	hsa-miR-888*	-0.310067	-0.144252	-0.578084	-0.399667	-0.0790191	0.154002	-0.0908202	0.122585	-0.482695	-0.0313403	0.275684	-0.265903	0.16826	-0.190481	-0.0412018	-0.979916	-0.214073	-0.374194	0.182609	-1.04513	-0.141851
42556	hsa-miR-889	NA	NA	NA	NA	NA	NA	NA	NA	NA	NA	NA	NA	NA	NA	NA	NA	NA	NA	NA	NA	NA
28047	hsa-miR-890	NA	NA	NA	NA	NA	NA	NA	NA	NA	NA	NA	NA	NA	NA	NA	NA	NA	NA	NA	NA	NA
27961	hsa-miR-891a	-0.855328	-0.624077	-0.00721643	0.17881	-0.808917	-0.823183	-0.330117	-0.473683	0.258113	-0.0650905	-0.0236584	-0.308667	0.416658	0.746148	-0.388326	-0.582241	-0.240561	0.0498673	-0.907946	0.711001	0.091579
21501	hsa-miR-891b	NA	NA	NA	NA	NA	NA	NA	NA	NA	NA	NA	NA	NA	NA	NA	NA	NA	NA	NA	NA	NA
42858	hsa-miR-892a	NA	NA	NA	NA	NA	NA	NA	NA	NA	NA	NA	NA	NA	NA	NA	NA	NA	NA	NA	NA	NA
42493	hsa-miR-892b	1.04052	0.50591	NA	NA	NA	NA	NA	NA	NA	NA	NA	NA	NA	NA	NA	NA	NA	NA	NA	NA	NA
4040	hsa-miR-9	1.09469	-0.0650357	NA	NA	1.01744	NA	NA	NA	NA	NA	NA	NA	NA	NA	0.959449	1.13077	0.994929	NA	0.921745	NA	0.938755
29852	hsa-miR-9*	NA	NA	NA	NA	NA	NA	NA	NA	NA	NA	NA	NA	NA	NA	NA	NA	NA	NA	NA	NA	NA
42932	hsa-miR-920	-0.569033	-0.089227	0.511622	0.269691	-0.930192	-0.536246	-0.23262	-0.404506	-0.38839	-0.152562	-0.352306	0.227743	-0.402095	0.130176	-0.569049	-0.687097	0.140917	0.0155001	-0.816379	0.593293	0.0624053
46507	hsa-miR-921	-0.849339	-0.269188	0.0793413	-0.383693	NA	-0.593284	-0.355488	-0.649719	-0.806818	-0.589802	-0.655192	-0.238509	-0.640733	-0.339128	-1.01266	-1.07893	-0.5416	-0.464293	-0.969695	0.0239082	-0.588508
42683	hsa-miR-922	NA	NA	NA	NA	NA	NA	NA	NA	NA	NA	NA	NA	NA	NA	NA	NA	NA	NA	NA	NA	NA
42788	hsa-miR-924	NA	NA	NA	NA	NA	NA	NA	NA	NA	NA	NA	NA	NA	NA	NA	NA	NA	NA	NA	NA	NA
42728	hsa-miR-92a	0.0707157	-0.051332	-0.34912	-0.218309	NA	-0.0681854	0.0831713	0.224189	NA	-0.0905384	0.312212	-0.203035	-0.0333499	-0.0919318	0.118097	0.614969	-0.223792	-0.0712046	0.318584	-0.739517	0.0827794
42926	hsa-miR-92a-1*	NA	NA	NA	NA	NA	NA	NA	NA	NA	NA	NA	NA	NA	NA	NA	NA	NA	NA	NA	NA	NA
42801	hsa-miR-92a-2*	NA	NA	NA	NA	NA	NA	NA	NA	NA	NA	NA	NA	NA	NA	NA	NA	NA	NA	NA	NA	NA
17718	hsa-miR-92b	0.324697	0.043136	-0.402846	-0.168081	NA	-0.0910807	0.214433	0.272085	NA	0.0875669	0.290622	-0.0718933	0.0447893	-0.113795	0.116257	0.785512	-0.0251949	0.025699	0.177162	-0.734568	0.161617
42717	hsa-miR-92b*	NA	0.0129257	NA	NA	NA	NA	NA	NA	NA	NA	NA	NA	NA	NA	NA	NA	NA	NA	NA	NA	NA
30687	hsa-miR-93	0.982562	0.126449	-0.967209	-0.647526	0.890155	0.237028	0.58941	0.586021	0.129382	0.149677	1.15572	-0.374279	0.0949394	-0.451548	0.618479	1.57748	0.140991	-0.00588427	0.541876	-2.00222	-0.040564
42747	hsa-miR-93*	NA	NA	NA	NA	NA	NA	NA	NA	NA	NA	NA	NA	NA	NA	NA	NA	NA	NA	NA	NA	NA
42539	hsa-miR-933	-0.283751	-0.0345921	-0.232963	-0.277428	-0.432195	-0.0774897	-0.16883	0.00222918	-0.55596	-0.0253588	-0.111854	-0.0551276	-0.018605	-0.262949	-0.213641	-0.810388	-0.107371	-0.210081	-0.441434	-0.640301	-0.236329
17863	hsa-miR-934	-0.340709	0.0901563	0.154555	0.238197	-0.478106	-0.281026	-0.210735	-0.253002	-0.48679	-0.225704	-0.338075	0.0669543	-0.370354	0.07644	-0.394411	-0.308423	0.0540241	0.0533813	-0.161973	-0.170031	-0.111778
42869	hsa-miR-936	NA	NA	NA	NA	NA	NA	NA	NA	NA	NA	NA	NA	NA	NA	NA	NA	NA	NA	NA	NA	NA
42514	hsa-miR-937	-0.514185	NA	NA	NA	NA	NA	NA	NA	NA	NA	NA	NA	NA	NA	NA	NA	NA	NA	NA	NA	NA
42776	hsa-miR-938	-0.583548	0.10619	1.46661	0.417061	-1.19026	-0.491403	-0.651177	-0.774718	-1.08761	-0.177068	-1.02624	0.310307	-0.597224	0.415063	-0.937796	-1.13359	-0.509012	-0.037731	-0.804617	0.848502	-0.688296
42814	hsa-miR-941	NA	NA	NA	NA	NA	NA	NA	NA	NA	NA	NA	NA	NA	NA	NA	NA	NA	NA	NA	NA	NA
42608	hsa-miR-942	0.960247	NA	NA	0.997944	1.00863	NA	NA	1.02373	NA	NA	NA	NA	1.31164	1.06874	1.00668	1.2083	1.10823	0.915913	1.22141	NA	1.04366
42696	hsa-miR-943	-0.0825725	-0.39049	-0.36612	0.18885	-0.0791923	-0.618308	-0.00191723	-0.206598	NA	NA	NA	-0.564294	-0.00758563	0.0572345	NA	0.174041	0.182858	-0.290924	-0.253297	0.233983	-0.138736
42873	hsa-miR-944	NA	NA	NA	NA	NA	NA	NA	NA	NA	NA	NA	NA	NA	NA	NA	NA	NA	NA	NA	NA	NA
11181	hsa-miR-95	NA	NA	NA	NA	NA	NA	NA	NA	NA	NA	NA	NA	NA	NA	NA	NA	NA	NA	NA	NA	NA
13147	hsa-miR-96	0.876976	NA	-0.428404	-0.40799	1.47378	0.508929	0.661336	0.445621	0.295737	NA	0.985415	NA	NA	-0.328067	0.232444	0.687407	NA	NA	0.827226	-0.787242	-0.198556
42971	hsa-miR-96*	NA	NA	NA	NA	NA	NA	NA	NA	NA	NA	NA	NA	NA	NA	NA	NA	NA	NA	NA	NA	NA
11182	hsa-miR-98	0.419327	0.378339	NA	NA	NA	NA	NA	NA	0.358447	NA	0.655321	NA	NA	NA	0.323155	0.646761	NA	NA	NA	NA	NA
42708	hsa-miR-99a	-0.802941	-1.51079	-1.66254	-1.09182	NA	0.0368211	0.155141	0.924589	1.25341	-1.03694	-0.949986	-0.88216	-0.193866	-1.36516	-0.0979893	1.29235	-0.889254	-0.682096	-1.15447	-1.33849	0.483018
11184	hsa-miR-99b	-0.134557	0.152108	-0.516943	-0.823847	-0.383127	0.0284528	0.238539	0.0473401	0.123386	0.0161003	-0.284815	-0.28527	-0.184386	-0.401874	0.406866	0.859648	-0.623444	-0.0525534	-0.64939	-0.570908	-0.105289
17898	hsa-miR-99b*	0.169409	0.241183	0.368151	0.269221	0.325581	0.00626575	0.0874612	0.0357584	-0.0326918	0.326388	-0.124948	0.36834	0.385336	0.43078	0.0337813	0.236437	0.105422	0.284463	0.228796	0.338885	0.0753766
28302	hsa-miRPlus-A1015	-0.769797	-0.621375	0.395161	-0.305177	-1.15761	-0.946728	-0.0254889	-0.712311	-0.701882	0.117701	-0.334173	0.152121	-0.134256	0.0298385	-0.00791184	-0.728035	-0.631032	-0.431523	-0.58317	-1.39085	-0.492426
17824	hsa-miRPlus-A1025	NA	NA	NA	NA	NA	NA	NA	NA	NA	NA	NA	NA	NA	NA	NA	NA	NA	NA	NA	NA	NA
42492	hsa-miRPlus-A1031	NA	NA	NA	NA	NA	NA	NA	0.590179	NA	NA	NA	NA	NA	NA	NA	NA	NA	NA	NA	NA	NA
42780	hsa-miRPlus-A1065	-0.315065	0.0621255	-1.50637	-1.01162	-0.493284	0.00806393	-0.841871	-0.164276	-0.869189	-0.0175914	0.352527	-0.646481	-1.13314	-0.43315	0.143397	-1.83544	-0.352892	-0.63361	-0.831413	-1.54273	-0.160826
42793	hsa-miRPlus-A1072	-0.299485	0.4738	0.372294	0.089039	-0.278947	-0.0725762	-0.582399	-0.585471	-0.346466	-0.218935	-0.325009	0.186278	-0.724402	0.0739385	-0.770265	-1.01153	0.0295334	-0.102144	-0.0812722	0.732784	-0.28635
17858	hsa-miRPlus-A1073	0.726979	0.684627	0.653179	0.985011	0.987814	0.902845	0.718128	1.05734	0.559455	0.980052	0.587771	0.878867	0.992981	0.922087	0.713093	1.27599	0.661747	0.77443	0.933156	0.669071	0.78592
17848	hsa-miRPlus-A1087	2.35939	-0.408867	-0.325355	-0.347585	1.07139	-0.53861	0.27497	-0.190729	0.371985	-0.215154	-0.126358	-0.46565	0.338599	-0.313966	0.771113	0.46452	-0.0449904	-0.133914	-0.180415	-0.402648	0.726523
17653	hsa-miRPlus-C1049	NA	NA	NA	NA	NA	NA	NA	NA	NA	NA	NA	NA	NA	NA	NA	NA	NA	NA	NA	NA	NA
17880	hsa-miRPlus-C1057	NA	NA	NA	NA	NA	NA	NA	NA	NA	NA	NA	NA	NA	NA	NA	NA	NA	NA	NA	NA	NA
17820	hsa-miRPlus-C1066	NA	NA	NA	NA	NA	NA	NA	NA	NA	NA	NA	NA	NA	NA	NA	NA	NA	NA	NA	NA	NA
17957	hsa-miRPlus-C1070	0.139719	-0.582511	-1.05703	-0.866291	1.32773	1.46621	0.220167	1.21249	0.13911	-0.184231	0.958601	-1.30107	0.172778	-1.01047	-0.111185	-0.0300522	-0.602276	-1.02657	1.16868	-1.31209	0.104823
42838	hsa-miRPlus-C1076	NA	NA	NA	NA	NA	NA	NA	NA	NA	NA	NA	NA	NA	NA	NA	NA	NA	NA	NA	0.161969	NA
17892	hsa-miRPlus-C1087	NA	NA	NA	NA	NA	NA	NA	NA	NA	NA	NA	NA	NA	NA	NA	NA	NA	NA	NA	NA	NA
17932	hsa-miRPlus-C1089	NA	NA	NA	NA	NA	NA	NA	NA	NA	NA	NA	NA	NA	NA	NA	NA	NA	NA	NA	NA	NA
42721	hsa-miRPlus-C1099	0.376598	NA	0.407881	0.476378	0.584291	0.450754	0.451797	0.506346	0.330542	0.679275	0.532718	0.511572	0.63834	0.634617	0.553806	0.434679	0.538559	0.429747	0.689292	0.620479	0.464549
17841	hsa-miRPlus-C1100	NA	NA	NA	NA	NA	NA	NA	NA	NA	NA	NA	NA	NA	NA	NA	NA	NA	NA	NA	NA	NA
30317	hsa-miRPlus-C1106	NA	NA	NA	NA	NA	NA	NA	NA	NA	NA	NA	NA	NA	NA	NA	NA	NA	NA	NA	NA	NA
17955	hsa-miRPlus-C1110	-1.18558	-0.687744	0.0107279	-0.0378408	-1.51013	-0.873661	-0.254246	-0.660059	-0.877147	-0.256157	-0.523959	-0.25216	-0.455075	0.494659	-0.70084	-1.48021	-0.197768	-0.0894831	-1.21983	0.124911	-0.221023
30209	hsa-miRPlus-C1114	NA	NA	NA	NA	NA	NA	NA	NA	NA	NA	NA	NA	-1.18951	NA	NA	-1.47382	NA	NA	NA	NA	NA
28534	hsa-miRPlus-D1058	NA	NA	NA	NA	NA	NA	NA	NA	NA	NA	NA	NA	NA	NA	NA	NA	NA	NA	NA	NA	NA
28250	hsa-miRPlus-D1090	NA	NA	NA	NA	NA	NA	NA	NA	NA	NA	NA	NA	NA	NA	NA	NA	NA	NA	NA	NA	NA
30768	hsa-miRPlus-D1100	NA	0.517864	NA	NA	NA	NA	NA	NA	NA	NA	NA	NA	NA	NA	NA	NA	NA	NA	NA	NA	NA
46509	hsa-miRPlus-E1001	NA	NA	NA	NA	NA	NA	NA	NA	NA	NA	NA	NA	NA	NA	NA	NA	NA	NA	NA	NA	NA
45923	hsa-miRPlus-E1008	NA	NA	NA	NA	NA	NA	NA	NA	NA	NA	NA	NA	NA	NA	NA	NA	NA	NA	NA	NA	NA
46649	hsa-miRPlus-E1012	0.31625	NA	-0.334084	0.23441	0.735186	0.621245	0.508596	0.862613	0.80601	0.20996	0.917275	0.0480783	0.805757	0.157882	0.60782	1.50469	0.555588	0.378045	0.772515	-0.432702	0.632594
46769	hsa-miRPlus-E1014	NA	0.000791115	NA	NA	NA	NA	NA	NA	NA	NA	NA	NA	NA	NA	NA	NA	NA	NA	NA	NA	NA
46638	hsa-miRPlus-E1015	NA	NA	NA	NA	NA	NA	NA	NA	NA	NA	NA	NA	NA	NA	NA	NA	NA	NA	NA	NA	NA
46466	hsa-miRPlus-E1016	1.34766	-0.414288	-1.53556	-0.360055	2.27423	0.480457	0.724475	1.71684	2.99613	-0.172474	2.53992	-0.577435	1.0273	-1.01524	1.5519	4.12143	0.826467	-0.00347623	1.59786	-2.57571	0.909904
46676	hsa-miRPlus-E1017	NA	NA	NA	NA	NA	NA	NA	NA	NA	NA	NA	NA	NA	NA	NA	NA	NA	NA	NA	NA	NA
46463	hsa-miRPlus-E1018	-0.834114	NA	-0.141029	NA	NA	NA	NA	-0.534959	NA	NA	NA	NA	NA	0.0474346	-0.79666	-0.897181	NA	NA	-0.837077	-0.00558719	-0.194133
46375	hsa-miRPlus-E1023	NA	0.224133	NA	NA	NA	NA	NA	NA	NA	NA	NA	NA	NA	NA	NA	NA	NA	NA	NA	NA	NA
46609	hsa-miRPlus-E1025	NA	NA	NA	NA	NA	NA	NA	NA	NA	NA	NA	NA	NA	NA	NA	NA	NA	NA	NA	NA	NA
46755	hsa-miRPlus-E1026	1.45377	-0.383388	0.0482174	0.0445305	-0.684166	-0.757501	-0.430902	-0.544732	-0.203721	-0.317988	-0.0728844	-0.248845	-0.282722	-0.0890446	0.255282	-0.642592	-0.12628	-0.295145	-0.714043	0.685184	-0.319001
46804	hsa-miRPlus-E1027	-0.941993	-0.772956	-1.01951	-0.460897	-0.496209	-0.0850055	-0.50835	-0.574912	-1.1166	-0.471176	-0.991091	-0.806745	-0.34292	-0.736279	-0.801431	-1.23338	-0.809731	-0.598757	-0.594578	-1.43093	-0.531549
46808	hsa-miRPlus-E1028	-0.136812	0.126333	0.644535	-0.117748	NA	-0.44107	-0.173754	-0.658833	-1.04782	0.0557087	-0.989096	0.117328	-0.271876	0.39192	-0.662811	-0.828548	-0.498656	0.139362	-0.542968	-0.147055	-0.482067
46770	hsa-miRPlus-E1029	-0.536873	NA	-0.441857	-0.442841	NA	NA	NA	-0.179071	NA	-0.496266	NA	NA	NA	NA	-0.535043	NA	NA	NA	NA	-0.909891	-0.309361
46351	hsa-miRPlus-E1030	-0.172514	0.132346	-0.0638055	-0.333862	-0.167687	0.0604402	0.191515	-0.0384361	-0.922075	0.371426	-0.0799384	0.32993	0.0669014	0.0350286	-0.117799	0.673216	-0.289887	0.0698631	-0.0254904	-1.93239	-0.0266476
21526	hsa-miRPlus-E1031	0.159199	0.534721	0.0033763	-0.0701374	-0.156389	0.0453322	0.165109	-0.10924	-0.54382	0.314325	0.383703	-0.229338	0.0488821	0.265781	0.1013	-0.358693	-0.430856	0.0791691	0.725973	-0.563802	-0.0651995
46775	hsa-miRPlus-E1032	NA	NA	NA	NA	NA	NA	NA	NA	NA	NA	NA	NA	NA	NA	NA	NA	NA	NA	NA	NA	NA
46749	hsa-miRPlus-E1033	-0.0959483	-0.568957	-1.14399	-0.350863	0.0157452	-0.337053	0.453653	-0.237398	0.0867829	0.214419	0.13558	-0.319789	0.777394	0.0745061	0.323879	0.809214	-0.424188	0.153636	-0.494255	-2.74733	0.393017
46587	hsa-miRPlus-E1034	NA	NA	NA	NA	NA	NA	NA	NA	NA	NA	NA	NA	NA	NA	NA	NA	NA	NA	NA	NA	NA
46465	hsa-miRPlus-E1036	NA	NA	NA	NA	NA	NA	NA	NA	NA	NA	NA	NA	NA	NA	NA	NA	NA	NA	NA	NA	NA
46327	hsa-miRPlus-E1037	NA	NA	NA	NA	NA	NA	NA	NA	NA	NA	NA	NA	NA	NA	NA	NA	NA	NA	NA	NA	NA
46537	hsa-miRPlus-E1038	0.216976	-0.544114	-1.19148	0.341503	1.62748	1.18873	1.16911	1.29829	-0.632001	-0.432389	0.829145	-0.458848	0.245205	-1.504	-0.0648202	0.781189	0.240311	-0.431444	0.489804	-1.60951	0.598219
46597	hsa-miRPlus-E1040	NA	NA	NA	NA	NA	NA	NA	NA	NA	NA	NA	NA	NA	NA	NA	NA	NA	NA	NA	NA	NA
46877	hsa-miRPlus-E1042	-0.268426	-0.150165	-0.180869	0.122261	-0.710526	-0.857629	-0.522547	0.0758371	0.183302	-0.475341	0.231667	0.649988	-0.426805	0.382505	-0.418255	-0.659572	0.435252	0.346778	-0.356632	-0.0896641	0.387336
46857	hsa-miRPlus-E1043	0.752732	0.629146	1.07774	1.20025	1.29003	0.885741	0.977691	0.988683	1.04675	1.03345	0.885455	1.02342	1.25311	NA	0.871554	1.16774	0.928542	1.06295	1.00891	0.649581	0.898311
46477	hsa-miRPlus-E1044	NA	-0.391158	NA	NA	NA	NA	NA	NA	NA	NA	NA	NA	NA	NA	NA	NA	NA	NA	NA	NA	NA
46426	hsa-miRPlus-E1046	NA	NA	NA	NA	NA	NA	NA	NA	NA	NA	NA	NA	NA	NA	NA	NA	NA	NA	NA	NA	NA
46475	hsa-miRPlus-E1047	0.803522	-0.0452309	-1.36797	-0.364439	1.03488	0.450536	0.746226	0.83029	1.14749	-0.325643	1.72031	-1.98615	0.768175	-0.351565	0.907184	1.80362	0.0700926	0.296638	0.130595	-2.36493	0.508068
46234	hsa-miRPlus-E1048	NA	NA	NA	NA	NA	NA	NA	NA	NA	NA	NA	NA	NA	NA	NA	NA	NA	NA	NA	NA	NA
46318	hsa-miRPlus-E1049	-0.528829	-0.270313	-0.272366	NA	NA	NA	NA	-0.420019	NA	NA	NA	NA	NA	NA	NA	NA	NA	NA	NA	NA	NA
46981	hsa-miRPlus-E1050	NA	NA	NA	NA	NA	NA	NA	NA	NA	NA	NA	NA	NA	NA	NA	NA	NA	NA	NA	NA	NA
46229	hsa-miRPlus-E1051	1.01703	NA	0.987345	1.08983	1.14033	1.20269	1.27256	1.11621	0.916252	1.11146	NA	0.921837	1.12587	1.16783	1.05952	1.23895	0.945124	1.09456	1.1346	0.823117	0.979318
46280	hsa-miRPlus-E1053	0.152427	NA	-0.20461	-0.206786	NA	-0.265801	-0.466955	-0.365646	-0.173512	-0.344674	-0.271169	-0.271049	-0.611243	-0.154134	-0.405177	-0.397438	-0.038755	-0.399534	-0.216902	0.206956	-0.366081
46748	hsa-miRPlus-E1054	NA	NA	NA	NA	NA	NA	NA	NA	NA	NA	NA	NA	NA	NA	NA	NA	NA	NA	NA	0.959566	NA
46727	hsa-miRPlus-E1055	NA	NA	NA	NA	NA	NA	NA	NA	NA	NA	NA	NA	NA	NA	NA	NA	NA	NA	NA	NA	NA
46864	hsa-miRPlus-E1056	-0.311807	0.0929017	0.699112	0.178601	NA	-0.463967	-0.154067	-0.415886	-0.513777	-0.0947344	-0.323879	0.31702	-0.339354	0.286858	-0.418181	-0.458211	-0.077438	0.108654	-0.572122	0.231111	-0.368356
46444	hsa-miRPlus-E1057	NA	NA	NA	NA	NA	NA	NA	NA	NA	NA	NA	NA	NA	NA	NA	NA	NA	NA	NA	NA	NA
46865	hsa-miRPlus-E1059	NA	NA	NA	NA	NA	NA	NA	NA	NA	NA	NA	NA	NA	NA	NA	NA	NA	NA	NA	NA	NA
46394	hsa-miRPlus-E1060	0.502074	-0.259056	-1.06726	-0.274153	1.47937	0.393587	0.45243	0.963299	1.61105	-0.118281	1.49414	-0.528871	0.679271	-0.419925	1.30421	2.84196	0.395326	-0.301398	1.45194	-1.85695	0.592889
46546	hsa-miRPlus-E1061	NA	NA	NA	NA	NA	NA	NA	NA	NA	NA	NA	NA	NA	NA	NA	NA	NA	NA	NA	NA	NA
46490	hsa-miRPlus-E1062	NA	NA	NA	NA	NA	NA	NA	NA	NA	NA	NA	NA	NA	NA	NA	NA	NA	NA	NA	NA	NA
46492	hsa-miRPlus-E1064	-0.891512	-0.311687	-0.0708597	-0.518693	-1.2591	-0.278044	-0.199775	-0.717149	-0.642918	-0.419537	-0.535762	-0.469552	-0.168804	-0.427434	-0.455512	-0.996177	-0.416422	-0.383155	-0.768675	0.265082	-0.457612
46742	hsa-miRPlus-E1067	-0.402464	0.518508	1.44236	0.347421	-0.637706	-0.570626	-0.387059	-1.27994	-1.75744	0.501315	-2.10892	1.12321	-0.316357	1.04548	-0.90055	-1.39858	-0.681329	0.0952293	-0.453701	1.03567	-0.74843
46504	hsa-miRPlus-E1068	NA	NA	NA	NA	NA	NA	NA	NA	NA	NA	NA	NA	NA	NA	NA	NA	NA	NA	NA	NA	NA
46830	hsa-miRPlus-E1069	NA	0.423771	NA	NA	NA	NA	NA	NA	NA	NA	NA	NA	NA	NA	NA	NA	NA	NA	NA	NA	NA
46459	hsa-miRPlus-E1070	NA	NA	NA	NA	NA	NA	NA	NA	NA	NA	NA	NA	NA	NA	NA	NA	NA	NA	NA	NA	NA
46874	hsa-miRPlus-E1071	NA	NA	NA	NA	NA	NA	NA	NA	NA	NA	NA	NA	NA	NA	NA	NA	NA	NA	NA	NA	NA
46389	hsa-miRPlus-E1072	0.202039	2.00875	-0.386026	0.103279	-0.356633	-0.107905	-0.780814	-0.914282	-0.957154	-0.499549	-0.849719	-0.312013	-0.605873	-0.398451	-0.82198	-1.08319	-0.0985778	-0.448823	1.23811	-0.416115	-0.713418
46578	hsa-miRPlus-E1073	NA	NA	NA	NA	NA	NA	NA	NA	NA	NA	NA	NA	NA	NA	NA	NA	NA	NA	NA	NA	NA
46575	hsa-miRPlus-E1074	NA	NA	0.623206	NA	NA	NA	NA	NA	NA	NA	NA	NA	NA	NA	NA	NA	NA	NA	NA	0.515371	NA
46778	hsa-miRPlus-E1076	-0.294344	0.152131	0.170517	-0.223542	-0.582325	-0.0916575	-0.0490567	-0.409599	-0.512711	-0.111197	-0.459397	-0.136346	-0.217484	-0.223808	-0.41203	-0.589134	-0.0370653	0.283507	-0.316004	-0.703034	-0.276856
46580	hsa-miRPlus-E1077	-0.231114	0.246524	1.05588	-0.01939	-0.141152	-0.235992	-1.03637	-0.803586	-0.534557	-0.353998	-0.154684	0.421771	-0.782691	0.179237	-0.842854	-0.808357	-0.30291	-0.189318	-0.0241332	1.60683	-0.787168
46225	hsa-miRPlus-E1079	NA	NA	NA	NA	NA	NA	NA	NA	NA	NA	NA	NA	NA	NA	NA	NA	NA	NA	NA	NA	NA
46637	hsa-miRPlus-E1080	NA	NA	NA	NA	NA	NA	NA	NA	NA	NA	NA	NA	NA	NA	NA	NA	NA	NA	NA	NA	NA
46886	hsa-miRPlus-E1081	-0.267378	-0.206446	0.220266	-0.153811	-0.763811	-0.0873897	-0.385625	-0.587144	-0.0532725	-0.263961	-0.479965	-0.156996	-0.488159	0.114274	-0.568599	-0.732119	-0.137575	-0.25355	-0.580714	0.214493	-0.286434
46352	hsa-miRPlus-E1082	0.638752	0.378484	0.33369	0.776767	0.894262	0.649652	0.547814	0.707358	NA	0.579833	0.620739	0.575225	0.924045	0.771702	0.65951	1.53198	0.818078	0.683234	0.824826	0.4707	0.766456
46216	hsa-miRPlus-E1083	NA	NA	NA	NA	NA	NA	NA	NA	NA	NA	NA	NA	NA	NA	NA	NA	NA	NA	NA	NA	NA
21576	hsa-miRPlus-E1086	0.303336	NA	0.4763	0.348344	NA	NA	0.344879	NA	NA	NA	NA	0.333766	0.462924	NA	0.258261	0.394664	NA	NA	NA	0.80757	0.350478
46665	hsa-miRPlus-E1087	NA	NA	NA	NA	NA	NA	NA	NA	NA	NA	NA	NA	NA	NA	NA	NA	NA	NA	NA	NA	NA
46512	hsa-miRPlus-E1088	1.37892	-0.853208	-1.88097	-0.595255	0.438212	0.151548	0.580745	0.424664	0.701206	0.143782	1.01512	-0.747114	0.595989	-0.528686	0.793453	1.85355	-0.198765	0.535697	1.01735	-3.79662	0.462414
46838	hsa-miRPlus-E1089	NA	NA	NA	NA	NA	NA	NA	NA	NA	NA	NA	NA	NA	NA	NA	NA	NA	NA	NA	NA	NA
46715	hsa-miRPlus-E1090	-0.260263	0.213339	0.447508	0.434691	-0.603718	-0.552083	-0.292805	-0.300245	-0.0246985	-0.253658	-0.172752	0.241415	-0.526447	0.176744	-0.441468	-0.357233	0.308698	0.186417	-0.476268	0.201196	-0.171783
46502	hsa-miRPlus-E1091	NA	NA	NA	NA	NA	NA	NA	NA	NA	NA	NA	NA	NA	NA	NA	NA	NA	NA	NA	NA	NA
46497	hsa-miRPlus-E1092	NA	NA	NA	NA	NA	NA	NA	NA	NA	NA	NA	NA	NA	NA	NA	NA	NA	NA	NA	NA	NA
46379	hsa-miRPlus-E1093	-0.7674	-0.722008	-0.929382	-0.224719	-0.425396	0.296766	-0.475548	-0.432726	-1.84977	-0.431444	-1.10629	-0.621116	-0.196093	-0.614335	-0.852423	-1.83931	-0.721536	-0.370581	-0.3736	-1.71155	-0.342733
46224	hsa-miRPlus-E1094	NA	NA	NA	NA	NA	NA	NA	NA	NA	NA	NA	NA	NA	NA	NA	NA	NA	NA	NA	NA	NA
46532	hsa-miRPlus-E1095	NA	NA	NA	NA	NA	NA	NA	NA	NA	NA	NA	NA	NA	NA	NA	NA	NA	NA	NA	NA	NA
46364	hsa-miRPlus-E1096	NA	NA	NA	1.11614	0.993528	NA	NA	1.14475	0.957217	1.17877	NA	0.987044	1.04814	NA	1.18182	1.36291	1.11402	1.15973	1.04949	0.863149	1.18491
46330	hsa-miRPlus-E1097	-0.198506	0.220096	0.583491	0.490463	-0.122629	-0.0441059	-0.0902342	-0.0385897	-0.0821789	-0.0995142	-0.176016	0.351443	-0.256301	0.204312	-0.40028	-0.150388	0.313975	0.275002	-0.237361	0.271965	0.00448483
46861	hsa-miRPlus-E1098	-0.395091	0.192802	0.334864	0.37378	-0.444667	-0.413088	-0.437703	-0.308427	-0.105484	-0.0936783	-0.184907	0.217521	-0.631993	0.214078	-0.541384	-0.509372	0.300533	0.174428	-0.46844	0.282483	-0.0639086
46641	hsa-miRPlus-E1101	-0.649299	0.553024	1.85024	0.127213	-0.499609	-0.292874	-0.768333	-1.13992	-1.40909	0.426245	-1.56167	1.2068	-0.639199	0.931117	-1.43743	-1.16833	-0.489337	0.115641	-0.772777	1.69412	-0.993253
46337	hsa-miRPlus-E1102	0.891311	0.790761	0.876701	1.07816	1.26803	0.999715	1.01063	0.817732	0.858423	NA	0.731359	1.10118	1.02664	1.11113	0.959384	1.14562	0.982552	1.00623	0.949451	0.433696	0.917431
46382	hsa-miRPlus-E1104	-0.507319	-0.109415	0.200744	0.096446	-0.752069	-0.762517	0.00754887	-0.456363	-0.372784	0.0432932	-0.321986	0.27825	-0.110682	0.196217	-0.00181462	-0.419535	-0.0929054	0.0170545	-0.582055	-0.639772	-0.280044
46312	hsa-miRPlus-E1106	-0.0995731	-0.023295	0.138764	-0.124929	-0.589492	-0.485893	-0.320627	-0.572772	-0.536216	0.0248961	-0.375942	0.0740891	0.0272679	-0.0510869	0.11296	-0.680048	-0.375212	-0.250019	-0.347592	-0.0935243	-0.475476
46238	hsa-miRPlus-E1107	NA	NA	NA	NA	NA	NA	NA	NA	NA	NA	NA	NA	NA	NA	NA	NA	NA	NA	NA	NA	NA
46858	hsa-miRPlus-E1109	NA	NA	NA	NA	NA	NA	NA	NA	NA	NA	NA	NA	NA	NA	NA	NA	NA	NA	NA	NA	NA
46862	hsa-miRPlus-E1111	NA	NA	NA	NA	NA	NA	NA	NA	NA	NA	NA	NA	NA	NA	NA	NA	NA	NA	NA	NA	NA
46473	hsa-miRPlus-E1112	-0.216271	0.309435	0.559318	0.456153	0.194784	0.035127	-0.0321582	0.0835831	-0.11429	0.140942	-0.0998668	0.64507	0.0373473	0.496376	-0.140174	0.369055	0.120123	0.457684	0.0663568	-0.0578795	0.0937412
46733	hsa-miRPlus-E1117	0.332243	0.235719	1.06969	0.440867	-0.480015	-0.088039	0.302282	-0.58105	-1.11133	0.52469	-0.749137	0.734747	0.32496	0.893926	-0.382297	-0.402002	-0.349248	0.640295	-0.255146	-0.189372	-0.195267
46605	hsa-miRPlus-E1118	NA	NA	NA	NA	NA	NA	NA	NA	NA	NA	NA	NA	NA	NA	NA	NA	NA	NA	NA	NA	NA
46499	hsa-miRPlus-E1119	NA	NA	NA	NA	NA	NA	NA	NA	NA	NA	NA	NA	NA	NA	NA	NA	NA	NA	NA	NA	NA
46760	hsa-miRPlus-E1121	NA	NA	NA	NA	NA	NA	NA	NA	NA	NA	NA	NA	NA	NA	NA	NA	NA	NA	NA	NA	NA
46663	hsa-miRPlus-E1122	NA	NA	NA	NA	NA	NA	NA	NA	NA	NA	NA	NA	NA	NA	NA	NA	NA	NA	NA	NA	NA
46480	hsa-miRPlus-E1123	NA	NA	NA	NA	NA	NA	NA	NA	NA	NA	NA	NA	NA	NA	NA	NA	NA	NA	NA	NA	NA
46257	hsa-miRPlus-E1125	NA	NA	NA	NA	NA	NA	NA	NA	NA	NA	NA	NA	NA	NA	NA	NA	NA	NA	NA	NA	NA
46333	hsa-miRPlus-E1126	NA	NA	NA	NA	NA	NA	NA	NA	NA	NA	NA	NA	NA	NA	NA	NA	NA	NA	NA	NA	NA
46447	hsa-miRPlus-E1127	NA	0.561335	NA	NA	NA	NA	NA	NA	NA	NA	NA	NA	NA	NA	NA	NA	NA	NA	NA	NA	NA
46672	hsa-miRPlus-E1128	NA	NA	NA	NA	NA	NA	NA	NA	NA	NA	NA	NA	NA	NA	NA	NA	NA	NA	NA	NA	NA
46767	hsa-miRPlus-E1129	-0.47788	-0.516346	-0.290686	0.166815	-0.989923	-0.598317	-0.546206	-0.464731	-0.0813704	-0.480296	-0.222558	-0.247266	-0.527055	0.288364	-0.430042	-0.666739	0.140147	-0.400419	-0.895181	0.261163	0.0333273
21617	hsa-miRPlus-E1130	NA	NA	NA	NA	NA	NA	NA	NA	NA	NA	NA	NA	NA	NA	NA	NA	NA	NA	NA	NA	NA
46254	hsa-miRPlus-E1132	NA	NA	NA	NA	NA	NA	NA	NA	NA	NA	NA	NA	NA	NA	NA	NA	NA	NA	NA	NA	NA
46383	hsa-miRPlus-E1133	0.0504605	0.413806	1.47013	0.303839	0.446858	0.374411	0.0499275	-0.076193	-0.028148	0.410833	-0.145558	0.837591	0.164807	0.668174	-0.118485	0.269953	0.0918704	0.363845	0.262029	1.38991	0.0762012
46237	hsa-miRPlus-E1136	0.288445	-0.0910346	-1.84151	-0.322665	0.158971	0.22292	0.293837	0.558415	-0.527427	-0.0479601	0.787188	-0.573725	0.409681	-0.929639	0.479312	1.28027	0.261452	0.046287	0.741502	-3.74382	0.126576
46975	hsa-miRPlus-E1137	NA	NA	NA	NA	NA	NA	NA	NA	NA	NA	NA	NA	NA	NA	NA	NA	NA	NA	NA	NA	NA
46232	hsa-miRPlus-E1138	NA	NA	NA	NA	NA	NA	NA	NA	NA	NA	NA	NA	NA	NA	NA	NA	NA	NA	NA	NA	NA
46325	hsa-miRPlus-E1139	NA	NA	NA	NA	NA	NA	NA	NA	NA	NA	NA	NA	NA	NA	NA	1.71156	NA	NA	NA	NA	NA
46651	hsa-miRPlus-E1140	NA	NA	NA	NA	NA	NA	NA	NA	NA	NA	NA	NA	NA	NA	NA	NA	NA	NA	NA	NA	NA
46464	hsa-miRPlus-E1142	NA	NA	NA	NA	NA	NA	NA	NA	NA	NA	NA	NA	NA	NA	NA	NA	NA	NA	NA	NA	NA
46867	hsa-miRPlus-E1143	NA	0.361276	NA	NA	NA	NA	NA	NA	NA	NA	NA	NA	NA	NA	NA	NA	NA	NA	NA	NA	NA
46745	hsa-miRPlus-E1144	NA	NA	NA	NA	NA	NA	NA	NA	NA	NA	NA	NA	NA	NA	NA	NA	NA	NA	NA	NA	NA
46714	hsa-miRPlus-E1145	NA	NA	NA	NA	NA	NA	NA	NA	NA	NA	NA	NA	NA	NA	NA	NA	NA	NA	NA	NA	NA
46662	hsa-miRPlus-E1146	-0.0449668	-0.145511	-0.054304	-0.164958	0.0528622	0.491653	0.0540446	0.244015	-0.688988	-0.00131385	-0.0758218	-0.130231	0.233649	-0.115198	-0.122892	-0.197954	-0.115877	-0.222661	0.376159	-1.00956	-0.074765
46399	hsa-miRPlus-E1147	NA	NA	NA	NA	NA	NA	NA	NA	NA	NA	NA	NA	NA	NA	NA	NA	NA	NA	NA	NA	NA
46212	hsa-miRPlus-E1148	-0.0695382	0.0951149	0.575901	0.325625	0.229604	0.273805	0.076754	-0.0518233	-0.042767	0.138732	-0.103727	0.298435	0.166491	0.186459	-0.113314	0.0488664	0.102834	0.214258	0.141851	-0.0312215	0.0580159
46370	hsa-miRPlus-E1150	NA	NA	NA	NA	NA	NA	NA	NA	NA	NA	NA	NA	NA	NA	NA	NA	NA	NA	NA	NA	NA
46555	hsa-miRPlus-E1153	0.32258	-0.267376	-0.240234	-0.0620132	-0.137389	0.117914	0.255447	-0.2172	-0.389858	-0.0200073	-0.791334	-0.224569	0.365278	0.0988531	0.132928	0.806027	0.0935417	-0.0639005	0.702464	-0.614736	0.0830176
46471	hsa-miRPlus-E1154	NA	NA	NA	NA	NA	NA	NA	NA	NA	NA	NA	NA	NA	NA	NA	NA	NA	NA	NA	NA	NA
46785	hsa-miRPlus-E1157	NA	NA	NA	NA	NA	NA	NA	NA	NA	NA	NA	NA	NA	NA	NA	NA	NA	NA	NA	NA	NA
46431	hsa-miRPlus-E1159	NA	0.604964	NA	NA	NA	NA	NA	NA	NA	NA	NA	NA	NA	NA	NA	NA	NA	NA	NA	NA	NA
46644	hsa-miRPlus-E1160	NA	NA	NA	NA	NA	NA	NA	NA	NA	NA	NA	NA	NA	NA	NA	NA	NA	NA	NA	NA	NA
46530	hsa-miRPlus-E1161	NA	NA	NA	NA	NA	NA	NA	NA	NA	NA	NA	NA	NA	NA	NA	NA	NA	NA	NA	NA	NA
46706	hsa-miRPlus-E1162	NA	NA	NA	NA	NA	NA	NA	NA	NA	NA	NA	NA	NA	NA	NA	NA	NA	NA	NA	NA	NA
46809	hsa-miRPlus-E1163	NA	NA	NA	NA	NA	NA	NA	NA	NA	NA	NA	NA	NA	NA	NA	NA	NA	NA	NA	NA	NA
46782	hsa-miRPlus-E1164	NA	NA	NA	NA	NA	NA	NA	NA	NA	NA	NA	NA	NA	NA	NA	NA	NA	NA	NA	NA	NA
46522	hsa-miRPlus-E1165	NA	NA	0.413439	NA	NA	NA	NA	NA	NA	NA	NA	NA	NA	NA	NA	NA	NA	NA	NA	NA	NA
46931	hsa-miRPlus-E1166	NA	NA	NA	NA	NA	NA	NA	NA	NA	NA	NA	NA	NA	NA	NA	NA	NA	NA	NA	NA	NA
46456	hsa-miRPlus-E1167	NA	NA	NA	NA	NA	NA	NA	NA	NA	NA	NA	NA	NA	NA	NA	NA	NA	NA	NA	NA	NA
46561	hsa-miRPlus-E1168	0.534502	0.167041	-0.65851	-0.302464	0.0273962	0.0864305	-0.557809	-0.157976	-0.354878	-0.0396143	-0.23302	-0.153476	-0.479355	-0.211113	-0.18088	-0.14532	0.0128985	-0.606599	0.59507	-0.0222505	-0.179569
46524	hsa-miRPlus-E1169	NA	NA	NA	NA	NA	NA	NA	NA	NA	NA	0.857244	NA	0.735265	NA	NA	NA	NA	NA	NA	0.639912	NA
46881	hsa-miRPlus-E1171	NA	NA	NA	NA	NA	NA	NA	NA	NA	NA	NA	NA	NA	NA	NA	NA	NA	NA	NA	NA	NA
46817	hsa-miRPlus-E1172	-0.880712	-0.00423742	-0.0303238	-0.66079	-1.22314	-0.852188	-0.0213387	-0.815674	-1.36053	0.327164	-0.477207	0.023208	-0.13482	-0.301276	-0.408831	-0.637	-0.658821	-0.131188	-0.432664	-1.14994	-0.521501
46740	hsa-miRPlus-E1173	-0.42479	0.701757	1.56987	0.307972	-1.00943	-0.35376	-0.171051	-0.567743	-0.836049	0.434349	-0.534381	0.892298	-0.0887137	0.826174	-0.712876	-1.32255	0.15261	0.91997	-0.913397	0.4127	-0.235346
46854	hsa-miRPlus-E1174	NA	0.28392	NA	NA	NA	NA	NA	NA	NA	NA	NA	NA	NA	NA	NA	NA	NA	NA	NA	NA	NA
46348	hsa-miRPlus-E1175	-0.0526908	0.64099	0.830148	0.878838	0.319745	0.0912632	0.163291	0.265793	0.141273	0.356347	0.314408	0.583643	0.299089	0.685096	-0.0915773	0.166598	0.534674	0.952568	0.143777	0.0351149	0.371405
46357	hsa-miRPlus-E1176	NA	NA	NA	NA	NA	NA	NA	NA	NA	NA	NA	NA	NA	NA	NA	NA	NA	NA	NA	NA	NA
46282	hsa-miRPlus-E1177	NA	NA	NA	NA	NA	NA	NA	NA	NA	NA	NA	NA	NA	NA	-0.646871	NA	NA	NA	NA	1.07413	-0.14189
46560	hsa-miRPlus-E1179	NA	NA	NA	NA	NA	NA	NA	NA	NA	NA	NA	NA	NA	NA	NA	NA	NA	NA	NA	NA	NA
46230	hsa-miRPlus-E1180	-0.553375	0.0161337	0.202877	0.012519	NA	-0.408423	-0.280872	-0.355725	NA	-0.0850551	-0.474477	0.132841	-0.198249	0.111644	0.0462042	-0.529041	-0.0867667	-0.111416	-0.494171	0.011106	-0.196902
46226	hsa-miRPlus-E1181	NA	NA	NA	NA	NA	NA	NA	NA	NA	NA	NA	NA	NA	NA	NA	NA	NA	NA	NA	NA	NA
45877	hsa-miRPlus-E1183	NA	NA	NA	NA	NA	NA	NA	NA	NA	NA	NA	NA	NA	NA	NA	NA	NA	NA	NA	NA	NA
45883	hsa-miRPlus-E1184	NA	0.56155	0.265883	NA	NA	NA	NA	NA	NA	NA	NA	NA	NA	NA	NA	NA	NA	NA	NA	0.341044	NA
46720	hsa-miRPlus-E1185	-0.41349	0.462176	0.562866	0.498981	-0.415847	-0.440931	-0.288243	-0.244149	-0.314193	-0.0627426	-0.220301	0.480516	-0.475529	0.259148	-0.510131	-0.432371	0.082865	0.275822	-0.555762	0.080723	-0.276918
46506	hsa-miRPlus-E1186	1.16208	-0.20567	-0.345551	-0.22267	0.899546	-0.0962178	-0.363267	-0.348018	-0.619846	-0.281958	-0.522241	-0.13524	-0.241672	-0.343639	1.15507	-0.706397	-0.3755	-0.210701	0.174989	-0.736065	-0.485086
21670	hsa-miRPlus-E1187	0.117436	0.459502	1.19346	0.400985	NA	0.171941	0.0439235	-0.019053	NA	0.495222	NA	0.881119	0.107016	0.722963	-0.22389	NA	0.151037	0.401472	0.142553	1.35376	-0.117188
46542	hsa-miRPlus-E1188	NA	NA	NA	NA	NA	NA	NA	NA	NA	NA	NA	NA	NA	NA	NA	NA	NA	NA	NA	NA	NA
46350	hsa-miRPlus-E1189	-0.272585	0.325126	0.564632	0.424294	-0.136356	-0.310688	0.0524543	-0.19502	-0.296822	0.207043	-0.284482	0.633349	0.0133326	0.436422	-0.169256	0.0128939	0.0857893	0.345507	-0.223882	-0.0114355	-0.0120723
46805	hsa-miRPlus-E1190	NA	NA	NA	NA	NA	NA	NA	NA	NA	NA	NA	NA	NA	NA	NA	NA	NA	NA	NA	NA	NA
46494	hsa-miRPlus-E1191	NA	NA	NA	NA	NA	NA	NA	NA	NA	NA	NA	NA	NA	NA	NA	NA	NA	NA	NA	NA	NA
46516	hsa-miRPlus-E1192	-1.25496	NA	-1.25061	-0.777296	NA	NA	NA	-0.928918	NA	NA	NA	-1.06259	NA	NA	NA	-1.34188	NA	NA	NA	-1.27593	-0.657822
46391	hsa-miRPlus-E1193	0.826595	0.506802	0.787637	0.763933	NA	0.702195	0.759231	0.648739	0.61246	0.845557	0.612146	1.04083	0.988428	0.938832	0.771507	1.21586	0.745944	1.02618	0.972419	0.614229	0.6871
46842	hsa-miRPlus-E1194	-1.91425	-2.0285	-1.92052	0.538579	-0.711416	-1.53049	-1.14453	-1.02721	1.67408	-0.385066	0.137454	-1.35081	1.08851	1.32819	-0.381253	-0.946709	-0.970547	-0.012747	-1.19204	1.11519	-0.089113
46245	hsa-miRPlus-E1195	NA	NA	NA	NA	NA	NA	NA	NA	NA	NA	NA	NA	NA	NA	NA	NA	NA	NA	NA	NA	NA
46523	hsa-miRPlus-E1196	-0.377716	-0.0721164	0.0154642	0.144089	NA	-0.293452	-0.199245	-0.0513312	NA	-0.177725	-0.171999	0.375543	-0.0470068	0.466365	-0.260331	-0.208306	0.060391	0.34019	-0.259648	0.399619	0.0584719
46591	hsa-miRPlus-E1197	NA	0.374605	NA	NA	NA	NA	NA	NA	NA	NA	NA	NA	NA	NA	NA	NA	NA	NA	NA	NA	NA
46664	hsa-miRPlus-E1199	NA	0.0384448	NA	NA	NA	NA	NA	NA	NA	NA	NA	NA	NA	NA	NA	NA	NA	NA	NA	NA	NA
45587	hsa-miRPlus-E1200	-0.296379	0.406813	0.459127	0.44401	-0.183029	-0.330364	0.0246451	-0.2696	-0.502644	0.130928	-0.41784	0.532675	-0.042423	0.410063	-0.295447	-0.0346796	0.0515598	0.35518	-0.351842	-0.358386	-0.101835
46397	hsa-miRPlus-E1201	NA	NA	NA	NA	NA	NA	NA	NA	NA	NA	NA	NA	NA	NA	NA	NA	NA	NA	NA	NA	NA
46643	hsa-miRPlus-E1203	NA	NA	NA	NA	NA	NA	NA	NA	NA	NA	NA	NA	NA	NA	NA	NA	NA	NA	NA	NA	NA
46722	hsa-miRPlus-E1204	NA	NA	NA	NA	NA	NA	NA	NA	NA	NA	NA	NA	NA	NA	NA	NA	NA	NA	NA	NA	NA
46768	hsa-miRPlus-E1205	-0.359988	NA	0.323082	-0.214211	-1.30669	-0.830378	-0.620401	-0.721172	-1.09213	-0.450596	-0.770343	-0.0158355	-0.743161	0.00886675	-0.797665	-0.564603	-0.098454	-0.053408	-0.890644	-0.40845	-0.416227
46486	hsa-miRPlus-E1206	NA	0.0262617	NA	NA	NA	NA	NA	NA	NA	NA	NA	NA	NA	NA	NA	NA	NA	NA	NA	NA	NA
46942	hsa-miRPlus-E1207	NA	NA	NA	NA	NA	NA	NA	NA	NA	NA	NA	NA	NA	NA	NA	NA	NA	NA	NA	NA	NA
46883	hsa-miRPlus-E1209	0.0545015	0.100324	-0.165811	0.118782	-0.040035	-0.0669388	0.140052	-0.166197	-0.237009	-0.186088	-0.113138	0.0681459	-0.254242	-0.191112	-0.23368	0.431389	-0.00942709	0.01277	-0.0670841	-0.844345	-0.19907
46566	hsa-miRPlus-E1210	NA	NA	NA	NA	NA	NA	NA	NA	NA	NA	NA	NA	NA	NA	NA	NA	NA	NA	NA	NA	NA
46657	hsa-miRPlus-E1211	NA	NA	NA	NA	NA	NA	NA	NA	NA	NA	NA	NA	NA	NA	NA	NA	NA	NA	NA	NA	NA
46343	hsa-miRPlus-E1212	-0.512373	0.331973	0.677518	0.402253	-0.358501	-0.42926	-0.0379618	-0.496256	-0.828883	0.188961	-0.687703	0.666022	-0.147778	0.427677	-0.470283	-0.496273	0.0649514	0.344144	-0.514543	-0.240899	-0.00425704
46780	hsa-miRPlus-E1213	NA	NA	NA	NA	NA	NA	NA	NA	NA	NA	NA	NA	NA	NA	NA	NA	NA	NA	NA	NA	NA
46887	hsa-miRPlus-E1215	-0.430995	NA	0.0279888	NA	NA	NA	NA	-0.243242	NA	NA	NA	NA	NA	NA	-0.591117	NA	NA	NA	NA	NA	-0.298403
46432	hsa-miRPlus-E1216	-0.288084	0.348737	0.337822	0.283644	-0.574512	-0.444987	-0.143079	-0.303927	-0.071398	-0.180619	-0.210979	0.195375	-0.398052	0.142202	-0.334283	-0.574523	0.183319	0.0252201	-0.524131	0.265766	-0.127789
46213	hsa-miRPlus-E1218	-0.985076	-0.412856	-0.686281	-0.549901	-0.612343	-0.185253	-0.432645	-0.477036	-2.00077	-0.0533505	-1.00926	-0.267146	0.170996	-0.778378	-0.576024	-1.29046	-0.928628	-0.457544	-0.804899	-3.48862	-0.528393
46545	hsa-miRPlus-E1219	-0.93915	-0.400108	-0.399496	-0.108324	-0.560549	-1.02031	-0.0808577	-0.333713	-0.0251584	0.47445	0.125354	-0.0631443	0.47309	0.5544	0.0274204	0.595501	0.195366	-0.0161251	-0.330144	-1.09775	-0.283177
46885	hsa-miRPlus-E1225	-0.331436	0.368025	1.46092	0.180344	0.829228	1.41258	-0.637185	-0.590773	-1.53969	0.151255	-1.54417	1.05452	-0.356052	0.734817	-1.04076	-1.1598	-0.783884	0.288862	-0.118031	1.17455	-0.751045
46557	hsa-miRPlus-E1233	0.35157	0.245793	-0.25229	-0.155985	-0.378719	-0.11017	0.176385	-0.0985986	-0.289086	0.2868	-0.554288	-0.07574	0.42637	-0.172288	0.193378	0.178242	0.265015	0.104978	-0.18094	-1.00025	-0.442744
46247	hsa-miRPlus-E1234	0.24485	-0.00244086	-0.524872	-0.512721	NA	-0.499951	-0.665003	-0.276332	NA	-0.196445	-0.395161	-0.0462389	-0.50773	-0.529882	-0.432254	NA	-0.07966	-0.610201	NA	-0.0473611	-0.598579
46263	hsa-miRPlus-E1236	0.484424	0.177411	0.123721	-0.0848665	NA	-0.199911	-0.374657	-0.265311	NA	-0.0947727	-0.241999	-0.00169701	-0.223277	-0.0242488	-0.294469	-0.162405	0.230813	-0.188203	0.250653	0.708141	-0.250542
46256	hsa-miRPlus-E1238	-0.270079	-0.111161	0.976202	-0.0261946	-0.0674374	0.662124	-1.12283	-1.09868	-0.130787	-0.0817283	-0.485748	0.392189	-0.54835	0.151082	-0.860355	-1.10235	0.187266	-0.382143	-0.1917	1.46681	-0.337124
46520	hsa-miRPlus-E1241	-0.27997	-0.207863	0.730242	0.255272	NA	0.0882845	-0.345963	0.0637237	-0.0969381	-0.126685	0.603611	-0.0487031	-0.281939	0.0378332	-0.36077	-0.271422	-0.187243	-0.273228	0.343254	0.708878	-0.390632
46711	hsa-miRPlus-E1245	0.787118	2.1171	-1.09102	-0.357469	1.57106	0.700313	-1.34082	-1.11	-0.781497	-0.482315	-0.842146	-1.04721	-1.24053	-1.33693	-1.33825	-0.781379	-0.111496	-1.19432	1.54534	-0.202763	-1.71639
46482	hsa-miRPlus-E1246	0.0654078	0.243814	-0.0304823	-0.49025	0.233167	0.0325851	0.217618	0.0468603	-0.834968	0.283614	0.0797805	0.237473	0.155095	-0.122298	0.0769013	1.03905	-0.430163	0.0106246	0.361083	-2.3766	0.09977
46445	hsa-miRPlus-E1247	-0.415611	0.143709	-0.523746	-0.014243	-0.271821	-0.700684	0.0704133	-0.423748	-0.772608	0.490234	-0.303035	-0.0866909	0.150532	0.146327	0.302015	-1.11673	-0.332637	0.159954	-0.784083	-1.4963	-0.349134
46668	hsa-miRPlus-E1256	NA	NA	NA	NA	NA	NA	NA	NA	NA	NA	NA	NA	NA	NA	NA	NA	NA	NA	NA	NA	NA
46538	hsa-miRPlus-E1258	-0.0938712	-0.465341	-1.17045	-0.259175	0.984293	0.468038	0.226182	0.617657	0.278492	-0.306738	0.543895	-0.620095	0.393342	-0.627413	0.637417	-1.49181	0.203391	-0.27671	0.297227	-2.19842	0.0639356
46550	hsa-miRPlus-E1259	NA	NA	NA	NA	NA	NA	NA	NA	NA	NA	NA	NA	NA	NA	NA	NA	NA	NA	NA	NA	NA
46653	hsa-miRPlus-E1260	NA	NA	NA	NA	NA	NA	NA	NA	NA	NA	NA	NA	NA	NA	NA	NA	NA	NA	NA	NA	NA
46619	hsa-miRPlus-E1269	-0.201322	0.697282	1.69834	0.558939	0.0889316	0.287102	-0.0494119	-0.259541	-0.472897	0.705332	-0.640032	1.29673	0.309625	1.11329	-0.36951	-0.107335	-0.0869437	0.50279	0.0198493	1.29806	-0.0380635
46242	hsa-miRPlus-E1275	NA	NA	NA	NA	NA	NA	NA	NA	NA	NA	NA	NA	NA	NA	NA	NA	NA	NA	NA	NA	NA
45891	hsa-miRPlus-E1285	-0.191065	0.0045977	0.975828	0.0877958	-0.00576996	0.523052	-0.879866	-0.977254	-0.129022	0.0966174	-0.540016	0.4718	-0.340825	0.290196	-0.776029	-0.920999	0.170797	-0.252615	-0.180177	1.39481	-0.32159
46493	hsa-miRPlus-E1290	-0.27447	0.0702002	0.237751	-0.0528391	-0.595264	-0.562853	0.0527497	-0.487424	-0.449935	0.506702	-0.201369	0.720127	0.350872	0.420066	0.0211443	0.354336	-0.412444	0.156707	-0.669403	-1.02255	-0.0614872
46756	hsa-miRPlus-F1001	-0.395175	-0.448631	-0.528606	-0.544934	-0.397886	0.00687013	-0.323628	0.0359837	-0.187709	-0.306681	0.27622	-0.561025	-0.288331	-0.463656	-0.143784	-0.492172	-0.331313	-0.595445	-0.187047	-0.0139411	-0.238467
46635	hsa-miRPlus-F1004	0.655799	NA	0.530635	0.759972	0.852079	0.828579	0.708126	0.736655	0.471507	0.615771	NA	0.532882	0.8697	0.699091	0.651746	0.851652	0.576507	0.628536	0.83103	0.38137	0.647129
46847	hsa-miRPlus-F1006	NA	0.0536591	NA	NA	NA	NA	NA	NA	NA	NA	NA	NA	NA	NA	NA	NA	NA	NA	NA	NA	NA
46549	hsa-miRPlus-F1007	NA	-0.0321467	NA	NA	NA	NA	NA	NA	NA	NA	NA	NA	NA	NA	NA	NA	NA	NA	NA	NA	NA
46460	hsa-miRPlus-F1008	NA	NA	NA	NA	NA	NA	NA	NA	NA	NA	NA	NA	NA	NA	NA	NA	NA	NA	NA	NA	NA
46387	hsa-miRPlus-F1009	NA	NA	NA	NA	NA	NA	NA	NA	NA	NA	NA	NA	NA	NA	NA	NA	NA	NA	NA	NA	NA
46763	hsa-miRPlus-F1010	NA	NA	NA	NA	NA	NA	NA	NA	NA	NA	NA	NA	NA	NA	NA	NA	NA	NA	NA	NA	NA
46472	hsa-miRPlus-F1011	NA	NA	NA	NA	NA	NA	NA	NA	NA	NA	NA	NA	NA	NA	NA	NA	NA	NA	NA	NA	NA
46682	hsa-miRPlus-F1012	NA	NA	NA	0.433313	NA	NA	NA	NA	NA	NA	NA	NA	NA	NA	NA	NA	NA	NA	NA	NA	NA
46569	hsa-miRPlus-F1013	NA	NA	NA	NA	NA	NA	NA	NA	NA	NA	NA	NA	NA	NA	NA	NA	NA	NA	NA	NA	NA
46659	hsa-miRPlus-F1014	NA	NA	NA	NA	NA	NA	NA	NA	NA	NA	NA	NA	NA	NA	NA	NA	NA	NA	NA	NA	NA
46392	hsa-miRPlus-F1016	NA	NA	NA	NA	NA	NA	NA	NA	NA	NA	NA	NA	NA	NA	NA	NA	NA	NA	NA	NA	NA
46731	hsa-miRPlus-F1017	-0.289811	0.0611456	0.104815	-0.244086	-0.533739	-0.19254	-0.243293	-0.341975	-0.905968	-0.0102537	-0.405015	0.179914	-0.380176	0.00375048	-0.522119	-0.194601	-0.429402	-0.196341	0.0910446	-0.0877938	-0.260458
46528	hsa-miRPlus-F1018	NA	0.284142	NA	NA	NA	NA	NA	NA	NA	NA	NA	NA	NA	NA	NA	NA	NA	NA	NA	NA	NA
46673	hsa-miRPlus-F1019	NA	NA	NA	NA	NA	NA	NA	NA	NA	NA	NA	NA	NA	NA	NA	NA	NA	NA	NA	NA	NA
46594	hsa-miRPlus-F1021	-0.181505	-0.0366656	0.117003	0.0733786	-0.487	-0.151946	-0.238669	-0.451764	-0.274136	-0.289196	-0.352904	0.0561674	-0.40886	0.00457814	-0.440169	-0.398762	0.0385322	0.00431877	-0.438653	-0.214545	-0.228133
46526	hsa-miRPlus-F1022	NA	NA	NA	NA	NA	NA	NA	NA	NA	NA	NA	NA	NA	NA	NA	NA	NA	NA	NA	NA	NA
46529	hsa-miRPlus-F1023	0.459545	0.407918	0.369921	0.535428	NA	0.610636	0.388677	0.540527	0.514806	0.693337	0.544604	0.656551	0.759601	0.475463	0.620374	0.737564	0.463255	0.341314	0.734272	0.508281	0.468809
46410	hsa-miRPlus-F1025	NA	NA	NA	NA	NA	NA	NA	NA	NA	NA	NA	NA	NA	NA	NA	NA	NA	NA	NA	NA	NA
46933	hsa-miRPlus-F1026	-0.60002	-0.247522	0.472664	-0.0548474	-0.110336	-0.0672114	-0.360486	-0.526238	-0.485573	-0.0753518	-0.244728	0.15446	-0.206685	0.27161	-0.496845	-0.73975	-0.152184	-0.0864604	-0.514539	0.579515	-0.274878
46365	hsa-miRPlus-F1027	0.738797	0.661975	NA	1.01821	0.873968	NA	0.852154	NA	0.811444	NA	NA	NA	0.97343	0.7283	0.830811	0.975648	NA	0.752141	0.84075	0.571628	NA
46250	hsa-miRPlus-F1028	NA	NA	NA	NA	NA	NA	NA	NA	NA	NA	NA	NA	NA	NA	NA	NA	NA	NA	NA	NA	NA
46089	hsa-miRPlus-F1030	NA	NA	NA	NA	NA	NA	NA	NA	NA	NA	NA	NA	NA	NA	NA	NA	NA	NA	NA	NA	NA
46433	hsa-miRPlus-F1031	NA	NA	NA	NA	NA	NA	NA	NA	NA	NA	NA	NA	NA	NA	NA	NA	NA	NA	NA	NA	NA
46772	hsa-miRPlus-F1032	-0.532092	NA	0.352636	-0.293709	NA	NA	NA	-0.481153	NA	NA	NA	NA	-0.530003	NA	-0.69982	-0.828077	NA	NA	NA	0.151724	-0.462676
46585	hsa-miRPlus-F1033	NA	NA	NA	NA	NA	NA	NA	NA	NA	NA	NA	NA	NA	NA	NA	NA	NA	NA	NA	NA	NA
46407	hsa-miRPlus-F1034	NA	NA	NA	NA	NA	NA	NA	NA	NA	NA	NA	NA	NA	NA	NA	NA	NA	NA	NA	NA	NA
46244	hsa-miRPlus-F1035	NA	NA	0.732409	NA	NA	NA	NA	NA	NA	NA	NA	NA	NA	NA	NA	NA	NA	NA	NA	NA	NA
46296	hsa-miRPlus-F1036	0.219791	NA	0.225721	0.378891	0.505712	0.366501	0.245186	0.327104	0.201073	0.358387	0.176277	0.217375	0.525912	0.288796	0.324646	0.657059	0.258386	0.175413	0.413069	0.132357	0.22348
46388	hsa-miRPlus-F1037	-0.35271	-0.627144	-0.403573	-0.672447	-1.40934	-1.083	-0.413126	-0.825279	-0.160154	-0.234481	-0.451384	-0.571239	-0.105754	-0.413594	-0.31516	-0.260879	-0.872111	-0.551048	-1.10475	-1.12421	-0.633727
46505	hsa-miRPlus-F1038	NA	NA	NA	NA	NA	NA	NA	NA	NA	NA	NA	NA	NA	NA	NA	NA	NA	NA	NA	NA	NA
46841	hsa-miRPlus-F1039	NA	-0.260808	NA	NA	NA	NA	NA	NA	NA	NA	NA	NA	NA	NA	NA	NA	NA	NA	NA	NA	NA
46311	hsa-miRPlus-F1040	NA	NA	NA	NA	NA	NA	NA	NA	NA	NA	NA	NA	NA	NA	NA	NA	NA	NA	NA	NA	NA
46297	hsa-miRPlus-F1041	0.375965	NA	0.234664	0.538182	0.725203	0.559212	0.31688	0.406571	0.362457	0.476933	0.223511	0.383821	0.643895	0.376696	0.40907	0.816536	0.335448	0.311022	0.519938	0.181231	0.294119
46519	hsa-miRPlus-F1042	-0.457356	-0.542377	-0.0835349	-0.154102	-0.745825	-0.762321	-0.853124	-0.544643	0.810949	-0.517755	0.323857	-0.255359	-0.722478	-0.181939	-0.460063	-0.439121	0.140611	-0.515806	-0.31693	0.81689	-0.413804
46252	hsa-miRPlus-F1043	-0.516384	-0.23647	0.30378	0.00341077	-0.66129	-0.233852	-0.237464	-0.375985	-0.428743	-0.0686714	-0.485195	0.19217	-0.165873	0.0598187	-0.508241	-0.724592	-0.25092	0.0138267	-0.445663	0.202358	-0.314439
46573	hsa-miRPlus-F1044	NA	NA	NA	NA	NA	NA	NA	NA	NA	NA	NA	NA	NA	NA	NA	NA	NA	NA	NA	NA	NA
46607	hsa-miRPlus-F1046	NA	NA	NA	NA	NA	NA	NA	NA	NA	NA	NA	NA	NA	NA	NA	NA	NA	NA	NA	NA	NA
46701	hsa-miRPlus-F1047	NA	NA	NA	NA	NA	NA	NA	NA	NA	NA	NA	NA	NA	NA	NA	NA	NA	NA	NA	NA	NA
46455	hsa-miRPlus-F1048	NA	NA	NA	NA	NA	NA	NA	NA	NA	NA	NA	NA	NA	NA	NA	NA	NA	NA	NA	NA	NA
46253	hsa-miRPlus-F1049	NA	NA	NA	NA	NA	NA	NA	NA	NA	NA	NA	NA	NA	NA	NA	NA	NA	NA	NA	NA	NA
46757	hsa-miRPlus-F1050	-0.520772	NA	-0.0164285	-0.11363	-1.22142	-0.920928	-0.675498	-0.634092	-0.205064	-0.556911	-0.401063	-0.186163	-0.989921	-0.338515	-0.778058	-1.11278	-0.145706	-0.379437	-1.07945	0.184038	-0.602373
46884	hsa-miRPlus-F1051	NA	NA	NA	NA	NA	NA	NA	NA	NA	NA	NA	NA	NA	NA	NA	NA	NA	NA	NA	NA	NA
46612	hsa-miRPlus-F1052	NA	NA	NA	NA	NA	NA	NA	NA	NA	NA	NA	NA	NA	NA	NA	NA	NA	NA	NA	NA	NA
46848	hsa-miRPlus-F1053	NA	NA	NA	NA	NA	NA	NA	NA	NA	NA	NA	NA	NA	NA	NA	NA	NA	NA	NA	NA	NA
46533	hsa-miRPlus-F1056	NA	0.219697	NA	NA	NA	NA	NA	NA	NA	NA	NA	NA	NA	NA	NA	NA	NA	NA	NA	NA	NA
46417	hsa-miRPlus-F1058	0.146613	0.26726	0.205522	0.271241	NA	NA	0.264229	0.122782	NA	NA	NA	0.313673	0.40115	0.29237	0.241981	0.380734	0.287147	0.37262	0.316616	-0.126986	0.226659
46334	hsa-miRPlus-F1059	-0.444187	-0.201437	-0.12043	-0.352946	-1.00238	-0.135468	-0.262028	-0.381341	-0.720663	-0.188244	-0.362932	-0.081463	-0.174028	-0.201709	-0.62188	-1.12233	-0.426064	-0.306261	-0.480139	-0.750777	-0.415717
46680	hsa-miRPlus-F1060	NA	0.968982	NA	NA	NA	NA	NA	NA	NA	NA	NA	NA	NA	NA	NA	NA	NA	NA	NA	NA	NA
46568	hsa-miRPlus-F1061	NA	NA	NA	NA	NA	NA	NA	NA	NA	NA	NA	NA	NA	NA	NA	NA	NA	NA	NA	NA	NA
46582	hsa-miRPlus-F1062	NA	NA	NA	NA	NA	NA	NA	NA	NA	NA	NA	NA	NA	NA	NA	NA	NA	NA	NA	NA	NA
46630	hsa-miRPlus-F1064	0.0429985	-0.257315	-0.0512053	0.308319	0.136446	0.220395	0.0351507	-0.0913111	0.316544	-0.200538	0.222262	-0.0710315	0.089674	0.174392	-0.28302	0.134927	0.171027	-0.105854	0.101306	-0.0444786	0.150548
46871	hsa-miRPlus-F1066	-0.0272354	0.546296	0.231542	0.325802	-0.531294	-0.722955	-0.444309	-0.249054	0.107838	-0.351553	-0.14964	0.0413769	-0.738296	-0.0287157	-0.29169	-0.346443	0.504387	0.180652	-0.355849	0.107238	-0.109088
46694	hsa-miRPlus-F1067	NA	NA	NA	NA	NA	0.506972	NA	NA	NA	NA	NA	NA	NA	0.528939	NA	0.710138	NA	NA	NA	NA	NA
46405	hsa-miRPlus-F1070	0.961735	NA	NA	0.944106	1.0315	NA	NA	NA	NA	NA	NA	NA	NA	1.02764	NA	1.13624	0.932144	NA	1.02503	NA	NA
46833	hsa-miRPlus-F1071	NA	NA	NA	NA	NA	NA	NA	NA	NA	NA	NA	NA	NA	NA	NA	NA	NA	NA	NA	NA	NA
46423	hsa-miRPlus-F1072	NA	NA	NA	NA	NA	NA	NA	NA	NA	NA	NA	NA	NA	NA	NA	NA	NA	NA	NA	NA	NA
46386	hsa-miRPlus-F1074	NA	NA	NA	NA	NA	NA	NA	NA	NA	NA	NA	NA	NA	NA	NA	NA	NA	NA	NA	NA	NA
46765	hsa-miRPlus-F1075	NA	NA	NA	NA	NA	NA	NA	NA	NA	NA	NA	NA	NA	NA	NA	NA	NA	NA	NA	NA	NA
46678	hsa-miRPlus-F1077	NA	NA	NA	NA	NA	NA	NA	NA	NA	NA	NA	NA	NA	NA	NA	NA	NA	NA	NA	NA	NA
46836	hsa-miRPlus-F1078	NA	NA	0.343229	NA	NA	NA	NA	NA	NA	NA	NA	NA	NA	NA	NA	NA	NA	NA	NA	0.361712	NA
46670	hsa-miRPlus-F1079	NA	NA	NA	NA	NA	NA	NA	NA	NA	NA	NA	NA	NA	NA	NA	NA	NA	NA	NA	NA	NA
46570	hsa-miRPlus-F1080	0.123033	-0.185306	-0.671025	-0.113567	-0.348382	-0.393454	-0.593483	-0.501683	NA	-0.361965	-0.240994	-0.528245	NA	-0.0450065	NA	-0.675681	0.143633	-0.426956	-0.321128	0.289881	-0.407256
46608	hsa-miRPlus-F1081	NA	NA	NA	NA	NA	NA	NA	NA	NA	NA	NA	NA	NA	NA	NA	NA	NA	NA	NA	NA	NA
46525	hsa-miRPlus-F1082	NA	NA	NA	NA	NA	NA	NA	NA	NA	NA	NA	NA	NA	NA	NA	NA	NA	NA	NA	NA	NA
46604	hsa-miRPlus-F1084	NA	NA	NA	NA	NA	NA	NA	NA	NA	NA	NA	NA	NA	NA	NA	NA	NA	NA	NA	NA	NA
46795	hsa-miRPlus-F1085	NA	NA	NA	0.883229	NA	NA	NA	NA	NA	NA	NA	NA	NA	NA	NA	NA	NA	NA	NA	NA	NA
46260	hsa-miRPlus-F1087	NA	NA	NA	NA	NA	NA	NA	NA	NA	NA	NA	NA	NA	NA	NA	NA	NA	NA	NA	NA	NA
46294	hsa-miRPlus-F1088	0.261651	NA	0.228801	0.391322	0.585768	0.478401	0.246008	0.333664	0.135448	0.358322	0.189168	0.308562	0.424152	0.347823	0.290842	0.540719	0.239974	0.215636	0.449094	0.135912	0.208012
46551	hsa-miRPlus-F1089	NA	-0.187719	NA	NA	NA	NA	NA	NA	NA	NA	NA	NA	NA	NA	NA	NA	NA	NA	NA	NA	NA
46395	hsa-miRPlus-F1090	NA	0.0370595	NA	NA	NA	NA	NA	NA	NA	NA	NA	NA	NA	NA	NA	NA	NA	NA	NA	NA	NA
46700	hsa-miRPlus-F1091	-0.636267	NA	0.131253	-0.353585	NA	-0.383924	-0.498216	-0.469585	NA	-0.55322	-0.580388	-0.358247	-0.733529	-0.500716	-0.84572	-1.0072	-0.447184	NA	-1.09883	-0.271436	-0.607111
46559	hsa-miRPlus-F1092	NA	NA	NA	NA	NA	NA	NA	NA	NA	NA	NA	NA	NA	NA	NA	NA	NA	NA	NA	NA	NA
46846	hsa-miRPlus-F1093	NA	NA	NA	NA	NA	NA	NA	NA	NA	NA	NA	NA	NA	NA	NA	NA	NA	NA	NA	NA	NA
46618	hsa-miRPlus-F1094	-0.118933	1.43113	-0.295693	0.269308	NA	NA	NA	NA	NA	NA	NA	NA	NA	NA	NA	NA	NA	NA	0.530591	NA	-0.343285
46574	hsa-miRPlus-F1095	NA	NA	NA	NA	NA	NA	NA	NA	NA	NA	NA	NA	NA	NA	NA	NA	NA	NA	NA	NA	NA
46543	hsa-miRPlus-F1096	NA	NA	NA	NA	NA	NA	NA	NA	NA	NA	NA	NA	NA	NA	NA	NA	NA	NA	NA	NA	NA
46535	hsa-miRPlus-F1097	NA	NA	NA	NA	NA	NA	NA	NA	NA	NA	NA	NA	NA	NA	NA	NA	NA	NA	NA	NA	NA
46498	hsa-miRPlus-F1099	0.00610849	-0.460797	-0.604328	-0.117025	-0.470317	-0.477381	-0.427443	-0.409542	0.596591	-0.172764	-0.229117	-0.201802	-0.347922	-0.123051	-0.364706	-0.434875	-0.0761889	-0.438083	-0.334459	0.0759468	-0.271887
46503	hsa-miRPlus-F1104	-0.409506	NA	-0.401017	-0.523436	NA	-0.210162	NA	-0.240529	NA	NA	NA	NA	NA	NA	-0.259778	NA	NA	NA	NA	-0.993224	-0.433743
46553	hsa-miRPlus-F1105	NA	NA	NA	NA	NA	NA	NA	NA	NA	NA	NA	NA	NA	NA	NA	NA	NA	NA	NA	NA	NA
46660	hsa-miRPlus-F1106	NA	NA	NA	NA	NA	NA	NA	NA	NA	NA	NA	NA	NA	NA	NA	NA	NA	NA	NA	NA	NA
46403	hsa-miRPlus-F1107	NA	NA	NA	NA	NA	NA	NA	NA	NA	NA	NA	NA	NA	NA	NA	NA	NA	NA	NA	NA	NA
46409	hsa-miRPlus-F1108	NA	NA	NA	NA	NA	NA	NA	NA	NA	NA	NA	NA	NA	NA	NA	NA	NA	NA	NA	NA	NA
46790	hsa-miRPlus-F1116	NA	NA	NA	NA	NA	NA	NA	NA	NA	NA	NA	NA	NA	NA	NA	NA	NA	NA	NA	NA	NA
46496	hsa-miRPlus-F1118	NA	NA	NA	NA	NA	NA	NA	NA	NA	NA	NA	NA	NA	NA	NA	NA	NA	NA	NA	NA	NA
46814	hsa-miRPlus-F1119	NA	NA	NA	NA	NA	NA	NA	NA	NA	NA	NA	NA	NA	NA	NA	NA	NA	NA	NA	NA	NA
46262	hsa-miRPlus-F1126	NA	NA	NA	NA	NA	NA	NA	NA	NA	NA	NA	NA	NA	NA	NA	NA	NA	NA	NA	NA	NA
46815	hsa-miRPlus-F1127	-0.0716003	NA	0.197742	0.167646	NA	0.0126097	-0.0307968	-0.0505273	0.142488	-0.0386617	0.0514406	0.241898	0.00841456	0.102532	-0.126971	-0.101004	0.0886263	0.00582195	-0.0643887	0.363974	-0.0667033
46708	hsa-miRPlus-F1129	NA	NA	NA	NA	NA	NA	NA	NA	NA	NA	NA	NA	NA	NA	NA	NA	NA	NA	NA	NA	NA
46241	hsa-miRPlus-F1130	0.97889	0.749923	0.688708	1.10825	1.37668	1.00792	0.923928	1.09702	0.776966	1.0866	0.569247	1.00612	1.38828	0.942878	0.915351	1.61026	0.974873	1.04173	1.22016	0.467343	1.06744
46586	hsa-miRPlus-F1136	NA	-0.16826	NA	NA	NA	NA	NA	NA	NA	NA	NA	NA	NA	NA	NA	NA	NA	NA	NA	NA	NA
46686	hsa-miRPlus-F1137	NA	NA	NA	NA	NA	NA	NA	NA	NA	NA	NA	NA	NA	NA	NA	NA	NA	NA	NA	NA	NA
46851	hsa-miRPlus-F1138	NA	NA	NA	NA	NA	NA	NA	NA	NA	NA	NA	NA	NA	NA	NA	NA	NA	NA	NA	NA	NA
46685	hsa-miRPlus-F1139	NA	NA	NA	NA	NA	NA	NA	NA	NA	NA	NA	NA	NA	NA	NA	NA	NA	NA	NA	NA	NA
46677	hsa-miRPlus-F1140	NA	-0.484951	NA	NA	NA	NA	NA	NA	NA	NA	NA	NA	NA	NA	NA	NA	NA	NA	NA	NA	NA
46831	hsa-miRPlus-F1141	-0.547228	0.222563	1.48173	-0.0188033	NA	-0.331874	-0.659538	-0.661772	NA	-0.141232	-0.742196	0.440794	-0.54635	0.223591	-0.775146	-0.811842	-0.615533	NA	NA	1.57882	-0.665687
46837	hsa-miRPlus-F1142	NA	NA	NA	NA	NA	NA	NA	NA	NA	NA	NA	NA	NA	NA	NA	NA	NA	NA	NA	NA	NA
46579	hsa-miRPlus-F1143	NA	NA	NA	NA	NA	NA	NA	NA	NA	NA	NA	NA	NA	NA	NA	NA	NA	NA	NA	NA	NA
46687	hsa-miRPlus-F1145	NA	-0.176746	NA	NA	NA	NA	NA	NA	NA	NA	NA	NA	NA	NA	NA	NA	NA	NA	NA	NA	NA
46681	hsa-miRPlus-F1146	NA	NA	NA	NA	NA	NA	NA	NA	NA	NA	NA	NA	NA	NA	NA	NA	NA	NA	NA	NA	NA
46353	hsa-miRPlus-F1147	-0.724637	-0.442781	-0.838651	-0.587267	-0.297374	0.121536	-0.346355	-0.109972	-0.887987	0.0878373	-0.233354	-0.357282	0.0441111	-0.499852	-0.377083	-0.138833	-0.555941	-0.53992	-0.196326	-2.13947	-0.410094
46697	hsa-miRPlus-F1148	NA	NA	NA	NA	NA	NA	NA	NA	NA	NA	NA	NA	NA	NA	NA	NA	NA	NA	NA	NA	NA
46339	hsa-miRPlus-F1149	NA	NA	NA	NA	NA	NA	NA	NA	NA	NA	NA	NA	NA	NA	NA	NA	NA	NA	NA	NA	NA
46360	hsa-miRPlus-F1153	0.40731	NA	0.418163	0.584568	0.718646	0.714008	0.477193	0.531522	0.398664	0.489984	0.409475	0.469054	0.595892	0.524006	0.469561	0.715816	0.458097	0.3781	0.626526	0.283038	0.432153
46590	hsa-miRPlus-F1154	0.649637	0.490796	0.46348	0.791298	1.098	0.875317	0.608832	0.801547	0.587982	0.761844	0.432987	0.630446	0.965207	0.704477	0.588732	1.1566	0.534423	0.591886	0.779914	0.508045	0.578958
45614	hsa-miRPlus-F1155	-0.368192	0.516235	1.68142	0.459813	-0.117688	-0.25189	-0.603407	-0.695636	-0.631061	0.188054	-0.808468	1.0883	-0.405738	0.965039	-0.95842	-0.779731	-0.103532	0.363815	-0.306751	1.80925	-0.355266
46474	hsa-miRPlus-F1158	-0.595268	NA	NA	NA	NA	NA	NA	NA	NA	NA	NA	NA	NA	NA	NA	NA	NA	NA	NA	NA	NA
46308	hsa-miRPlus-F1162	NA	0.160513	NA	NA	NA	NA	NA	NA	NA	0.708511	NA	NA	0.803946	NA	0.700138	0.883819	NA	NA	0.741135	0.677692	0.692816
46601	hsa-miRPlus-F1163	0.831782	NA	0.66763	0.932476	1.21121	1.00978	0.797195	1.00661	0.717173	1.00136	0.901665	0.975751	0.934251	0.895222	0.830924	1.19599	0.827574	0.762574	1.04862	0.727865	0.934901
46273	hsa-miRPlus-F1166	-0.327369	0.0808301	0.342043	0.0663645	-0.777399	-0.531339	-0.257909	-0.45518	-0.42752	-0.184935	-0.389225	0.183245	-0.466791	0.0928955	-0.52195	-0.617422	-0.0197718	-0.030941	-0.489094	-0.0880416	-0.252695
46743	hsa-miRPlus-F1179	NA	NA	NA	NA	NA	NA	NA	NA	NA	NA	NA	NA	NA	NA	NA	NA	NA	NA	NA	NA	NA
46298	hsa-miRPlus-F1180	0.632651	0.447576	0.479044	0.741932	1.11627	0.83119	0.568971	0.730144	0.606016	0.754379	0.592158	0.734877	0.901911	0.714158	0.711426	1.13436	0.625836	0.521472	0.907222	0.281984	0.568546
46329	hsa-miRPlus-F1181	-0.330503	NA	-1.54411	-0.963151	NA	-0.483333	-0.00415409	0.273653	NA	-0.354152	1.0187	-1.13038	-0.172597	-1.07295	0.319489	-1.54658	-0.28174	-0.524019	-0.183674	-2.02378	-0.022285
46219	hsa-miRPlus-F1185	NA	NA	NA	NA	NA	NA	NA	NA	NA	NA	NA	NA	NA	NA	NA	NA	NA	NA	NA	NA	NA
46716	hsa-miRPlus-F1186	NA	NA	NA	NA	NA	NA	NA	NA	NA	NA	NA	NA	NA	NA	NA	NA	NA	NA	NA	NA	NA
46316	hsa-miRPlus-F1187	-0.373946	-0.323249	-0.0881855	0.186232	0.045153	0.114701	-0.617413	-0.753443	0.285456	-0.822488	-0.00399671	-0.386071	-0.585856	-0.152674	-0.665312	-0.235891	0.112592	-0.144865	-0.0494574	0.649145	-0.308143
46702	hsa-miRPlus-F1190	NA	NA	NA	NA	NA	NA	NA	0.684754	NA	NA	NA	NA	0.590888	NA	NA	0.68711	NA	NA	NA	NA	NA
46845	hsa-miRPlus-F1191	NA	NA	NA	NA	NA	NA	NA	NA	NA	NA	NA	NA	NA	NA	NA	NA	NA	NA	NA	NA	NA
46786	hsa-miRPlus-F1193	0.47678	0.28248	-0.0553556	-0.102746	-0.239216	-0.418971	-0.336509	-0.22664	-0.306896	-0.144622	-0.344902	-0.0266832	-0.456508	0.0293657	-0.339542	-0.345845	0.0744678	-0.253618	0.0862055	0.364199	-0.333819
46602	hsa-miRPlus-F1194	0.252368	0.154647	0.498736	0.758825	0.204541	0.327248	0.344335	0.184219	0.489232	0.392894	0.399408	0.827603	0.516805	0.589574	0.233929	0.417334	0.612514	0.288485	0.220636	0.411152	0.51488
46882	hsa-miRPlus-F1195	0.50635	-0.277488	-0.348628	-0.228743	-0.627878	-0.196195	0.0732053	-0.987717	0.014991	-0.262186	0.367044	-0.174738	-0.163195	-0.281087	0.183798	0.650375	-0.24048	0.0183958	0.0746733	-0.865653	-0.239943
46631	hsa-miRPlus-F1196	NA	NA	NA	NA	NA	NA	NA	NA	NA	NA	NA	NA	NA	NA	NA	NA	NA	NA	NA	NA	NA
45804	hsa-miRPlus-F1199	NA	NA	NA	NA	NA	NA	NA	NA	NA	NA	NA	NA	NA	NA	NA	NA	NA	NA	NA	NA	NA
46302	hsa-miRPlus-F1200	NA	NA	NA	NA	NA	NA	NA	NA	NA	NA	NA	NA	NA	NA	NA	NA	NA	NA	NA	NA	NA
46428	hsa-miRPlus-F1201	NA	NA	NA	NA	NA	NA	NA	NA	NA	NA	NA	NA	NA	NA	NA	NA	NA	NA	NA	NA	NA
46563	hsa-miRPlus-F1202	-0.619501	0.306619	1.78339	0.140458	-1.0819	-0.602196	-1.02022	-1.28403	-0.586248	0.188947	-0.938917	1.31702	-0.750573	0.801014	-1.20535	-1.42066	-2.93616e-05	0.177628	-0.610523	2.54987	-0.655441
46977	hsa-miRPlus-F1203	NA	0.577549	NA	NA	NA	NA	NA	NA	NA	NA	NA	NA	NA	NA	NA	NA	NA	NA	NA	NA	NA
46723	hsa-miRPlus-F1204	NA	NA	NA	NA	NA	NA	NA	NA	NA	NA	NA	NA	NA	NA	NA	NA	NA	NA	NA	NA	NA
46759	hsa-miRPlus-F1205	-0.15	0.350386	0.403153	0.40028	-0.390519	-0.235415	-0.17389	-0.167409	-0.0819032	-0.290366	-0.0768042	0.125016	-0.386205	-0.00963528	-0.3023	-0.424681	0.160398	0.0682141	-0.433914	0.519328	-0.123807
46412	hsa-miRPlus-F1206	0.723929	NA	0.657383	0.765562	1.09615	0.84484	0.699874	0.870365	NA	0.788309	0.53128	0.676642	0.985076	0.681483	0.83659	1.07091	0.668356	0.689931	0.888129	0.669749	0.717358
46611	hsa-miRPlus-F1207	NA	0.246685	NA	NA	NA	NA	NA	NA	NA	NA	NA	NA	NA	NA	NA	NA	NA	NA	NA	NA	NA
46576	hsa-miRPlus-F1208	NA	NA	NA	NA	NA	NA	NA	NA	NA	NA	NA	NA	NA	NA	NA	NA	NA	NA	NA	NA	NA
46220	hsa-miRPlus-F1209	NA	NA	NA	NA	NA	NA	NA	NA	NA	NA	NA	NA	NA	NA	NA	NA	NA	NA	NA	NA	NA
46278	hsa-miRPlus-F1210	NA	NA	NA	NA	NA	NA	NA	NA	NA	NA	NA	NA	NA	NA	NA	NA	NA	NA	NA	NA	NA
46754	hsa-miRPlus-F1211	NA	NA	NA	NA	NA	NA	NA	NA	NA	NA	NA	NA	NA	NA	NA	NA	NA	NA	NA	NA	NA
46652	hsa-miRPlus-F1212	NA	NA	NA	NA	NA	NA	NA	NA	NA	NA	NA	NA	NA	NA	NA	NA	NA	NA	NA	NA	NA
46267	hsa-miRPlus-F1213	NA	NA	NA	NA	NA	NA	NA	NA	NA	NA	NA	NA	NA	NA	NA	NA	NA	NA	NA	NA	NA
46554	hsa-miRPlus-F1214	NA	NA	NA	NA	NA	NA	NA	NA	NA	NA	NA	NA	NA	NA	NA	NA	NA	NA	NA	NA	NA
46655	hsa-miRPlus-F1215	0.921207	0.830416	0.697163	0.911951	1.14957	0.915147	0.679558	0.888764	0.823479	0.948832	0.782176	0.895346	1.13403	0.844184	0.919061	1.24322	0.800507	0.703814	1.02941	0.664678	0.818478
46843	hsa-miRPlus-F1217	NA	NA	NA	NA	NA	NA	NA	NA	NA	NA	NA	NA	NA	NA	NA	NA	NA	NA	NA	NA	NA
46547	hsa-miRPlus-F1218	-0.0890678	0.354719	0.315682	0.306266	NA	-0.0763393	0.157461	-0.161971	NA	0.122929	-0.336612	0.344093	-0.0560753	0.191591	-0.177447	NA	0.0897394	0.188999	NA	-0.199269	-0.0836705
46819	hsa-miRPlus-F1220	NA	NA	NA	NA	NA	NA	NA	NA	NA	NA	NA	NA	NA	NA	NA	NA	NA	NA	NA	NA	NA
46825	hsa-miRPlus-F1221	0.294235	NA	0.562679	NA	NA	0.444026	NA	NA	NA	0.461059	NA	NA	NA	NA	NA	NA	NA	NA	NA	0.563202	NA
46632	hsa-miRPlus-F1222	-0.0629774	-0.207786	-0.433086	-0.259093	0.159585	0.289388	-0.0049149	0.372084	0.280333	0.0204895	0.533979	-0.343726	0.13912	-0.251639	0.143009	0.0180525	0.0132885	-0.358594	0.178171	-0.000376746	-0.0700114
46834	hsa-miRPlus-F1223	NA	NA	NA	NA	NA	NA	NA	NA	NA	NA	NA	NA	NA	NA	NA	NA	NA	NA	NA	NA	NA
46692	hsa-miRPlus-F1224	NA	NA	NA	NA	NA	NA	NA	NA	NA	NA	NA	NA	NA	NA	NA	NA	NA	NA	NA	NA	NA
46599	hsa-miRPlus-F1225	-0.234785	0.304374	0.335417	0.402728	-0.727626	-0.645204	-0.397543	-0.264489	0.203904	-0.326483	-0.0237498	0.122975	-0.714654	0.075897	-0.448216	-0.40647	0.513535	0.182037	-0.65883	0.216849	-0.109174
46581	hsa-miRPlus-F1226	NA	NA	NA	NA	NA	NA	NA	NA	NA	NA	NA	NA	NA	NA	NA	NA	NA	NA	NA	NA	NA
46669	hsa-miRPlus-F1227	NA	NA	NA	NA	NA	NA	NA	NA	NA	NA	NA	NA	NA	NA	NA	NA	NA	NA	NA	NA	NA
46304	hsa-miRPlus-F1228	NA	NA	NA	NA	NA	NA	NA	NA	NA	NA	NA	NA	NA	NA	NA	NA	NA	NA	NA	NA	NA
46277	hsa-miRPlus-F1229	NA	NA	NA	NA	NA	NA	NA	NA	NA	NA	NA	NA	NA	NA	NA	NA	NA	NA	NA	NA	NA
46771	hsa-miRPlus-F1230	NA	NA	NA	NA	NA	NA	NA	NA	NA	NA	NA	NA	NA	NA	NA	NA	NA	NA	NA	NA	NA
46359	hsa-miRPlus-F1231	-0.00916212	-1.2494	-0.71604	-0.274279	0.0763469	0.0460978	1.16315	0.725351	-0.250739	-0.0776921	0.478608	-0.236011	0.464705	-0.318453	0.459522	0.749017	-0.191857	-0.296556	0.0427259	-1.15391	0.252498
46588	hsa-miRPlus-F1234	NA	NA	NA	NA	NA	NA	NA	NA	NA	NA	NA	NA	NA	NA	NA	NA	NA	NA	NA	NA	NA
46688	hsa-miRPlus-F1235	NA	NA	NA	NA	NA	NA	NA	NA	NA	NA	NA	NA	NA	NA	NA	NA	NA	NA	NA	NA	NA
46693	hsa-miRPlus-F1236	NA	NA	NA	NA	NA	NA	NA	NA	NA	NA	NA	NA	0.531124	NA	NA	NA	NA	NA	0.406377	NA	NA
46799	hsa-miRPlus-F1237	NA	NA	NA	NA	NA	NA	NA	NA	NA	NA	NA	NA	NA	NA	NA	NA	NA	NA	NA	NA	NA
46446	hsa-miRPlus-F1240	0.302839	NA	NA	NA	NA	0.417638	NA	NA	NA	NA	NA	NA	NA	NA	NA	NA	NA	NA	NA	0.408876	NA
46548	hsa-miRPlus-F1241	NA	NA	NA	NA	NA	NA	NA	NA	NA	NA	NA	NA	NA	NA	NA	NA	NA	NA	NA	NA	NA
46645	hsa-miRPlus-F1242	NA	NA	NA	NA	NA	NA	NA	NA	NA	NA	NA	NA	NA	NA	NA	NA	NA	NA	NA	NA	NA
46290	hsa-miRPlus-F1243	-0.496715	-0.104191	0.546445	-0.0454948	-0.449552	0.202978	-0.24357	-0.356728	-1.00829	0.11226	-0.368188	0.27068	0.148767	0.101656	-0.277043	-0.725178	-0.40307	-0.302896	-0.264866	0.143108	-0.473931
46863	hsa-miRPlus-F1246	NA	NA	0.459156	NA	NA	NA	NA	NA	NA	NA	NA	NA	NA	NA	NA	NA	NA	NA	NA	NA	NA
46728	hsa-miRPlus-F1248	NA	-0.0412923	NA	NA	NA	NA	NA	NA	NA	NA	NA	NA	NA	NA	NA	NA	NA	NA	NA	NA	NA
46265	hsa-miRPlus-F1253	NA	NA	NA	NA	NA	NA	0.546526	0.550578	NA	NA	NA	NA	0.493189	0.402545	0.337884	0.57192	NA	NA	0.551359	0.540022	0.452189
46202	5S_rRNA	-0.117982	-0.427345	-0.57043	-0.394045	1.19361	0.687189	0.207511	0.694251	0.0279735	-0.068011	0.647214	-0.492492	0.66662	-0.934205	0.502703	0.947244	-0.00418938	-0.398715	0.608698	-0.907768	0.332503
17415	ebv-miR-BART10	NA	NA	NA	NA	NA	NA	NA	NA	NA	NA	NA	NA	NA	NA	NA	NA	NA	NA	NA	NA	NA
42485	ebv-miR-BART10*	NA	NA	NA	NA	NA	NA	NA	NA	NA	NA	NA	NA	NA	NA	NA	NA	NA	NA	NA	NA	NA
42545	ebv-miR-BART11-3p	NA	NA	NA	NA	NA	NA	NA	NA	NA	NA	NA	NA	NA	NA	NA	NA	NA	NA	NA	NA	NA
17283	ebv-miR-BART11-5p	NA	NA	NA	NA	NA	NA	NA	NA	NA	NA	NA	NA	NA	NA	NA	NA	NA	NA	NA	NA	NA
17306	ebv-miR-BART12	NA	NA	0.239576	NA	NA	NA	NA	NA	NA	NA	NA	1.10702	NA	NA	NA	NA	NA	NA	NA	NA	NA
27537	ebv-miR-BART13	-0.0495828	0.059055	0.234741	-0.242824	0.0564389	0.662303	-0.444176	-0.0887984	-0.55341	-0.128948	-0.29438	0.0187094	-0.184866	0.170208	-0.491441	-0.663343	-0.49148	-0.556501	0.244031	0.375918	-0.568102
42882	ebv-miR-BART13*	NA	NA	NA	NA	NA	NA	NA	NA	NA	NA	NA	NA	NA	NA	NA	NA	NA	NA	NA	NA	NA
17519	ebv-miR-BART1-3p	NA	NA	NA	NA	NA	NA	NA	NA	NA	NA	NA	NA	NA	NA	NA	NA	NA	NA	NA	NA	NA
17623	ebv-miR-BART14	NA	NA	NA	NA	NA	NA	NA	NA	NA	NA	NA	NA	NA	NA	NA	NA	NA	NA	NA	NA	NA
17655	ebv-miR-BART14*	NA	NA	NA	NA	NA	NA	NA	NA	NA	NA	NA	NA	NA	NA	NA	NA	NA	NA	NA	NA	NA
42897	ebv-miR-BART15	NA	NA	NA	NA	NA	NA	NA	NA	NA	NA	NA	NA	NA	NA	NA	NA	NA	NA	NA	NA	NA
17541	ebv-miR-BART1-5p	NA	NA	NA	NA	NA	NA	NA	NA	NA	NA	NA	NA	NA	NA	NA	NA	NA	NA	NA	NA	NA
17358	ebv-miR-BART16	-0.554228	0.361792	0.600408	0.335124	-0.26279	-0.577247	-0.263931	-0.45092	-0.642529	-0.0720446	-0.54539	0.50577	-0.330836	0.207538	-0.533888	-0.566558	-0.12347	0.170734	-0.65339	-0.0419555	-0.269124
42773	ebv-miR-BART17-3p	NA	NA	NA	NA	NA	NA	NA	NA	NA	NA	NA	NA	NA	-0.0982132	NA	NA	NA	NA	NA	NA	NA
46818	ebv-miR-BART17-5p	NA	NA	NA	NA	NA	NA	NA	NA	NA	NA	NA	NA	NA	NA	NA	NA	NA	NA	NA	NA	NA
42466	ebv-miR-BART18-3p	NA	NA	0.294992	0.198209	NA	NA	NA	NA	NA	NA	NA	NA	NA	NA	NA	NA	NA	NA	NA	0.291755	NA
17657	ebv-miR-BART18-5p	NA	0.413689	NA	NA	NA	NA	NA	NA	NA	NA	NA	NA	NA	NA	NA	NA	NA	NA	NA	NA	NA
42522	ebv-miR-BART19-3p	-0.714457	0.703825	2.19987	0.444345	0.217687	0.0482703	-0.741494	-1.30178	-2.36022	0.50964	-1.93652	1.48584	-0.462649	0.999519	-1.49557	-1.7762	-0.553117	0.567814	-0.643314	2.29973	-0.802957
42613	ebv-miR-BART19-5p	NA	NA	NA	NA	NA	NA	NA	NA	NA	NA	NA	NA	NA	NA	NA	NA	NA	NA	NA	NA	NA
17585	ebv-miR-BART20-3p	NA	-0.105071	NA	NA	NA	NA	NA	NA	NA	NA	NA	NA	NA	NA	NA	NA	NA	NA	NA	NA	NA
17636	ebv-miR-BART20-5p	NA	NA	NA	NA	NA	NA	NA	NA	NA	NA	NA	NA	NA	NA	NA	NA	NA	NA	NA	NA	NA
17402	ebv-miR-BART2-5p	NA	NA	NA	NA	NA	NA	NA	NA	NA	NA	NA	NA	NA	NA	NA	NA	NA	NA	NA	NA	NA
17589	ebv-miR-BART3	NA	NA	NA	NA	NA	NA	NA	NA	NA	NA	NA	NA	NA	NA	NA	NA	NA	NA	NA	NA	NA
17539	ebv-miR-BART3*	NA	0.13158	NA	NA	NA	NA	NA	NA	NA	NA	NA	NA	NA	NA	NA	NA	NA	NA	NA	NA	NA
17359	ebv-miR-BART4	NA	NA	NA	NA	NA	NA	NA	NA	NA	NA	NA	NA	NA	NA	NA	NA	NA	NA	NA	NA	NA
17532	ebv-miR-BART5	-0.795519	NA	-0.193229	NA	NA	-0.538767	NA	-0.458414	NA	-0.540149	NA	NA	-0.763043	-0.35165	-0.647237	-0.706708	NA	NA	-0.780068	0.206407	-0.401785
17561	ebv-miR-BART6-3p	-0.0651709	0.488045	1.67878	0.0648968	-1.3161	-0.153568	-0.685316	-1.16836	-2.57844	0.476718	-1.92253	1.21286	-0.579628	0.942073	-1.6414	-2.08837	-0.816799	0.0515659	-0.434981	1.69356	-0.897815
42855	ebv-miR-BART6-5p	NA	NA	NA	NA	NA	NA	NA	NA	NA	NA	NA	NA	NA	NA	NA	NA	NA	NA	NA	NA	NA
42616	ebv-miR-BART7	NA	NA	NA	NA	NA	NA	NA	NA	NA	NA	NA	NA	NA	NA	NA	NA	NA	NA	NA	NA	NA
42954	ebv-miR-BART7*	NA	0.204935	NA	NA	NA	NA	NA	NA	NA	NA	NA	NA	NA	NA	NA	NA	NA	NA	NA	NA	NA
17509	ebv-miR-BART8	NA	NA	NA	NA	NA	NA	NA	NA	NA	NA	NA	NA	NA	NA	NA	NA	NA	NA	NA	NA	NA
17328	ebv-miR-BART8*	0.0860345	-0.344037	-0.0830719	0.0504973	-0.0277913	-0.0453185	-0.536465	-0.407578	0.219804	-0.317181	0.200796	-0.379255	-0.348171	-0.130304	-0.243947	-0.186917	-0.00283397	-0.438832	0.0642738	1.07861	-0.240873
17332	ebv-miR-BART9	NA	NA	NA	NA	NA	NA	NA	NA	NA	NA	NA	NA	NA	NA	NA	NA	NA	NA	NA	NA	NA
42824	ebv-miR-BART9*	NA	NA	0.360337	NA	NA	NA	NA	NA	NA	NA	NA	NA	NA	NA	NA	NA	NA	NA	NA	NA	NA
42906	ebv-miR-BHRF1-1	-0.211815	-0.444962	-0.188947	-0.42902	-0.808648	-0.0666816	-0.456668	-0.204348	-0.26105	-0.383901	-0.193708	-0.246349	-0.533409	-0.266647	-0.463002	-0.797814	-0.232473	-0.479064	-0.319436	0.317928	-0.40051
42951	ebv-miR-BHRF1-2	0.713197	-0.250445	-0.230746	0.245605	0.290903	-0.0184338	-0.565498	-0.258915	0.438187	-0.0860803	-0.217163	-0.260048	-0.371985	0.554614	-0.326724	-0.312263	0.284668	-0.293947	0.0833635	0.385873	-0.281898
17562	ebv-miR-BHRF1-2*	NA	NA	NA	NA	NA	NA	NA	NA	NA	NA	NA	NA	NA	NA	NA	NA	NA	NA	NA	NA	NA
17646	ebv-miR-BHRF1-3	NA	-0.19892	NA	NA	NA	NA	NA	NA	NA	NA	NA	NA	NA	NA	NA	NA	NA	NA	NA	NA	NA
17508	hcmv-miR-UL112	NA	NA	NA	NA	NA	NA	NA	NA	NA	NA	NA	NA	NA	NA	NA	NA	NA	NA	NA	NA	NA
42782	hcmv-miR-UL148D	0.572694	0.0087466	0.333398	0.693352	0.853876	0.576755	0.495457	0.598556	0.83167	0.548702	0.351209	0.589652	0.695104	0.644901	0.465592	0.93903	0.553873	0.42276	0.602197	0.282946	0.599055
17631	hcmv-miR-UL22A	NA	NA	NA	NA	NA	NA	NA	NA	NA	NA	NA	NA	NA	NA	NA	NA	NA	NA	NA	NA	NA
17299	hcmv-miR-UL22A*	NA	NA	NA	NA	NA	NA	NA	NA	NA	NA	NA	NA	NA	NA	NA	NA	NA	NA	NA	NA	NA
17439	hcmv-miR-UL36	NA	NA	NA	NA	NA	NA	NA	NA	NA	NA	NA	NA	NA	NA	NA	NA	NA	NA	NA	NA	NA
42610	hcmv-miR-UL36*	NA	0.365801	NA	NA	NA	NA	NA	NA	NA	NA	NA	NA	NA	NA	NA	NA	NA	NA	NA	NA	NA
27541	hcmv-miR-UL70-3p	NA	NA	NA	NA	NA	NA	NA	NA	NA	NA	NA	NA	NA	NA	NA	NA	NA	NA	NA	NA	NA
42497	hcmv-miR-UL70-5p	NA	NA	NA	NA	NA	NA	NA	NA	NA	NA	NA	NA	NA	NA	NA	NA	NA	NA	NA	NA	NA
42905	hcmv-miR-US25-1	NA	NA	NA	NA	NA	NA	NA	NA	NA	NA	NA	NA	NA	NA	NA	NA	NA	NA	NA	NA	NA
42458	hcmv-miR-US25-1*	NA	NA	NA	NA	NA	NA	NA	NA	NA	NA	NA	NA	NA	NA	NA	NA	NA	NA	NA	NA	NA
17529	hcmv-miR-US25-2-3p	NA	NA	NA	NA	NA	NA	NA	NA	NA	NA	NA	NA	NA	NA	NA	NA	NA	NA	NA	NA	NA
17619	hcmv-miR-US25-2-5p	NA	NA	NA	NA	NA	NA	NA	NA	NA	NA	NA	NA	NA	NA	NA	NA	NA	NA	NA	NA	NA
42755	hcmv-miR-US33-3p	NA	NA	NA	NA	NA	NA	NA	NA	NA	NA	NA	NA	NA	NA	NA	NA	NA	NA	NA	NA	NA
42501	hcmv-miR-US33-5p	NA	NA	NA	NA	NA	NA	NA	NA	NA	NA	NA	NA	NA	NA	NA	NA	NA	NA	NA	0.669934	NA
42642	hcmv-miR-US4	NA	NA	NA	NA	NA	NA	NA	NA	NA	NA	NA	NA	NA	NA	NA	NA	NA	NA	NA	NA	NA
17499	hcmv-miR-US5-1	NA	NA	NA	NA	NA	NA	NA	NA	NA	NA	NA	NA	NA	NA	NA	NA	NA	NA	NA	NA	NA
17520	hcmv-miR-US5-2	NA	NA	NA	NA	NA	NA	NA	NA	NA	NA	NA	NA	NA	NA	NA	NA	NA	NA	NA	NA	NA
42533	hiv1-miR-H1	NA	NA	0.322484	NA	NA	NA	NA	NA	NA	NA	NA	NA	-1.16408	NA	NA	NA	NA	NA	NA	0.719999	NA
31038	hiv1-miR-N367	NA	NA	NA	NA	NA	NA	NA	NA	NA	NA	NA	NA	NA	NA	NA	NA	NA	NA	NA	NA	NA
46300	hiv1-miR-TAR-3p	NA	NA	NA	NA	NA	NA	NA	NA	NA	NA	NA	NA	NA	NA	NA	NA	NA	NA	NA	NA	NA
46511	hiv1-miR-TAR-5p	NA	NA	NA	NA	NA	NA	NA	NA	NA	NA	NA	NA	NA	NA	NA	NA	NA	NA	NA	NA	NA
14258	hsa_negative_control_1	NA	NA	NA	NA	NA	NA	NA	NA	NA	NA	NA	NA	NA	NA	NA	NA	NA	NA	NA	NA	NA
14259	hsa_negative_control_2	NA	NA	NA	NA	NA	NA	NA	NA	NA	NA	NA	NA	NA	NA	NA	NA	NA	NA	NA	NA	NA
14260	hsa_negative_control_3	NA	0.224761	NA	NA	NA	NA	NA	NA	NA	NA	NA	NA	NA	NA	NA	NA	NA	NA	NA	NA	NA
14266	hsa_negative_control_4	NA	NA	NA	NA	NA	NA	NA	NA	NA	NA	NA	NA	NA	NA	NA	NA	NA	NA	NA	NA	NA
10901	hsa_negative_control_6	NA	NA	NA	NA	NA	NA	NA	NA	NA	NA	NA	NA	NA	NA	NA	NA	NA	NA	NA	NA	NA
10902	hsa_negative_control_7	NA	-0.653572	NA	NA	NA	NA	NA	NA	NA	NA	NA	NA	NA	NA	NA	NA	NA	NA	NA	NA	NA
10903	hsa_negative_control_8	NA	NA	NA	NA	NA	NA	NA	NA	NA	NA	NA	NA	NA	NA	NA	NA	NA	NA	NA	NA	NA
30716	hsv1-miR-H1	-0.49524	0.0790494	0.249822	0.227063	-0.763701	-0.614824	-0.417583	-0.31439	-0.162029	-0.344574	-0.212689	-0.00304439	-0.422739	0.0789372	-0.555594	-0.830803	-0.00563742	-0.0285433	-0.847008	0.337697	-0.208053
17567	kshv-miR-K12-1	NA	NA	NA	NA	NA	NA	NA	NA	NA	NA	NA	NA	NA	NA	NA	NA	NA	NA	NA	NA	NA
42656	kshv-miR-K12-10a	0.821477	NA	0.85403	0.92418	1.15277	0.978672	0.982631	0.951721	0.734579	0.930627	0.88082	0.876547	1.03031	0.772712	0.933882	1.26088	0.974329	0.771137	1.01742	0.697773	0.895036
42624	kshv-miR-K12-10b	0.696131	NA	0.601463	0.770126	1.04393	0.84393	0.857833	0.731583	0.570236	0.7274	0.630936	0.50043	0.795658	0.8048	0.770651	0.731888	0.546141	0.596298	0.811815	0.570054	0.731291
17571	kshv-miR-K12-11	NA	NA	NA	NA	NA	NA	NA	NA	NA	NA	NA	NA	NA	NA	NA	NA	NA	NA	NA	NA	NA
42516	kshv-miR-K12-12*	NA	0.179722	NA	NA	NA	NA	NA	NA	NA	NA	NA	NA	NA	NA	NA	NA	NA	NA	NA	NA	NA
17470	kshv-miR-K12-2	NA	NA	NA	NA	NA	NA	NA	NA	NA	NA	NA	NA	NA	NA	NA	NA	NA	NA	NA	NA	NA
42795	kshv-miR-K12-3	0.341658	-0.271647	-0.220784	-0.0351275	-0.285068	-0.265514	-0.623514	-0.555415	0.688223	-0.411541	-0.151805	-0.260586	-0.510688	0.0877706	-0.258895	-0.685192	0.0451456	-0.512578	-0.244659	0.480238	-0.406604
17315	kshv-miR-K12-3*	NA	NA	NA	NA	NA	NA	NA	NA	NA	NA	NA	NA	NA	NA	NA	NA	NA	NA	NA	NA	NA
17418	kshv-miR-K12-4-3p	NA	NA	NA	NA	NA	NA	NA	NA	NA	NA	NA	NA	NA	NA	NA	NA	NA	NA	NA	NA	NA
17606	kshv-miR-K12-4-5p	NA	0.0232493	NA	NA	NA	NA	NA	NA	NA	NA	NA	NA	NA	NA	NA	NA	NA	NA	NA	NA	NA
17578	kshv-miR-K12-5	-0.828402	NA	-0.187897	-0.331231	NA	-0.622804	-0.582932	-0.488995	NA	-0.560112	-0.475555	-0.204988	-0.745144	-0.186593	-0.78456	-1.0329	-0.379549	NA	NA	0.0840732	-0.469584
17488	kshv-miR-K12-6-3p	-0.225512	-0.495868	-0.0277469	-0.145071	-0.300469	0.175925	-0.721042	-0.964006	0.165287	-0.803607	-0.67522	-0.348829	-0.863747	-0.09503	-0.645651	-0.364935	0.315202	-0.297329	-0.415561	0.950331	-0.364535
17650	kshv-miR-K12-6-5p	NA	NA	NA	NA	NA	NA	NA	NA	NA	NA	NA	NA	NA	NA	NA	NA	NA	NA	NA	NA	NA
17437	kshv-miR-K12-7	NA	NA	NA	NA	NA	NA	NA	NA	NA	NA	NA	NA	NA	NA	NA	NA	NA	NA	NA	NA	NA
17596	kshv-miR-K12-8	-0.226195	-0.142396	0.0903987	-0.225076	-1.02711	-0.386406	-0.688033	-0.59862	-0.400583	-0.549117	-0.289172	-0.285477	-0.811047	-0.142467	-0.637276	-0.895017	-0.110402	-0.482037	-0.397676	0.379365	-0.479117
17419	kshv-miR-K12-9	NA	NA	NA	NA	NA	NA	NA	NA	NA	NA	NA	NA	NA	NA	NA	NA	NA	NA	NA	NA	NA
42774	kshv-miR-K12-9*	NA	NA	NA	NA	NA	NA	NA	NA	NA	NA	NA	NA	NA	NA	NA	NA	NA	NA	NA	NA	NA
11278	RNU6-1	-0.284426	-0.0726333	-0.344717	0.203639	-1.0695	-0.638169	-0.103093	-0.426938	-0.731862	0.173556	-0.226454	-0.0695735	-0.0179481	-0.0227946	-0.070146	-1.52648	-0.116415	0.152092	-0.672417	-2.31274	-0.225082
11279	RNU6-1_RNU6-2	-0.434946	-0.319624	0.256287	0.747937	-0.787176	-0.841563	0.00870031	0.0214262	0.0774258	-0.300911	0.350057	0.358565	-0.0144684	0.494756	-0.0537059	-0.293503	0.433701	0.676241	-0.76422	-0.0973683	0.486831
46197	SNORA66	NA	NA	NA	NA	NA	NA	NA	NA	NA	NA	NA	NA	NA	NA	NA	NA	NA	NA	NA	NA	NA
19011	SNORD10	0.279725	-0.449207	-2.05373	-0.658685	0.510013	0.0734857	0.652873	0.734626	0.777275	-0.0903898	1.0381	-0.924353	0.536675	-0.851442	1.05881	2.11473	-0.0445097	-0.0966752	0.202775	-3.31642	0.335597
19005	SNORD118	-0.721103	-0.883209	-1.57668	0.288328	-1.34432	-0.557296	0.14464	-0.578729	0.215286	0.454955	-0.212295	-1.67656	0.59689	-0.0545514	-0.0316714	-1.04378	-0.573664	0.159436	-0.94795	-2.42162	-0.271468
19606	SNORD12	0.301036	0.239551	-0.231482	0.534076	0.519675	0.144945	0.371192	0.330797	0.398239	0.265715	0.565407	0.413634	0.508084	0.292682	0.52974	1.78493	0.332112	0.55576	0.60229	-0.320815	0.281551
19603	SNORD13	0.702867	-1.13046	-1.29139	0.116035	0.381177	-0.123111	-0.145394	-0.260245	1.36705	-0.317894	0.811986	-0.458563	0.316178	-0.160056	0.644118	1.61727	-0.145698	0.0514524	0.568369	-0.658856	0.205512
19013	SNORD14B	-0.161407	-0.197231	-0.455095	-0.234949	0.00200702	0.0554628	0.00820888	-0.239976	0.0939922	-0.347083	0.575907	-0.230787	0.0555535	-0.394828	0.310191	0.905036	-0.170137	-0.10664	0.164254	-0.738224	0.114815
19607	SNORD15A	NA	NA	NA	NA	NA	NA	NA	NA	NA	NA	NA	NA	NA	NA	NA	NA	NA	NA	NA	NA	NA
19008	SNORD2	0.573534	0.205777	0.177862	-0.0965665	0.400612	-0.433223	0.217793	0.32896	0.4544	0.291105	0.613455	-0.119147	0.282891	-0.173728	0.729278	1.15805	0.278654	-0.193427	0.696383	-1.03089	-0.0198525
19007	SNORD3@	0.403986	1.00209	1.39844	0.219039	-0.102205	0.0312258	-0.334112	-0.455794	-0.697277	0.554241	-0.435969	1.05963	-0.316136	0.554576	-0.212483	0.220603	-0.182303	0.126104	0.860716	-0.150828	-0.365864
46204	SNORD38B	0.631812	-0.340839	-1.02812	0.0318634	0.724365	0.191066	0.696837	0.801437	1.69265	0.245767	1.52534	-0.192529	1.13749	-0.342304	1.32627	2.0216	0.527446	0.086029	0.803225	-2.13063	0.667011
46206	SNORD44	0.944511	-0.127848	-0.75472	-0.20613	1.36615	0.323615	0.44438	0.946296	1.44841	-0.238905	1.56325	-0.265234	0.521948	-0.637642	1.08296	3.19062	0.354538	-0.00129567	1.02663	-2.04869	0.355213
46205	SNORD48	-0.0633129	0.118118	-0.938755	-0.0445828	0.339817	-0.369743	0.233891	0.179065	0.760998	-0.0350854	0.397178	-0.182345	0.450182	-0.235025	0.749585	1.72203	0.266937	0.162379	-0.0352215	-1.86264	0.242695
46203	SNORD49A	0.627029	-0.942779	-1.48612	-0.581274	1.60743	0.600036	0.640858	1.36926	1.7669	-0.519618	2.1912	-0.859841	0.832225	-1.08897	1.4683	2.58117	0.211119	-0.361703	1.00396	-1.7549	0.668781
19604	SNORD4A	-0.651615	-0.634727	-1.2989	-0.368028	-0.53982	-0.506429	0.107981	-0.659608	0.474025	0.0234774	0.588487	-0.600664	0.486443	-0.168571	0.511964	0.927614	-0.31788	-0.166395	-0.32914	-2.26932	0.0205161
19605	SNORD6	-0.371047	-0.351251	-0.291654	-0.347661	-0.116124	-0.212929	0.16416	-0.140289	-0.29489	0.0399487	0.24096	-0.169465	0.295833	-0.109161	0.701901	0.728835	-0.358996	-0.227814	-0.109079	-1.99938	-0.094714

## Sheet: EM_BATCH I_NORM
		LogMedianRatios
		OCAA 32	OCAA 3	OCAA 31	OCAA 29	OCAA 48	OCAA 44	OCAA 56	OCAA 34	OCAA 62	OCAA 69	OCAA 49	OCAA 6	OCAA 59	OCAA 70	OCAA 36	OCAA 57	OCAA 66	OCAA 27	OCAA 50	OCAA 2	OCAA 11
Probe Id	Annotation	Slide 1	Slide 2	Slide 3	Slide 4	Slide 5	Slide 6	Slide 7	Slide 8	Slide 9	Slide 10	Slide 11	Slide 12	Slide 13	Slide 14	Slide 15	Slide 16	Slide 17	Slide 18	Slide 19	Slide 20	Slide 21
17748	hsa-let-7a	-2.38461	-4.14386	-4.92045	-3.83302	-1.11118	-2.36383	-1.86925	-1.29683	-0.604428	-3.23198	-0.847977	-4.07762	-2.07937	-4.45376	-1.37515	0	-3.38111	-3.54428	-1.92777	-5.9529	-2.12604
17888	hsa-let-7a*	NA	NA	NA	NA	NA	NA	NA	NA	NA	NA	NA	NA	NA	NA	NA	NA	NA	NA	NA	NA	NA
42530	hsa-let-7a-2*	0.147049	0.321229	0.361267	0.342316	NA	0.164917	0.211213	0.313262	0.190875	0.166464	0.358848	0.350878	0.2335	0.469806	0.135389	0	0.333554	0.329583	0.162852	0.402238	0.204274
17749	hsa-let-7b	-0.334091	-0.0787898	0.0423824	-0.521283	-0.357586	-0.0928097	0.231388	0.201192	-0.536623	0.511175	0.00940362	0.740515	0.128889	-0.0254455	-0.250781	0	-1.03231	0.144044	-0.399049	-1.23442	-0.164213
42769	hsa-let-7b*	-0.514456	-0.456698	-0.536757	-0.309938	-0.12015	-0.491858	-0.228257	-0.133902	-0.382742	-0.301428	-0.325329	0.0444135	-0.221379	-0.300606	-0.299571	0	-0.540533	-0.317435	-0.167527	-0.825725	-0.376266
19004	hsa-let-7c	-0.93604	-0.938347	-0.901667	-1.28543	-0.702829	-0.666402	-0.391699	-0.226022	-0.695481	-0.468542	-0.398556	-0.462704	-0.450275	-0.994516	-0.741307	0	-1.60179	-0.647537	-0.909405	-1.91843	-0.708064
42653	hsa-let-7c*	NA	NA	NA	NA	NA	NA	NA	NA	NA	NA	NA	NA	NA	NA	NA	NA	NA	NA	NA	NA	NA
46437	hsa-let-7d	-2.20708	-3.63908	-4.27555	-3.57048	-1.44792	-2.31706	-1.82873	-1.30983	-0.657955	-3.04047	-0.850501	-3.6333	-2.1423	-3.90541	-1.22979	0	-3.12716	-3.30026	-1.91861	-4.96573	-2.1942
46436	hsa-let-7e	-0.809209	-0.689749	-0.768193	-0.512752	-0.702216	-0.653309	-0.922955	-0.785299	-0.372561	-0.901351	-0.685547	-0.882889	-1.0435	-0.618292	-0.635681	0	-0.582347	-0.734418	-0.774259	-0.618777	-0.78782
42743	hsa-let-7e*	NA	NA	NA	NA	NA	NA	NA	NA	NA	NA	NA	NA	NA	NA	NA	NA	NA	NA	NA	NA	NA
17752	hsa-let-7f	NA	NA	NA	NA	NA	NA	NA	NA	NA	NA	NA	NA	NA	NA	NA	NA	NA	NA	NA	NA	NA
46435	hsa-let-7f	-2.10838	-3.17731	-3.98053	-3.23937	-0.701921	-2.02326	-1.65159	-1.17489	-0.271544	-2.49819	-0.842146	-3.03823	-1.7401	-3.57423	-1.24718	0	-2.87204	-2.72119	-1.71499	-5.41773	-1.85631
42742	hsa-let-7f-2*	NA	NA	NA	NA	NA	NA	NA	NA	NA	NA	NA	NA	NA	NA	NA	NA	NA	NA	NA	NA	NA
46438	hsa-let-7g	-1.50714	-2.46207	-3.55865	-1.78946	-0.601661	-1.46082	-0.787833	-0.542563	0.722493	-1.53493	0.305984	-2.57972	-0.656447	-2.38328	-0.428551	0	-1.6658	-1.64394	-1.48781	-4.15747	-0.866446
42778	hsa-let-7g*	NA	NA	NA	NA	NA	NA	NA	NA	NA	NA	NA	NA	NA	NA	NA	NA	NA	NA	NA	NA	NA
9938	hsa-let-7i	-0.761818	-1.07949	-2.80622	-0.994659	-0.710705	-1.30404	-0.0834542	-0.0854376	0.465872	-0.266818	0.210059	-1.49983	-0.494043	-1.39436	0.193419	0	-0.864768	-0.341207	-1.02788	-3.96581	-0.288909
10916	hsa-miR-1	NA	NA	NA	NA	NA	NA	NA	NA	NA	NA	NA	NA	NA	NA	NA	NA	NA	NA	NA	NA	NA
31026	hsa-miR-101	1.56406	0.69073	-0.484005	0.895919	1.47263	1.02145	2.0346	2.56647	3.57769	1.50294	3.47944	0.369087	1.72713	0.297383	2.84017	0	1.65527	1.65352	1.35508	-0.826169	2.46062
17935	hsa-miR-101*	NA	NA	NA	NA	NA	NA	NA	NA	NA	NA	NA	NA	NA	NA	NA	NA	NA	NA	NA	NA	NA
10919	hsa-miR-103	-0.87307	-1.43992	-2.60207	-1.88787	-0.916576	-1.12319	-0.644638	-0.800294	-0.904855	-1.24021	-0.105732	-1.97143	-1.38472	-1.98797	-0.87288	0	-1.66502	-1.32733	-1.11645	-2.75176	-1.28424
5250	hsa-miR-105	NA	NA	NA	NA	NA	NA	NA	NA	NA	NA	NA	NA	NA	NA	NA	NA	NA	NA	NA	NA	NA
42562	hsa-miR-105*	NA	NA	NA	NA	NA	NA	NA	NA	NA	NA	NA	NA	NA	NA	NA	NA	NA	NA	NA	NA	NA
46801	hsa-miR-106a	-1.00552	-2.2081	-3.25686	-2.60433	-0.92642	-1.79611	-1.61593	-0.885675	-0.724708	-2.19605	-0.214845	-2.58137	-1.92371	-3.0372	-1.19822	0	-1.81685	-1.99999	-0.832508	-3.88094	-1.63858
42508	hsa-miR-106a*	NA	NA	NA	NA	NA	NA	NA	NA	NA	NA	NA	NA	NA	NA	NA	NA	NA	NA	NA	NA	NA
19582	hsa-miR-106b	0.863611	-0.290277	-1.76329	-0.791766	0.442745	-0.117759	0.239027	0.285566	0.468028	-0.036059	1.07898	-0.889168	-0.0542525	-0.956897	0.59147	0	0.309775	-0.222505	0.384635	-3.32437	-0.0176449
17854	hsa-miR-106b*	NA	NA	NA	NA	NA	NA	NA	NA	NA	NA	NA	NA	NA	NA	NA	NA	NA	NA	NA	NA	NA
10923	hsa-miR-107	-0.602075	-1.46251	-1.6763	-1.33021	-0.897424	-0.759052	-0.469455	-0.554644	-0.572958	-0.911238	0.130935	-1.51696	-1.08649	-1.42376	-0.596359	0	-1.11667	-1.19423	-0.793877	-1.32461	-0.818169
13485	hsa-miR-10a	NA	NA	NA	NA	NA	NA	NA	NA	NA	NA	NA	NA	NA	NA	NA	NA	NA	NA	NA	NA	NA
28019	hsa-miR-10a*	NA	NA	NA	NA	NA	NA	NA	NA	NA	NA	NA	NA	NA	NA	NA	NA	NA	NA	NA	NA	NA
10925	hsa-miR-10b	-1.62439	NA	-2.30792	NA	-1.07374	-1.07787	-1.2672	-0.87211	0.179826	-1.53072	-0.517615	NA	-1.22286	NA	-0.823412	0	NA	NA	NA	-2.50589	-1.25906
42969	hsa-miR-10b*	NA	NA	NA	NA	NA	NA	NA	NA	NA	NA	NA	NA	NA	NA	NA	NA	NA	NA	NA	NA	NA
46822	hsa-miR-1178	NA	NA	NA	NA	NA	NA	NA	NA	NA	NA	NA	NA	NA	NA	NA	NA	NA	NA	NA	NA	NA
46735	hsa-miR-1179	NA	NA	NA	NA	NA	NA	NA	NA	NA	NA	NA	NA	NA	NA	NA	NA	NA	NA	NA	NA	NA
42848	hsa-miR-1180	NA	NA	NA	NA	NA	NA	NA	NA	NA	NA	NA	NA	NA	NA	NA	NA	NA	NA	NA	NA	NA
46675	hsa-miR-1181	NA	NA	NA	NA	NA	NA	NA	NA	NA	NA	NA	NA	NA	NA	NA	NA	NA	NA	NA	NA	NA
46738	hsa-miR-1182	NA	NA	NA	NA	NA	NA	NA	NA	NA	NA	NA	NA	NA	NA	NA	NA	NA	NA	NA	NA	NA
46880	hsa-miR-1183	NA	NA	NA	NA	NA	NA	NA	NA	NA	NA	NA	NA	NA	NA	NA	NA	NA	NA	NA	NA	NA
46258	hsa-miR-1184	-0.0531897	-0.693501	-0.13227	-0.30757	1.3223	1.62379	-0.642021	0.195466	0.505598	-0.467171	-0.0350427	-1.05089	-0.152004	0.0350003	-0.121167	0	-0.365146	-0.670495	0.379723	1.13065	-0.184489
46419	hsa-miR-1185	NA	NA	NA	NA	NA	NA	NA	NA	NA	NA	NA	NA	NA	NA	NA	NA	NA	NA	NA	NA	NA
46617	hsa-miR-1197	NA	NA	NA	NA	NA	NA	NA	NA	NA	NA	NA	NA	NA	NA	NA	NA	NA	NA	NA	NA	NA
46272	hsa-miR-1200	NA	NA	NA	NA	NA	NA	NA	NA	NA	NA	NA	NA	NA	NA	NA	NA	NA	NA	NA	NA	NA
46712	hsa-miR-1201	-1.7846	-2.7584	-3.7154	-3.00333	-2.3624	-1.948	-0.957041	-1.65146	-1.42147	-2.57386	-1.05577	-3.4165	-1.94352	-3.36872	-1.26271	0	-2.20702	-2.45864	-1.67831	-3.83652	-1.88659
46832	hsa-miR-1202	NA	NA	NA	NA	NA	NA	NA	NA	NA	NA	NA	NA	NA	NA	NA	NA	NA	NA	NA	NA	NA
46411	hsa-miR-1203	NA	NA	NA	NA	NA	NA	NA	NA	NA	NA	NA	NA	NA	NA	NA	NA	NA	NA	NA	NA	NA
46791	hsa-miR-1204	NA	NA	NA	NA	NA	NA	NA	NA	NA	NA	NA	NA	NA	NA	NA	NA	NA	NA	NA	NA	NA
46860	hsa-miR-1205	NA	NA	NA	NA	NA	NA	NA	NA	NA	NA	NA	NA	NA	NA	NA	NA	NA	NA	NA	NA	NA
46779	hsa-miR-1206	NA	NA	NA	NA	NA	NA	NA	NA	NA	NA	NA	NA	NA	NA	NA	NA	NA	NA	NA	NA	NA
46345	hsa-miR-1207-3p	-0.210077	NA	-0.0615338	-0.135644	-0.206304	-0.134236	NA	-0.208807	NA	-0.194292	NA	-0.279565	-0.195286	-0.229698	-0.264994	0	-0.195049	-0.245114	-0.106039	0.0649182	-0.190503
46565	hsa-miR-1207-5p	NA	NA	NA	NA	NA	NA	NA	NA	NA	NA	NA	NA	NA	NA	NA	NA	NA	NA	NA	NA	NA
46766	hsa-miR-1208	NA	NA	NA	NA	NA	NA	NA	NA	NA	NA	NA	NA	NA	NA	NA	NA	NA	NA	NA	NA	NA
19583	hsa-miR-122	NA	NA	NA	NA	NA	NA	NA	NA	NA	NA	NA	NA	NA	NA	NA	NA	NA	NA	NA	NA	NA
42551	hsa-miR-122*	NA	NA	NA	NA	NA	NA	NA	NA	NA	NA	NA	NA	NA	NA	NA	NA	NA	NA	NA	NA	NA
46800	hsa-miR-1224-3p	NA	NA	NA	-0.171682	NA	-0.162124	NA	-0.284572	NA	-0.110429	NA	-0.302516	-0.236007	-0.202911	-0.178841	0	-0.297533	NA	-0.1086	-0.282904	-0.238309
46462	hsa-miR-1224-5p	NA	NA	NA	NA	NA	NA	NA	NA	NA	NA	NA	NA	NA	NA	NA	NA	NA	NA	NA	NA	NA
46684	hsa-miR-1225-3p	NA	NA	NA	NA	NA	NA	NA	NA	NA	NA	NA	NA	NA	NA	NA	NA	NA	NA	NA	NA	NA
46541	hsa-miR-1225-5p	NA	NA	NA	NA	NA	NA	NA	NA	NA	NA	NA	NA	NA	NA	NA	NA	NA	NA	NA	NA	NA
46309	hsa-miR-1226	NA	NA	NA	NA	NA	NA	NA	NA	NA	NA	NA	NA	NA	NA	NA	NA	NA	NA	NA	NA	NA
46246	hsa-miR-1226*	NA	NA	NA	NA	NA	NA	NA	NA	NA	NA	NA	NA	NA	NA	NA	NA	NA	NA	NA	NA	NA
46806	hsa-miR-1227	-0.462446	NA	-0.502651	-0.321062	-0.0717565	-0.271039	-0.357738	-0.509094	NA	-0.396225	-0.517352	-0.436513	-0.223212	NA	-0.375702	0	-0.502728	-0.413298	-0.325448	-0.535129	-0.581247
46695	hsa-miR-1228	NA	NA	NA	NA	NA	NA	NA	NA	NA	NA	NA	NA	NA	NA	NA	NA	NA	NA	NA	NA	NA
46222	hsa-miR-1228*	NA	NA	NA	NA	NA	NA	NA	NA	NA	NA	NA	NA	NA	NA	NA	NA	NA	NA	NA	NA	NA
46689	hsa-miR-1229	NA	NA	NA	NA	NA	NA	NA	NA	NA	NA	NA	NA	NA	NA	NA	NA	NA	NA	NA	NA	NA
46531	hsa-miR-1231	NA	NA	NA	NA	NA	NA	NA	NA	NA	NA	NA	NA	NA	NA	NA	NA	NA	NA	NA	NA	NA
46326	hsa-miR-1233	NA	NA	NA	NA	NA	NA	NA	NA	NA	NA	NA	NA	NA	NA	NA	NA	NA	NA	NA	NA	NA
46696	hsa-miR-1234	NA	NA	NA	NA	NA	NA	NA	NA	NA	NA	NA	NA	NA	NA	NA	NA	NA	NA	NA	NA	NA
46624	hsa-miR-1236	-0.217666	-0.490795	-0.254467	-0.048754	0.0441331	-0.272214	-0.39611	-0.369308	-0.0493614	-0.319199	-0.562841	-0.155417	-0.173668	-0.111249	-0.377061	0	0.0060604	-0.237362	-0.154671	0.0312217	-0.28105
46850	hsa-miR-1237	-0.358749	-0.501919	-0.416088	-0.175696	-0.207787	-0.124119	-0.281363	-0.314289	-0.528058	-0.226387	NA	-0.405278	-0.292314	-0.392118	-0.24097	0	-0.374718	-0.420957	-0.196239	-0.474503	-0.311312
46690	hsa-miR-1238	NA	NA	NA	NA	NA	NA	NA	NA	NA	NA	NA	NA	NA	NA	NA	NA	NA	NA	NA	NA	NA
14328	hsa-miR-124	NA	NA	NA	NA	NA	NA	NA	NA	NA	NA	NA	NA	NA	NA	NA	NA	NA	NA	NA	NA	NA
42898	hsa-miR-124*	NA	NA	NA	NA	NA	NA	NA	NA	NA	NA	NA	NA	NA	NA	NA	NA	NA	NA	NA	NA	NA
46439	hsa-miR-1243	NA	NA	NA	NA	NA	NA	NA	NA	NA	NA	NA	NA	NA	NA	NA	NA	NA	NA	NA	NA	NA
46404	hsa-miR-1244	NA	NA	NA	NA	NA	NA	NA	NA	NA	NA	NA	NA	NA	NA	NA	NA	NA	NA	NA	NA	NA
46321	hsa-miR-1245	NA	NA	NA	NA	NA	NA	NA	NA	NA	NA	NA	NA	NA	NA	NA	NA	NA	NA	NA	NA	NA
46514	hsa-miR-1246	2.19292	2.4258	2.24136	2.27996	0.978311	2.39962	1.94417	1.1823	-0.00638432	2.03975	0.929274	2.50669	1.72001	2.02128	1.54878	0	1.80239	2.7826	1.98818	-0.216066	1.48368
46427	hsa-miR-1248	-0.402749	-1.02688	-1.93779	-1.30438	-0.871947	-0.844618	-0.701627	-0.567043	-0.0271867	-1.08546	-0.0863814	-1.63056	-0.463282	-1.47286	-0.0813574	0	-0.807869	-1.27018	-0.546711	-1.99223	-0.735015
46210	hsa-miR-1249	-0.36988	-1.06444	-0.452602	-0.247201	0.0870071	-0.109366	-0.240968	-0.268946	-0.5634	-0.285618	-0.692149	-0.388514	-0.000821696	-0.444292	-0.329745	0	-0.332333	-0.481762	-0.0993928	-0.564386	-0.337785
46214	hsa-miR-1250	NA	NA	NA	NA	NA	NA	NA	NA	NA	NA	NA	NA	NA	NA	NA	NA	NA	NA	NA	NA	NA
46275	hsa-miR-1251	NA	NA	NA	NA	NA	NA	NA	NA	NA	NA	NA	NA	NA	NA	NA	NA	NA	NA	NA	NA	NA
46924	hsa-miR-1252	0.0884711	0.590527	0.518001	0.446171	-0.123696	-0.134293	0.078679	0.00620927	0.146291	0.176179	0.0592046	0.392719	-0.129244	0.371394	0.0970313	0	0.405226	0.302754	-0.0151266	0.619767	0.100048
46707	hsa-miR-1253	0.231596	1.09772	0.98068	0.871951	NA	-0.0734157	0.369066	0.39977	0.275104	0.371252	0.397684	0.785076	-0.102712	0.756369	0.0684562	0	0.782787	0.644158	-0.124655	0.943074	0.182205
46750	hsa-miR-1254	NA	NA	NA	NA	NA	NA	NA	NA	NA	NA	NA	NA	NA	NA	NA	NA	NA	NA	NA	NA	NA
46380	hsa-miR-1255a	-0.0341516	0.446803	0.531112	0.522671	0.00676526	0.131804	0.0504017	-0.0380144	-0.388517	0.113953	-0.207372	0.511357	0.0171834	0.267828	-0.207356	0	0.347547	0.552085	-0.141194	-0.482605	0.0925586
46402	hsa-miR-1255b	NA	NA	NA	NA	NA	NA	NA	NA	NA	NA	NA	NA	NA	NA	NA	NA	NA	NA	NA	NA	NA
46717	hsa-miR-1256	NA	NA	NA	NA	NA	NA	NA	NA	NA	NA	NA	NA	NA	NA	NA	NA	NA	NA	NA	NA	NA
46640	hsa-miR-1257	NA	NA	NA	NA	NA	NA	NA	NA	NA	NA	NA	NA	NA	NA	NA	NA	NA	NA	NA	NA	NA
46869	hsa-miR-1258	0.592368	0.552829	0.670102	0.218579	NA	0.15293	0.0390181	0.0808635	NA	0.329537	-0.110106	0.51954	0.265842	0.275792	0.0651532	0	0.175549	0.312716	0.259281	0.883556	-0.0821032
46923	hsa-miR-1259	-3.1955	-4.11005	-4.96404	-4.10868	-1.99798	-3.45163	-3.45654	-2.51603	-2.10789	-4.08993	-1.87738	-4.2744	-3.30649	-4.583	-2.6478	0	-3.35059	-3.85938	-2.31508	-5.77821	-3.34571
17942	hsa-miR-125a-3p	NA	NA	NA	NA	NA	NA	NA	NA	NA	NA	NA	NA	NA	NA	NA	NA	NA	NA	NA	NA	NA
10928	hsa-miR-125a-5p	-1.81633	-1.3515	-1.97858	-1.66297	-1.40833	-1.68893	-0.877841	-1.13233	-0.385797	-1.27884	-1.33442	-1.41353	-1.13536	-1.65692	-0.848074	0	-1.77449	-1.22003	-2.00028	-2.69398	-1.28356
30787	hsa-miR-125b	-2.59869	-1.51934	-2.81064	-1.45607	-1.4777	-1.53474	-0.385586	-0.505525	0.287841	-1.10083	-1.4949	-1.35897	-0.356547	-1.46962	-0.766064	0	-1.80389	-0.499226	-2.79072	-2.99839	-0.155477
42845	hsa-miR-125b-2*	NA	NA	NA	NA	NA	NA	NA	NA	NA	NA	NA	NA	NA	NA	NA	NA	NA	NA	NA	NA	NA
4610	hsa-miR-126	-2.86956	-4.16102	-4.90183	-3.37796	-1.0179	-2.18637	-1.99247	-1.15596	0.943982	-2.97617	-0.484982	-3.88647	-1.83805	-3.84445	-1.19501	0	-2.89081	-2.19766	-2.84385	-5.43337	-1.70986
33596	hsa-miR-126*	NA	NA	NA	NA	NA	NA	NA	NA	NA	NA	NA	NA	NA	NA	NA	NA	NA	NA	NA	NA	NA
46248	hsa-miR-1261	0.45203	0.283497	0.722514	0.830506	0.948582	1.47725	0.634055	0.848558	0.508196	0.428141	0.754024	0.464999	0.684311	0.5562	0.445073	0	0.63561	0.612353	0.727904	0.935366	0.851404
46872	hsa-miR-1262	NA	NA	NA	NA	NA	NA	NA	NA	NA	NA	NA	NA	NA	NA	NA	NA	NA	NA	NA	NA	NA
46747	hsa-miR-1263	NA	NA	NA	NA	NA	NA	NA	NA	NA	NA	NA	NA	NA	NA	NA	NA	NA	NA	NA	NA	NA
46732	hsa-miR-1264	1.31059	1.33497	0.960219	1.02702	2.46863	1.99797	1.44366	1.96474	1.23787	1.58001	1.92248	1.27345	1.71555	1.18931	1.5806	0	1.4755	1.07096	1.9648	0.338637	1.48096
46737	hsa-miR-1265	-0.47892	-0.981185	-1.60779	-1.01421	0.0877531	0.013214	-0.381983	0.15046	-0.0797741	-0.900054	-0.251941	-1.2698	-0.100263	-1.32555	-0.216325	0	-0.672504	-0.84325	-0.0614015	-2.03362	-0.292535
46517	hsa-miR-1266	NA	NA	NA	NA	NA	NA	NA	NA	NA	NA	NA	NA	NA	NA	NA	NA	NA	NA	NA	NA	NA
46633	hsa-miR-1267	NA	NA	NA	NA	NA	NA	NA	NA	NA	NA	NA	NA	NA	NA	NA	NA	NA	NA	NA	NA	NA
46558	hsa-miR-1268	NA	NA	NA	NA	NA	NA	NA	NA	NA	NA	NA	NA	NA	NA	NA	NA	NA	NA	NA	NA	NA
46746	hsa-miR-1269	NA	NA	NA	NA	NA	NA	NA	NA	NA	NA	NA	NA	NA	NA	NA	NA	NA	NA	NA	NA	NA
46752	hsa-miR-1270	-0.0927559	0.293023	0.453359	0.534224	-0.117271	-0.063117	0.0967923	-0.00865595	-0.0364166	0.212707	-0.0201597	0.491286	0.035559	0.56898	0.0246432	0	0.58659	0.367568	-0.185308	0.255855	0.335935
46627	hsa-miR-1271	NA	NA	NA	NA	NA	NA	NA	NA	NA	NA	NA	NA	NA	NA	NA	NA	NA	NA	NA	NA	NA
46363	hsa-miR-1272	0.412524	0.489018	0.720604	0.756279	NA	0.741993	0.551591	0.382204	NA	0.530126	0.219699	0.663662	0.639426	0.70455	0.166313	0	NA	0.698366	NA	0.22315	0.517339
46623	hsa-miR-1273	0.273894	0.700178	0.624461	0.754287	-0.301469	0.064683	0.434101	0.188944	0.164122	0.358494	0.295396	0.661705	0.168242	0.606364	0.156682	0	0.712236	0.495917	-0.0473683	0.152365	0.418575
42829	hsa-miR-127-3p	NA	NA	NA	NA	NA	NA	NA	NA	NA	NA	NA	NA	NA	NA	NA	NA	NA	NA	NA	NA	NA
46292	hsa-miR-1274a	2.03432	2.52889	1.61015	1.8565	2.82571	3.05129	2.06594	2.83485	0.905695	2.41042	2.3972	1.9193	2.33106	1.66768	2.31086	0	2.02709	1.60609	2.79922	1.24277	1.88532
46328	hsa-miR-1274b	0.912686	0.834151	0.536147	0.453642	1.09523	1.03689	1.10164	1.23033	0.690526	1.28263	1.33967	0.90486	1.22537	1.06415	1.13619	0	0.871283	0.678102	1.31482	0.176627	0.943226
46620	hsa-miR-1275	1.49241	2.55666	4.17685	2.43111	0.689974	1.78045	1.0323	0.614633	1.17215	2.3294	0.948829	3.69086	1.16843	2.96087	0.674207	0	2.16671	2.43272	1.31336	4.48607	1.40558
42692	hsa-miR-127-5p	NA	NA	NA	NA	NA	NA	NA	NA	NA	NA	NA	NA	NA	NA	NA	NA	NA	NA	NA	NA	NA
46642	hsa-miR-1276	NA	NA	NA	NA	NA	NA	NA	NA	NA	NA	NA	NA	NA	NA	NA	NA	NA	NA	NA	NA	NA
46925	hsa-miR-1277	NA	NA	NA	NA	NA	NA	NA	NA	NA	NA	NA	NA	NA	NA	NA	NA	NA	NA	NA	NA	NA
46361	hsa-miR-1278	NA	NA	NA	NA	NA	NA	NA	NA	NA	NA	NA	NA	NA	NA	NA	NA	NA	NA	NA	NA	NA
45775	hsa-miR-1279	NA	NA	NA	NA	NA	NA	NA	NA	NA	NA	NA	NA	NA	NA	NA	NA	NA	NA	NA	NA	NA
33902	hsa-miR-128	NA	NA	NA	NA	NA	NA	NA	NA	NA	NA	NA	NA	NA	NA	NA	NA	NA	NA	NA	NA	NA
46698	hsa-miR-1280	1.43634	1.29883	1.04943	1.50384	1.57314	1.80395	1.81086	2.01339	1.19498	1.78834	1.86037	1.32101	2.09203	1.50419	1.69268	0	1.45567	1.38547	1.93429	0.821343	1.78375
46634	hsa-miR-1281	-0.769352	-0.829511	-0.828166	-0.488985	-0.256268	-0.435001	-0.700505	-0.475268	-0.834861	-0.573975	-0.928332	-0.753025	-0.295955	-0.545139	-0.669474	0	-0.706676	-0.654541	-0.459929	-1.15593	-0.553033
46368	hsa-miR-1282	-0.195375	-0.216872	-0.212014	-0.19556	0.0160583	-0.0720059	-0.106635	-0.135514	-0.217258	-0.1153	NA	-0.360618	-0.00452849	-0.137515	-0.151644	0	-0.147436	-0.0713985	-0.0167253	-0.23219	-0.0543666
46367	hsa-miR-1283	NA	NA	NA	NA	NA	NA	NA	NA	NA	NA	NA	NA	NA	NA	NA	NA	NA	NA	NA	NA	NA
46336	hsa-miR-1284	-0.114901	0.215658	0.61035	0.568002	-0.16619	0.592728	0.0802736	0.315173	0.0607771	0.0983406	0.191531	0.409334	0.0190639	0.462251	-0.0254717	0	0.40979	0.299374	-0.117693	0.579206	0.340907
46295	hsa-miR-1286	NA	NA	NA	NA	NA	NA	NA	NA	NA	NA	NA	NA	NA	NA	NA	NA	NA	NA	NA	NA	NA
46440	hsa-miR-1287	NA	NA	NA	NA	NA	NA	NA	NA	NA	NA	NA	NA	NA	NA	NA	NA	NA	NA	NA	NA	NA
46606	hsa-miR-1288	NA	NA	NA	NA	NA	NA	NA	NA	NA	NA	NA	NA	NA	NA	NA	NA	NA	NA	NA	NA	NA
46340	hsa-miR-1289	NA	NA	NA	NA	NA	NA	NA	NA	NA	NA	NA	NA	NA	NA	NA	NA	NA	NA	NA	NA	NA
42571	hsa-miR-129*	NA	NA	NA	NA	NA	NA	NA	NA	NA	NA	NA	NA	NA	NA	NA	NA	NA	NA	NA	NA	NA
46921	hsa-miR-1290	2.16541	2.30894	2.00927	1.96276	0.0214005	1.61743	1.46207	1.06996	-0.127337	1.78261	0.823194	2.25091	1.20028	1.84924	1.20236	0	1.49473	2.44453	1.68215	0.122231	1.11415
46281	hsa-miR-1291	0.565929	0.494804	0.866938	0.630497	0.0465013	0.165066	0.495925	0.186072	0.0630806	0.805056	0.295779	0.726242	0.700481	0.599794	0.342793	0	0.50451	0.383706	0.412129	0.187765	0.26246
45936	hsa-miR-1292	NA	NA	NA	NA	NA	NA	NA	NA	NA	NA	NA	NA	NA	NA	NA	NA	NA	NA	NA	NA	NA
46416	hsa-miR-1293	NA	NA	NA	NA	NA	NA	NA	NA	NA	NA	NA	NA	NA	NA	NA	NA	NA	NA	NA	NA	NA
46661	hsa-miR-1294	NA	NA	NA	NA	NA	NA	NA	NA	NA	NA	NA	NA	NA	NA	NA	NA	NA	NA	NA	NA	NA
46741	hsa-miR-1295	NA	NA	NA	NA	NA	NA	NA	NA	NA	NA	NA	NA	NA	NA	NA	NA	NA	NA	NA	NA	NA
42467	hsa-miR-129-5p	-0.133343	-0.311537	-0.369252	0.0256049	0.148724	-0.422606	-0.534556	-0.52553	0.402853	-0.198595	-0.469786	-0.318853	-0.0618347	0.143902	-0.0903964	0	0.374273	-0.28161	-0.139345	0.164947	-0.108059
42710	hsa-miR-1296	NA	NA	NA	NA	NA	NA	NA	NA	NA	NA	NA	NA	NA	NA	NA	NA	NA	NA	NA	NA	NA
46944	hsa-miR-1297	NA	NA	NA	NA	NA	NA	NA	NA	NA	NA	NA	NA	NA	NA	NA	NA	NA	NA	NA	NA	NA
46381	hsa-miR-1298	-0.730913	-0.643926	0.780173	1.29795	-0.0108143	-0.454809	0.576408	0.20418	0.392678	0.3395	0.386307	-0.0233909	0.212566	2.19223	0.0246277	0	0.754047	1.14765	-0.317862	1.74691	0.541686
46788	hsa-miR-1299	0.0619473	0.52438	0.604548	0.600709	0.0956166	-0.153444	0.213277	-0.0852119	-0.23795	0.304801	-0.118407	0.674068	NA	0.507285	NA	0	0.234973	0.464392	0.249086	-0.224078	NA
46215	hsa-miR-1301	-0.242853	NA	-0.242396	0.0666286	NA	NA	-0.179613	-0.186253	NA	0.219421	NA	-0.0892093	0.00762946	0.193305	0.00101669	0	-0.14445	-0.0318337	NA	-0.277527	-0.132745
46796	hsa-miR-1302	NA	NA	NA	NA	NA	NA	NA	NA	NA	NA	NA	NA	NA	NA	NA	NA	NA	NA	NA	NA	NA
46625	hsa-miR-1303	NA	NA	NA	NA	NA	NA	NA	NA	NA	NA	NA	NA	NA	NA	NA	NA	NA	NA	NA	NA	NA
46479	hsa-miR-1304	-0.192878	0.252328	0.434596	0.682279	-0.334251	-0.263177	0.217688	0.0542992	0.191365	0.0529705	0.07303	0.407774	0.0131949	0.498002	-0.014557	0	0.631637	0.411166	-0.338553	-0.133841	0.24776
46501	hsa-miR-1305	NA	NA	NA	NA	NA	NA	NA	NA	NA	NA	NA	NA	NA	NA	NA	NA	NA	NA	NA	NA	NA
46223	hsa-miR-1306	NA	NA	NA	NA	NA	NA	NA	NA	NA	NA	NA	NA	NA	NA	NA	NA	NA	NA	NA	NA	NA
42681	hsa-miR-1307	NA	NA	NA	NA	NA	NA	NA	NA	NA	NA	NA	NA	NA	NA	NA	NA	NA	NA	NA	NA	NA
46739	hsa-miR-1308	-0.411464	-1.14372	-1.78595	-0.271435	0.994896	0.474384	0.597006	0.614226	-1.37634	-1.12654	0.0525308	-1.09288	-0.475394	-2.1692	-0.69393	0	-0.384853	-1.01684	-0.144536	-2.25004	-0.0371844
10138	hsa-miR-130a	-0.509594	-2.39439	-3.60677	-2.95162	-0.979087	-1.41466	-0.86802	-0.414698	-0.0417021	-1.94686	-0.701179	-3.00135	-1.3816	-3.09296	-0.49839	0	-1.20535	-2.16072	0.355259	-4.22439	-1.34036
42718	hsa-miR-130a*	NA	NA	NA	NA	NA	NA	NA	NA	NA	NA	NA	NA	NA	NA	NA	NA	NA	NA	NA	NA	NA
10936	hsa-miR-130b	0.507647	0.197472	0.0945524	-0.0696252	-0.462535	-0.238198	0.345802	-0.267155	-0.10534	0.36266	-0.111917	0.0655218	-0.246728	-0.0442515	0.083585	0	-0.0994519	0.243718	-0.265154	0.0221342	-0.161245
42787	hsa-miR-130b*	NA	NA	NA	NA	NA	NA	NA	NA	NA	NA	NA	NA	NA	NA	NA	NA	NA	NA	NA	NA	NA
10937	hsa-miR-132	NA	NA	NA	NA	NA	NA	NA	NA	NA	NA	NA	NA	NA	NA	NA	NA	NA	NA	NA	NA	NA
46866	hsa-miR-1321	0.00856911	0.534055	0.977911	0.670201	-0.0718046	-0.0750698	0.160715	-0.0865714	-0.138821	0.244212	-0.0044211	0.764009	0.00680919	0.643648	-0.0160442	0	0.328965	0.464919	-0.193556	0.335192	0.206503
46408	hsa-miR-1322	NA	NA	NA	NA	NA	NA	NA	NA	NA	NA	NA	NA	NA	NA	NA	NA	NA	NA	NA	NA	NA
46614	hsa-miR-1323	NA	NA	NA	NA	NA	NA	NA	NA	NA	NA	NA	NA	NA	NA	NA	NA	NA	NA	NA	NA	NA
46647	hsa-miR-1324	NA	NA	NA	NA	NA	NA	NA	NA	NA	NA	NA	NA	NA	NA	NA	NA	NA	NA	NA	NA	NA
32809	hsa-miR-133a	-0.547833	-0.684066	-0.632048	0.562283	0.073443	-0.582991	-0.646762	1.34388	-0.0181779	-0.244119	-0.0864151	-0.600744	-0.211781	-0.516537	-0.549964	0	-0.0709688	1.8221	-0.288401	-0.0838652	2.30693
42942	hsa-miR-134	NA	NA	NA	NA	NA	NA	NA	NA	NA	NA	NA	NA	NA	NA	NA	NA	NA	NA	NA	NA	NA
42839	hsa-miR-135a	NA	NA	NA	NA	NA	NA	NA	NA	NA	NA	NA	NA	NA	NA	NA	NA	NA	NA	NA	NA	NA
42609	hsa-miR-135a*	NA	NA	NA	NA	NA	NA	NA	NA	NA	NA	NA	NA	NA	NA	NA	NA	NA	NA	NA	NA	NA
10942	hsa-miR-135b	0.482803	NA	-0.761635	-0.391086	0.567768	0.0906321	0.110631	0.581128	0.323439	-0.188857	0.329643	-0.356895	-0.0965967	-0.398201	-0.0961183	0	0.067333	-0.155807	0.0427761	-0.805725	-0.101049
42615	hsa-miR-135b*	NA	NA	NA	NA	NA	NA	NA	NA	NA	NA	NA	NA	NA	NA	NA	NA	NA	NA	NA	NA	NA
10943	hsa-miR-136	NA	NA	NA	NA	NA	NA	NA	NA	NA	NA	NA	NA	NA	NA	NA	NA	NA	NA	NA	NA	NA
42512	hsa-miR-136*	NA	NA	NA	NA	NA	NA	NA	NA	NA	NA	NA	NA	NA	NA	NA	NA	NA	NA	NA	NA	NA
10944	hsa-miR-137	NA	NA	NA	NA	NA	NA	NA	NA	NA	NA	NA	NA	NA	NA	NA	NA	NA	NA	NA	NA	NA
13140	hsa-miR-138	1.06089	-0.327409	0.361821	-0.688388	0.758195	1.06277	-0.598607	-0.867018	NA	0.00911678	-0.152663	-0.509625	0.39583	-0.427137	-0.444315	0	-0.942433	-0.191065	-0.400516	-0.949777	-0.88979
42872	hsa-miR-138-1*	-0.569976	-1.08137	-1.43082	-1.27019	-1.17793	-0.691919	-0.491699	-0.49164	-0.710465	-0.970302	-0.296059	-1.19167	-0.369643	-1.30539	-0.624837	0	-0.951617	-0.892874	-0.601216	-2.27033	-0.751289
42454	hsa-miR-138-2*	NA	NA	NA	NA	NA	NA	NA	NA	NA	NA	NA	NA	NA	NA	NA	NA	NA	NA	NA	NA	NA
42451	hsa-miR-139-3p	NA	NA	NA	NA	NA	NA	NA	NA	NA	NA	NA	NA	NA	NA	NA	NA	NA	NA	NA	NA	NA
42630	hsa-miR-140-3p	-1.26708	-1.17865	-2.04908	-0.467956	-0.795427	-1.01033	-0.151202	-0.258411	0.762472	-0.240273	0.483001	-1.22993	-0.161637	-0.549768	0.516928	0	-0.626491	-0.213578	-1.48023	-2.46106	-0.0674685
4700	hsa-miR-140-5p	NA	NA	NA	NA	NA	NA	NA	NA	NA	NA	NA	NA	NA	NA	NA	NA	NA	NA	NA	NA	NA
10946	hsa-miR-141	2.79843	2.13921	0.187467	0.272445	2.92549	2.32111	2.45362	2.81974	2.35776	1.53137	3.26877	1.29149	2.15472	0.50625	2.15633	0	1.98902	0.739599	2.98248	-1.59198	1.95432
10947	hsa-miR-142-3p	0.892914	0.332245	-0.842385	1.75816	1.93076	0.371936	1.95353	2.61363	4.26485	1.95816	4.21336	0.282048	1.8392	0.575257	3.44449	0	2.08801	1.2459	0.813997	-1.92668	2.40859
13177	hsa-miR-143	-1.79367	-2.17068	-3.65069	-2.32065	-0.686847	-1.28003	-0.410033	-0.429914	0.707616	-1.41113	-0.512365	-2.41326	-1.22601	-2.81855	-0.0028457	0	-2.24673	-0.683542	-2.09134	-4.65988	-1.00463
46467	hsa-miR-143*	NA	NA	NA	NA	NA	NA	NA	NA	NA	NA	NA	NA	NA	NA	NA	NA	NA	NA	NA	NA	NA
29802	hsa-miR-144	1.84603	2.62554	0.215318	1.65183	0.633655	0.536999	1.27042	1.72271	3.06399	1.65042	4.08579	0.00804973	2.0123	0.446492	3.04008	0	1.70917	1.61439	2.25448	-0.388419	1.97049
42660	hsa-miR-144*	NA	NA	NA	NA	NA	NA	NA	NA	NA	NA	NA	NA	NA	NA	NA	NA	NA	NA	NA	NA	NA
42641	hsa-miR-145	-1.76129	-1.45108	-2.39356	-1.67499	-1.39648	-1.27722	-0.430836	-0.927333	-0.366944	-0.813357	-1.14702	-1.31075	-1.05684	-1.69226	-0.131819	0	-1.95692	-0.527597	-2.05565	-3.11111	-1.18356
31867	hsa-miR-145*	NA	NA	NA	NA	NA	NA	NA	NA	NA	NA	NA	NA	NA	NA	NA	NA	NA	NA	NA	NA	NA
46584	hsa-miR-1468	NA	NA	NA	NA	NA	NA	NA	NA	NA	NA	NA	NA	NA	NA	NA	NA	NA	NA	NA	NA	NA
10952	hsa-miR-146a	0.0119276	0.457148	-1.12497	0.80271	-0.13994	-0.564466	0.963061	0.719549	1.05368	1.16054	2.06867	0.0244403	0.726251	0.774045	1.6648	0	0.553319	0.235605	-0.477209	-1.96155	1.04113
42461	hsa-miR-146b-3p	0.0845908	0.622749	1.07044	1.13436	-0.305091	0.0558542	0.463334	0.364812	0.641448	0.5706	0.385905	1.02001	0.419675	1.12491	0.280351	0	0.702655	0.798575	-0.241245	0.621572	0.579098
10306	hsa-miR-146b-5p	-0.726983	-0.457096	-1.89864	0.126102	-0.489097	-1.39686	0.308071	0.244771	0.379793	0.44574	1.25623	-0.615862	-0.182922	-0.0923981	0.926214	0	-0.133171	-0.425467	-1.29332	-3.02818	0.378595
10954	hsa-miR-147	NA	NA	NA	NA	NA	NA	NA	NA	NA	NA	NA	NA	NA	NA	NA	NA	NA	NA	NA	NA	NA
17411	hsa-miR-147b	NA	NA	NA	NA	NA	NA	NA	NA	NA	NA	NA	NA	NA	NA	NA	NA	NA	NA	NA	NA	NA
10955	hsa-miR-148a	-0.239085	-0.134824	-0.639108	0.265303	NA	0.069083	0.576911	0.698258	2.71484	0.736805	2.6814	-0.415572	1.82054	0.238156	1.22064	0	0.0400556	0.515386	0.224367	-0.583907	0.847491
17872	hsa-miR-148a*	NA	NA	NA	NA	NA	NA	NA	NA	NA	NA	NA	NA	NA	NA	NA	NA	NA	NA	NA	NA	NA
19585	hsa-miR-148b	0.130162	0.0512268	-0.858893	-0.479419	-0.00324153	-0.15821	-0.0219357	-0.148539	-0.0339062	0.10108	0.343492	-0.424578	-0.0282126	-0.343465	0.233604	0	-0.60095	-0.113801	-0.344933	-1.47515	-0.349112
42810	hsa-miR-149	0.203267	-1.86148	-1.83281	-1.83344	NA	-1.2231	-0.234288	-1.2201	NA	-1.59467	-1.39496	-1.52535	-1.17635	-1.69386	-1.11875	0	-1.64693	-1.55343	-0.912094	-2.05407	-1.48678
42486	hsa-miR-149*	0.887568	0.869948	1.702	0.840537	0.28857	0.731371	0.0643252	0.145708	0.977722	0.607032	0.199313	1.29367	0.371007	1.12629	0.0517251	0	0.744925	0.509841	0.507866	1.83126	0.267433
42802	hsa-miR-150	-0.847737	-0.747198	-0.606106	-0.124414	-0.444186	-0.711079	-0.0705177	-0.505379	0.0241591	-0.341926	-0.137105	-0.418543	-0.205898	-0.195422	0.183323	0	-0.293466	-0.255026	-0.704632	-0.918118	-0.0783749
42850	hsa-miR-150*	NA	NA	NA	NA	NA	NA	NA	NA	NA	NA	NA	NA	NA	NA	NA	NA	NA	NA	NA	NA	NA
17463	hsa-miR-151-3p	0.324484	-0.124913	0.0146211	-0.477663	-0.325565	-0.421196	-0.0963949	-0.304225	-0.457213	0.448647	-0.0748008	0.354935	-0.26864	-0.143118	0.115307	0	-0.366642	-0.00618703	-0.201771	-1.10055	-0.390276
11260	hsa-miR-151-5p	-0.940821	NA	-2.34998	-2.22145	NA	NA	NA	-1.15271	NA	NA	-0.766831	NA	-1.89414	-2.30652	-0.744015	0	NA	NA	NA	-2.75485	-1.42213
17676	hsa-miR-152	-0.470057	-1.23132	-1.57946	-1.66534	-0.741679	-0.76884	-0.377246	-0.832724	-0.160265	-0.406922	-1.33123	-0.996259	-0.705639	-1.11912	-0.401646	0	-1.88929	-0.761131	-1.27224	-2.39315	-0.965259
42599	hsa-miR-153	NA	NA	NA	NA	NA	NA	NA	NA	NA	NA	NA	NA	NA	NA	NA	NA	NA	NA	NA	NA	NA
46515	hsa-miR-1537	NA	NA	NA	NA	NA	NA	NA	NA	NA	NA	NA	NA	NA	NA	NA	NA	NA	NA	NA	NA	NA
46616	hsa-miR-154	NA	NA	NA	NA	NA	NA	NA	NA	NA	NA	NA	NA	NA	NA	NA	NA	NA	NA	NA	NA	NA
42572	hsa-miR-154*	NA	NA	NA	NA	NA	NA	NA	NA	NA	NA	NA	NA	NA	NA	NA	NA	NA	NA	NA	NA	NA
10964	hsa-miR-155	0.155238	1.31265	2.35203	1.20189	0.296323	0.870859	0.723515	0.564915	0.21505	1.64131	0.807976	1.95771	0.949574	1.88677	0.82901	0	0.539257	1.21572	-0.0188969	2.07175	0.881015
42949	hsa-miR-155*	NA	NA	NA	NA	NA	NA	NA	NA	NA	NA	NA	NA	NA	NA	NA	NA	NA	NA	NA	NA	NA
27720	hsa-miR-15a	-0.664995	-1.61027	-2.54026	-1.36065	0.194571	-0.743748	-0.212612	0.326791	0.945887	-0.965322	1.41635	-1.76272	-0.570279	-1.86954	0.207862	0	-0.767529	-1.25971	-0.48425	-3.41509	-0.366271
42789	hsa-miR-15a*	NA	NA	NA	NA	NA	NA	NA	NA	NA	NA	NA	NA	NA	NA	NA	NA	NA	NA	NA	NA	NA
17280	hsa-miR-15b	-1.98216	-2.9324	-4.1829	-3.30967	-1.87981	-2.55236	-1.82673	-1.95623	-1.40203	-2.86166	-0.946918	-3.81443	-2.50857	-3.5769	-1.3494	0	-2.68622	-3.33202	-2.26023	-4.92294	-2.43677
17902	hsa-miR-15b*	NA	NA	NA	NA	NA	NA	NA	NA	NA	NA	NA	NA	NA	NA	NA	NA	NA	NA	NA	NA	NA
10967	hsa-miR-16	-2.17202	-3.64142	-5.52385	-3.72774	-1.06302	-2.82974	-2.06354	-1.42058	0.0742635	-3.0611	-0.18938	-4.55449	-2.34516	-4.63539	-1.49446	0	-2.75166	-3.87426	-1.89145	-6.38414	-2.15304
17936	hsa-miR-16-1*	NA	NA	NA	NA	NA	NA	NA	NA	NA	NA	NA	NA	NA	NA	NA	NA	NA	NA	NA	NA	NA
42874	hsa-miR-16-2*	NA	NA	NA	NA	NA	NA	NA	NA	NA	NA	NA	NA	NA	NA	NA	NA	NA	NA	NA	NA	NA
42650	hsa-miR-17	-1.14251	-2.38761	-3.15067	-2.56736	-0.831186	-1.81638	-1.6883	-0.745947	-0.638465	-2.04085	0.00344868	-2.50074	-1.78374	-2.84745	-1.35765	0	-1.91898	-1.90605	-0.765176	-3.67238	-1.55879
19588	hsa-miR-17*	NA	NA	NA	NA	NA	NA	NA	NA	NA	NA	NA	NA	NA	NA	NA	NA	NA	NA	NA	NA	NA
42865	hsa-miR-181a	-1.46226	-0.44832	-0.633033	-0.929454	-1.259	-0.841342	-0.021618	-0.966276	-1.00587	0.0953094	-0.730401	0.241176	-0.622607	-0.641183	-0.0944042	0	-0.470603	-0.483987	-1.34413	-2.6116	-0.91227
11013	hsa-miR-181a*	NA	NA	NA	NA	NA	NA	NA	NA	NA	NA	NA	NA	NA	NA	NA	NA	NA	NA	NA	NA	NA
17928	hsa-miR-181a-2*	NA	NA	NA	NA	NA	NA	NA	NA	NA	NA	NA	NA	NA	NA	NA	NA	NA	NA	NA	NA	NA
10972	hsa-miR-181b	-0.578856	-0.668967	-0.440412	-0.443926	NA	-0.410061	-0.0777668	-0.348291	-0.468825	-0.00463444	-0.509681	-0.00853648	-0.25883	-0.412162	-0.014968	0	NA	-0.27663	NA	-1.1151	-0.365398
42496	hsa-miR-181c	NA	NA	NA	NA	NA	NA	NA	NA	NA	NA	NA	NA	NA	NA	NA	NA	NA	NA	NA	NA	NA
10975	hsa-miR-182	-0.537284	NA	-3.32888	-3.35042	-0.89592	-1.62004	-0.82611	-1.59799	NA	-2.59459	-0.925436	-3.15813	-2.5322	-3.35605	-1.63684	0	-2.68652	-2.96586	-1.27598	-3.79692	-2.52767
10976	hsa-miR-182*	NA	NA	NA	NA	NA	NA	NA	NA	NA	NA	NA	NA	NA	NA	NA	NA	NA	NA	NA	NA	NA
46266	hsa-miR-1825	NA	NA	NA	NA	NA	NA	NA	NA	NA	NA	NA	NA	NA	NA	NA	NA	NA	NA	NA	NA	NA
46810	hsa-miR-1827	-0.116811	0.361491	0.417225	0.522348	-0.141857	0.0879452	0.0876929	-0.113418	-0.217529	-0.00978795	-0.154075	0.383325	0.00369207	0.323425	-0.104054	0	0.492475	0.362753	-0.182141	-0.0966287	0.184231
10977	hsa-miR-183	-0.151285	-1.69155	-2.11382	-2.26038	-0.99106	-1.30183	-0.808794	-1.54982	NA	-1.81095	-1.09747	-1.96055	-2.06156	-2.21866	-1.3815	0	-2.07504	-1.98278	-1.15426	-2.34052	-2.08637
17953	hsa-miR-183*	0.518172	0.511502	0.752294	0.0870046	0.602379	1.54999	-0.111348	0.00859028	0.389944	0.214366	0.613653	0.309545	0.0969649	0.329081	0.123914	0	0.376841	-0.0777658	0.516953	1.57896	-0.0911741
42902	hsa-miR-185	-0.151376	-0.0844761	-0.608316	-0.127244	-0.163664	-0.246881	-0.00755165	-0.120049	-0.0462683	0.284566	0.353669	0.537412	-0.217211	-0.290486	0.37691	0	-0.126743	-0.110038	-0.668363	-1.36358	-0.242012
17904	hsa-miR-185*	1.05811	0.468801	0.467877	0.568905	1.13443	0.937963	-0.0057149	-0.0698277	0.358681	0.0483843	-0.148972	0.33797	-0.0177793	0.422919	-0.175755	0	0.906692	0.504194	0.61784	0.835127	0.237084
18739	hsa-miR-186	0.0797247	-0.280923	-0.486495	-0.131774	-0.0953636	-0.117825	0.14874	0.10713	0.16409	0.36161	0.534148	0.267708	0.245847	0.207307	0.534858	0	0.041747	0.132159	-0.239199	-0.999766	0.0829757
42614	hsa-miR-186*	NA	NA	NA	NA	NA	NA	NA	NA	NA	NA	NA	NA	NA	NA	NA	NA	NA	NA	NA	NA	NA
42775	hsa-miR-187*	0.281794	-0.299331	1.06628	-0.0363323	0.638441	1.19282	0.199791	0.781863	1.11053	-0.315326	0.750342	-0.217246	0.0343087	-0.225618	0.0797041	0	0.519245	-0.0127282	0.825731	-0.560715	0.407646
42786	hsa-miR-188-3p	NA	NA	NA	NA	NA	NA	NA	NA	NA	NA	NA	NA	NA	NA	NA	NA	NA	NA	NA	NA	NA
42620	hsa-miR-188-5p	NA	NA	NA	NA	NA	NA	NA	NA	NA	NA	NA	NA	NA	NA	NA	NA	NA	NA	NA	NA	NA
42588	hsa-miR-18a	NA	NA	NA	NA	NA	NA	NA	NA	NA	NA	NA	NA	NA	NA	NA	NA	NA	NA	NA	NA	NA
13178	hsa-miR-18a*	NA	NA	NA	NA	NA	NA	NA	NA	NA	NA	NA	NA	NA	NA	NA	NA	NA	NA	NA	NA	NA
42644	hsa-miR-18b	NA	NA	NA	NA	NA	NA	NA	NA	NA	NA	NA	NA	NA	NA	NA	NA	NA	NA	NA	NA	NA
27536	hsa-miR-190	NA	NA	NA	NA	NA	NA	NA	NA	NA	NA	NA	NA	NA	NA	NA	NA	NA	NA	NA	NA	NA
28431	hsa-miR-1908	0.73354	0.461754	0.413572	0.76115	0.93635	1.08112	-0.0790022	0.182777	1.07621	0.21847	0.336741	0.316796	0.365221	0.901004	0.195098	0	0.863347	0.316999	0.771714	1.29884	0.417057
32731	hsa-miR-190b	NA	NA	NA	NA	NA	NA	NA	NA	NA	NA	NA	NA	NA	NA	NA	NA	NA	NA	NA	NA	NA
10985	hsa-miR-191	-1.20606	-1.25013	-2.86571	-1.55174	-1.0948	-1.23572	-0.52136	-0.634989	-0.538788	-0.926059	-0.074694	-1.685	-0.920457	-1.41709	-0.39179	0	-1.56957	-1.21699	-2.13291	-3.87094	-0.853354
42705	hsa-miR-191*	NA	NA	NA	NA	NA	NA	NA	NA	NA	NA	NA	NA	NA	NA	NA	NA	NA	NA	NA	NA	NA
17732	hsa-miR-192	NA	NA	NA	NA	NA	NA	NA	NA	NA	NA	NA	NA	NA	NA	NA	NA	NA	NA	NA	NA	NA
17946	hsa-miR-192*	NA	NA	NA	NA	NA	NA	NA	NA	NA	NA	NA	NA	NA	NA	NA	NA	NA	NA	NA	NA	NA
10986	hsa-miR-193a-3p	1.46872	0.826894	0.0611205	-0.369823	0.501696	-0.462087	1.53854	1.84905	1.49848	0.134968	0.167146	0.410017	0.926111	-0.542855	1.48075	0	-0.0664745	0.61798	2.38908	-1.63085	0.749412
46443	hsa-miR-193a-5p	-0.212923	-0.0765935	-0.267008	-0.328466	NA	NA	-0.0506045	-0.287097	NA	-0.180745	NA	-0.0954688	-0.320874	-0.202069	-0.238128	0	NA	-0.213437	0.20785	NA	NA
10987	hsa-miR-193b	-0.00567766	0.476687	-0.834626	-1.42892	0.580818	0.421139	-1.14983	-0.784152	-1.18741	-0.158899	-1.02118	-0.951008	-0.984383	-1.86879	-0.467285	0	-1.39436	-1.1192	1.3113	-2.8985	-1.35523
42962	hsa-miR-193b*	0.542247	0.487356	0.456383	0.0780096	-0.244677	0.0962881	-0.2062	-0.166728	0.0203577	0.121567	-0.13146	0.240011	-0.381252	0.0121529	-0.182728	0	0.197743	-0.058422	0.795209	0.531127	-0.175158
10988	hsa-miR-194	NA	NA	NA	NA	NA	NA	NA	NA	NA	NA	NA	NA	NA	NA	NA	NA	NA	NA	NA	NA	NA
42570	hsa-miR-194*	NA	NA	NA	NA	NA	NA	NA	NA	NA	NA	NA	NA	NA	NA	NA	NA	NA	NA	NA	NA	NA
13148	hsa-miR-195	-0.783982	-1.75954	-2.23861	-1.19576	-0.40102	-1.00469	0.00581121	0.139656	2.04891	-1.01182	0.92014	-1.63159	-0.418365	-1.63281	0.520193	0	-1.11826	-1.02937	-1.35147	-2.59951	0.108305
42723	hsa-miR-195*	0.390056	NA	1.54485	1.28315	-0.106953	0.2936	0.69189	0.685301	NA	0.586656	0.686058	1.15222	0.403182	1.13512	0.484189	0	1.04744	1.08931	0.0136401	1.4482	0.974482
10990	hsa-miR-196a	NA	NA	NA	NA	NA	NA	NA	NA	NA	NA	NA	NA	NA	NA	NA	NA	NA	NA	NA	NA	NA
42538	hsa-miR-196a*	-0.951723	-0.564588	-0.526522	-0.778246	-1.52359	-0.96773	-0.485812	-0.751307	-0.714083	-0.553355	-0.303852	-0.326766	-0.487589	-0.452352	-0.365933	0	-0.781703	-0.478062	-0.989839	-0.819338	-0.681473
10991	hsa-miR-196b	NA	NA	NA	NA	NA	NA	NA	NA	NA	NA	NA	NA	NA	NA	NA	NA	NA	NA	NA	NA	NA
42783	hsa-miR-197	-0.201517	-0.511664	-0.67001	-0.502305	NA	-0.297661	-0.326268	-0.45344	NA	-0.358505	-0.613924	-0.295811	-0.372092	-0.575254	-0.484217	0	-0.482273	-0.573049	-0.515537	-0.849647	-0.635384
27540	hsa-miR-198	0.73822	0.370158	0.147449	0.232675	-0.359667	-0.341194	-0.283304	-0.157489	0.614103	-0.197534	0.787556	0.213089	-0.202563	-0.21526	0.0688535	0	0.646613	-0.0843722	-0.120865	0.748008	-0.0448819
10995	hsa-miR-199a-3p/hsa-miR-199b-3p	-2.8722	-3.01957	-4.07241	-3.17408	-2.84284	-2.88416	-1.81842	-1.30065	0.0559414	-2.47343	-1.16894	-3.08113	-2.51986	-3.57037	-1.53274	0	-3.12312	-2.33019	-3.27237	-4.04374	-1.91675
29562	hsa-miR-199a-5p	-2.48498	-1.65493	-3.57254	-2.18215	-2.13714	-2.20627	-1.07228	-1.02378	-0.298312	-1.25382	-1.14819	-1.76709	-1.50504	-2.56037	-1.23975	0	-2.70624	-0.990519	-2.9149	-3.97662	-1.32288
19591	hsa-miR-199b-5p	NA	NA	NA	NA	NA	NA	-1.15951	-0.54253	1.12257	NA	-0.95979	NA	NA	NA	-0.922717	0	NA	NA	NA	NA	-0.996065
10997	hsa-miR-19a	1.96956	0.663268	-0.751253	0.557718	2.53938	1.52845	1.58935	2.88218	3.12493	1.29038	3.41385	0.19947	1.84235	-0.0417367	2.53001	0	1.91225	0.995635	2.69728	-1.28807	2.04651
42549	hsa-miR-19a*	NA	NA	NA	NA	NA	NA	NA	NA	NA	NA	NA	NA	NA	NA	NA	NA	NA	NA	NA	NA	NA
10998	hsa-miR-19b	1.77563	1.18753	-0.410636	1.1371	1.86753	1.4799	1.92255	2.38518	2.73979	1.7321	3.07947	0.611036	2.16682	0.813803	2.46365	0	1.86384	1.50894	2.27129	-1.81815	2.06807
17883	hsa-miR-19b-1*	NA	NA	NA	NA	NA	NA	NA	NA	NA	NA	NA	NA	NA	NA	NA	NA	NA	NA	NA	NA	NA
42918	hsa-miR-19b-2*	NA	NA	NA	NA	NA	NA	NA	NA	NA	NA	NA	NA	NA	NA	NA	NA	NA	NA	NA	NA	NA
11000	hsa-miR-200a	0.59062	-1.2113	-3.01148	-2.53608	-0.218365	-1.05151	-0.900957	0.0196809	-0.252213	-1.4829	0.434757	-1.64966	-1.16456	-2.64241	-0.557513	0	-1.72393	-2.24004	-0.456674	-3.70713	-1.10789
17427	hsa-miR-200c	-0.547235	-0.772856	-2.25033	-2.5166	-0.432522	-0.885133	-0.544405	-0.710504	-1.56725	-1.37959	-0.349989	-1.41864	-0.946391	-2.07573	-1.31432	0	-1.52609	-1.93463	-0.611931	-4.00312	-1.31539
17851	hsa-miR-200c*	NA	NA	NA	NA	NA	NA	NA	NA	NA	NA	NA	NA	NA	NA	NA	NA	NA	NA	NA	NA	NA
42968	hsa-miR-202	NA	NA	NA	NA	NA	NA	NA	NA	NA	NA	NA	NA	NA	NA	NA	NA	NA	NA	NA	NA	NA
42590	hsa-miR-202*	NA	NA	NA	NA	NA	NA	NA	NA	NA	NA	NA	NA	NA	NA	NA	NA	NA	NA	NA	NA	NA
11004	hsa-miR-203	-1.57482	-3.06058	-4.27401	-3.68448	1.0411	-0.810712	-1.96745	-0.617277	-0.685711	-2.24659	-0.292536	-4.99232	-1.90605	-4.27714	-2.09341	0	-3.15459	-4.3037	-0.486273	-5.30018	-2.04922
11005	hsa-miR-204	NA	NA	NA	NA	NA	NA	NA	NA	NA	NA	NA	NA	NA	NA	NA	NA	NA	NA	NA	NA	NA
46917	hsa-miR-205	-0.285519	-0.353071	-1.12904	-2.51088	-0.228564	-0.554878	-0.553076	-0.534269	-1.11439	-0.736849	-0.332084	-0.615455	-0.593177	-1.59885	-1.00969	0	-1.17147	-1.58178	-0.205845	-3.16345	-0.835783
11007	hsa-miR-206	-0.161259	-0.0252562	0.270143	1.18568	0.0519205	-0.155455	-0.294775	1.96047	0.0638429	0.349394	0.515161	0.133373	-0.0639193	-0.0080678	-0.160829	0	0.417058	2.13256	-0.113763	0.968471	2.23132
5730	hsa-miR-208a	0.896719	1.37116	1.41186	1.04917	0.517426	0.851891	0.788849	0.951639	0.479046	1.00649	1.14996	1.00788	0.642184	0.969143	0.644445	0	0.751124	0.968656	0.69429	1.78444	0.918602
42555	hsa-miR-208b	NA	NA	NA	NA	NA	NA	NA	NA	NA	NA	NA	NA	NA	NA	NA	NA	NA	NA	NA	NA	NA
42663	hsa-miR-20a*	NA	NA	NA	NA	NA	NA	NA	NA	NA	NA	NA	NA	NA	NA	NA	NA	NA	NA	NA	NA	NA
42640	hsa-miR-20b	NA	NA	NA	NA	NA	NA	NA	NA	NA	NA	NA	NA	NA	NA	NA	NA	NA	NA	NA	NA	NA
17882	hsa-miR-20b*	-0.571857	-0.659265	-1.16509	-0.866818	NA	-0.289296	-0.399281	-0.16849	-0.900873	-0.510112	-0.510626	-0.893534	-0.353854	-0.900726	-0.297205	0	-0.582835	-0.678189	-0.0968821	-1.46484	-0.482003
5740	hsa-miR-21	0.263252	0.0115513	-1.25434	-0.930437	0.549655	-0.524637	0.423373	1.04055	0.917417	0.207328	1.3502	-0.530219	-0.0544141	-1.30876	0.991359	0	-0.13016	-0.0605211	0.284038	-4.74671	0.309943
42524	hsa-miR-21*	0.853752	1.66874	1.70448	0.671958	0.104326	0.342264	1.41448	1.16591	0.179672	1.34942	1.07167	1.59899	0.803663	1.08209	1.4313	0	0.841915	1.24361	0.917276	-0.430488	0.737511
11011	hsa-miR-211	NA	NA	NA	NA	NA	NA	NA	NA	NA	NA	NA	NA	NA	NA	NA	NA	NA	NA	NA	NA	NA
42734	hsa-miR-2110	NA	NA	NA	NA	NA	NA	NA	NA	NA	NA	NA	NA	NA	NA	NA	NA	NA	NA	NA	NA	NA
42627	hsa-miR-212	NA	NA	NA	NA	NA	NA	NA	NA	NA	NA	NA	NA	NA	NA	NA	NA	NA	NA	NA	NA	NA
11014	hsa-miR-214	-2.07904	-1.31832	-1.93203	-1.85055	-2.47108	-1.77711	-1.31943	-1.47088	-1.14648	-1.13017	-1.69873	-1.26584	-1.72661	-2.03209	-1.29286	0	-2.34816	-1.04603	-2.63339	-2.80365	-1.44085
11015	hsa-miR-215	0.237617	NA	-0.0533981	0.391196	NA	NA	0.432308	0.510208	0.147144	0.200634	0.185932	0.145862	0.25635	0.104766	0.26937	0	0.098441	0.338138	0.179957	-0.468698	0.689079
42553	hsa-miR-216a	NA	NA	NA	NA	NA	NA	NA	NA	NA	NA	NA	NA	NA	NA	NA	NA	NA	NA	NA	NA	NA
19016	hsa-miR-217	NA	NA	NA	NA	NA	NA	NA	NA	NA	NA	NA	NA	NA	NA	NA	NA	NA	NA	NA	NA	NA
11018	hsa-miR-218	NA	NA	NA	NA	NA	NA	NA	NA	NA	NA	NA	NA	NA	NA	NA	NA	NA	NA	NA	NA	NA
42941	hsa-miR-218-1*	NA	NA	NA	NA	NA	NA	NA	NA	NA	NA	NA	NA	NA	NA	NA	NA	NA	NA	NA	NA	NA
21702	hsa-miR-219-1-3p	NA	NA	NA	NA	NA	NA	NA	NA	NA	NA	NA	NA	NA	NA	NA	NA	NA	NA	NA	NA	NA
42834	hsa-miR-219-2-3p	NA	NA	NA	NA	NA	NA	NA	NA	NA	NA	NA	NA	NA	NA	NA	NA	NA	NA	NA	NA	NA
42509	hsa-miR-219-5p	NA	NA	NA	NA	NA	NA	NA	NA	NA	NA	NA	NA	NA	NA	NA	NA	NA	NA	NA	NA	NA
11020	hsa-miR-22	0.27912	0.705236	-0.184209	0.322862	0.397005	0.283144	0.48846	0.537181	0.348418	1.34867	0.680793	0.479835	0.557368	0.301509	1.01347	0	0.0354396	0.741929	-0.559527	-1.35873	0.443616
42532	hsa-miR-22*	-0.00754309	-0.71393	-0.898809	-0.499528	-0.34633	-0.346371	-0.13455	0.0266219	-0.217119	-0.234298	0.284076	-0.807107	-0.478203	-0.733456	0.19065	0	-0.537017	-0.560713	-0.526017	-1.41687	-0.26084
11021	hsa-miR-220a	NA	NA	NA	NA	NA	NA	NA	NA	NA	NA	NA	NA	NA	NA	NA	NA	NA	NA	NA	NA	NA
42662	hsa-miR-220c	0.488291	0.668574	1.10038	0.881278	NA	NA	0.488433	0.324618	0.729318	0.443234	0.534818	0.827053	0.203678	0.893345	0.188031	0	0.917078	0.681788	0.0618773	1.78217	0.612343
11022	hsa-miR-221	-1.14268	-1.52865	-1.71536	-1.55	-0.849751	-0.314575	-0.513252	-0.187643	-0.753623	-0.580723	0.167947	-1.61293	-0.47318	-1.34067	-0.217632	0	-0.879819	-0.790523	-0.669351	-2.53418	-0.912461
42475	hsa-miR-221*	NA	NA	NA	NA	NA	NA	NA	NA	NA	NA	NA	NA	NA	NA	NA	NA	NA	NA	NA	NA	NA
11023	hsa-miR-222	-1.04096	-1.16593	-1.51011	-1.22168	-0.831167	-0.0974132	-0.0720909	0.256213	-0.493162	0.142637	0.447508	-1.05163	-0.112887	-0.980961	0.108452	0	-0.266066	-0.578068	-0.741035	-2.90611	-0.393851
17918	hsa-miR-222*	NA	NA	NA	NA	NA	NA	NA	NA	NA	NA	NA	NA	NA	NA	NA	NA	NA	NA	NA	NA	NA
11024	hsa-miR-223	-1.67332	-2.16908	-3.9664	-2.72811	-2.5306	-3.4646	-0.875895	-0.585635	-0.222097	-1.55613	-1.00427	-2.60874	-1.92498	-2.74757	-0.47682	0	-1.67941	-1.50899	-2.30898	-4.82863	-2.12453
42460	hsa-miR-223*	NA	NA	NA	NA	NA	NA	NA	NA	NA	NA	NA	NA	NA	NA	NA	NA	NA	NA	NA	NA	NA
42566	hsa-miR-224	NA	NA	NA	NA	NA	NA	NA	NA	NA	NA	NA	NA	NA	NA	NA	NA	NA	NA	NA	NA	NA
46875	hsa-miR-2276	NA	NA	NA	NA	NA	NA	NA	NA	NA	NA	NA	NA	NA	NA	NA	NA	NA	NA	NA	NA	NA
46751	hsa-miR-2278	NA	NA	NA	NA	NA	NA	NA	NA	NA	NA	NA	NA	NA	NA	NA	NA	NA	NA	NA	NA	NA
46827	hsa-miR-2355-3p	NA	NA	NA	NA	NA	NA	NA	NA	NA	NA	NA	NA	NA	NA	NA	NA	NA	NA	NA	NA	NA
42744	hsa-miR-23a	-0.554939	-1.35916	-1.5371	-2.31246	-0.570884	-1.01042	-0.992195	-0.737244	-1.3427	-1.20164	-0.912004	-1.45924	-1.49778	-2.52904	-0.935534	0	-2.15964	-1.44209	-0.545819	-4.43583	-1.59485
42638	hsa-miR-23a*	-0.101137	NA	0.251899	-0.120704	NA	-0.274612	-0.167693	-0.0383873	NA	-0.0565703	NA	0.0463665	-0.414218	-0.297224	-0.164818	0	-0.162024	-0.259122	-0.105445	-0.469668	-0.135589
17506	hsa-miR-24	-0.805107	-2.22472	-3.24958	-2.96968	-0.629638	-1.23473	-1.27438	-0.707041	-0.56939	-1.57009	-0.802519	-2.6056	-1.59287	-3.13262	-0.856697	0	-2.00198	-1.93341	-1.10284	-5.62998	-1.37194
42950	hsa-miR-24-2*	NA	NA	NA	NA	NA	NA	NA	NA	NA	NA	NA	NA	NA	NA	NA	NA	NA	NA	NA	NA	NA
42682	hsa-miR-25	-0.480653	-0.645478	-1.37002	-1.06635	-0.731718	-0.792822	-0.470032	-0.544995	-0.873341	-0.600888	-0.287372	-0.826341	-0.61007	-0.904491	-0.374806	0	-0.67827	-0.708101	-0.714382	-1.95736	-0.826936
42929	hsa-miR-25*	0.373122	0.358984	0.117418	0.204744	0.581717	0.660596	-0.459092	0.0437896	0.113717	0.265307	0.0982697	0.204631	-0.240488	0.275939	-0.169347	0	0.410336	-0.168583	0.558122	0.564929	0.0444019
11030	hsa-miR-26a	-1.37972	-1.88874	-3.24271	-1.51845	-0.675192	-1.66972	-0.566967	-0.455734	0.620205	-1.03639	0.217124	-2.00037	-0.689853	-1.83085	-0.32886	0	-1.61009	-0.871639	-1.45267	-4.91472	-0.567831
42628	hsa-miR-26a-1*	NA	NA	NA	NA	NA	NA	NA	NA	NA	NA	NA	NA	NA	NA	NA	NA	NA	NA	NA	NA	NA
42666	hsa-miR-26a-2*	NA	NA	NA	NA	NA	NA	NA	NA	NA	NA	NA	NA	NA	NA	NA	NA	NA	NA	NA	NA	NA
42523	hsa-miR-26b*	NA	NA	NA	NA	NA	NA	NA	NA	NA	NA	NA	NA	NA	NA	NA	NA	NA	NA	NA	NA	NA
46483	hsa-miR-27a	-0.794788	-2.13443	-2.92362	-2.91544	-0.340569	-1.56938	-1.6345	-0.439417	0.0457208	-1.86067	-0.203959	-2.50264	-2.01438	-3.20472	-0.680556	0	-1.97622	-2.20434	-0.482801	-4.42827	-1.73331
17818	hsa-miR-27a*	NA	NA	NA	NA	NA	NA	NA	NA	NA	NA	NA	NA	NA	NA	NA	NA	NA	NA	NA	NA	NA
42823	hsa-miR-27b*	NA	NA	NA	NA	NA	NA	NA	NA	NA	NA	NA	NA	NA	NA	NA	NA	NA	NA	NA	NA	NA
42831	hsa-miR-28-5p	NA	NA	-2.44737	-2.2079	NA	NA	NA	-1.01669	NA	-1.74147	-0.686924	-2.34853	-1.98347	-2.47579	-0.799816	0	NA	NA	NA	-2.91136	-1.34475
42528	hsa-miR-296-3p	0.0171432	0.637115	0.626272	0.471104	-0.0961548	0.224828	0.0913706	0.0351722	NA	0.0911215	0.107506	0.208987	-0.0344265	0.382807	0.0163328	0	0.371011	0.222214	-0.152349	0.636875	0.153924
6880	hsa-miR-297	NA	NA	NA	NA	NA	NA	NA	NA	NA	NA	NA	NA	NA	NA	NA	NA	NA	NA	NA	NA	NA
46264	hsa-miR-298	0.20031	0.539287	0.614281	0.425971	NA	0.359143	0.265812	0.00052986	-0.122895	0.24501	0.127158	0.460656	0.165235	0.397756	0.110386	0	0.413343	0.372472	0.11351	0.0974063	0.186922
11037	hsa-miR-299-3p	0.537136	1.15632	1.91187	1.03751	0.024742	0.975247	0.640499	0.35876	-0.29122	1.14844	0.405272	1.45072	1.14803	1.26508	0.51572	0	0.433958	1.03187	0.471625	1.6839	0.323348
11038	hsa-miR-299-5p	-0.618114	-0.768736	-0.772011	-0.528771	NA	-0.537222	-0.635588	-0.43338	-0.853877	-0.46546	-1.01343	-0.627214	-0.367065	-0.48421	-0.734638	0	-0.515139	-0.600882	-0.627655	-0.769201	-0.608089
11039	hsa-miR-29a	0.3648	-0.52211	-0.709409	0.313662	-0.196801	-0.539042	0.932062	0.844246	1.8401	0.687494	1.51266	-0.496292	1.39707	0.276485	1.35849	0	0.459099	0.534787	0.14586	-2.15698	0.92038
11040	hsa-miR-29b	2.0582	0.0495393	-0.669682	0.907994	1.50619	0.562031	1.81554	2.20367	4.10483	1.53299	3.25919	-0.0700378	2.48033	0.45358	2.77807	0	1.61447	0.992675	1.83212	-1.4981	1.99175
17810	hsa-miR-29b-1*	-0.371696	-0.480801	-0.0828193	-0.255693	-0.0233748	-0.104827	-0.268679	-0.177804	-0.299892	-0.350149	-0.451527	-0.305825	-0.159678	-0.256616	-0.272015	0	-0.316412	NA	-0.128222	-0.705805	-0.299594
42792	hsa-miR-29b-2*	NA	NA	NA	NA	NA	NA	NA	NA	NA	NA	NA	NA	NA	NA	NA	NA	NA	NA	NA	NA	NA
11041	hsa-miR-29c	0.705325	0.531037	-0.631192	1.47944	0.999068	0.568122	1.78489	2.04	3.90026	1.96161	3.12686	0.555461	3.39661	1.68682	2.5124	0	1.44607	1.74065	0.688582	-0.965771	2.42529
14300	hsa-miR-29c*	NA	NA	NA	NA	NA	NA	NA	NA	NA	NA	NA	NA	NA	NA	NA	NA	NA	NA	NA	NA	NA
42513	hsa-miR-300	0.154284	0.175334	0.525069	0.332851	-0.405309	-0.00924397	0.122078	-0.15829	0.204918	-0.0562385	0.00597516	0.0580372	-0.0175183	0.637769	-0.361364	0	0.256619	0.217117	-0.273171	0.0703782	0.163804
13143	hsa-miR-301a	NA	NA	NA	NA	NA	NA	NA	NA	NA	NA	NA	NA	NA	NA	NA	NA	NA	NA	NA	NA	NA
17886	hsa-miR-301b	NA	NA	NA	NA	NA	NA	NA	NA	NA	NA	NA	NA	NA	NA	NA	NA	NA	NA	NA	NA	NA
42541	hsa-miR-302a*	NA	NA	NA	NA	NA	NA	NA	NA	NA	NA	NA	NA	NA	NA	NA	NA	NA	NA	NA	NA	NA
11043	hsa-miR-302b	NA	NA	NA	NA	NA	NA	NA	NA	NA	NA	NA	NA	NA	NA	NA	NA	NA	NA	NA	NA	NA
42667	hsa-miR-302b*	NA	NA	NA	NA	NA	NA	NA	NA	NA	NA	NA	NA	NA	NA	NA	NA	NA	NA	NA	NA	NA
11044	hsa-miR-302c	NA	NA	NA	NA	NA	NA	NA	NA	NA	NA	NA	NA	NA	NA	NA	NA	NA	NA	NA	NA	NA
11045	hsa-miR-302c*	0.539566	0.230475	0.0889366	0.374834	0.56291	0.703579	0.214719	0.518009	0.0978081	0.0956986	0.861493	-0.144578	0.113622	0.190286	0.102968	0	0.188063	-0.121495	0.828428	0.939669	0.296255
27838	hsa-miR-302d	NA	NA	NA	NA	NA	NA	NA	NA	NA	NA	NA	NA	NA	NA	NA	NA	NA	NA	NA	NA	NA
46729	hsa-miR-302d*	NA	NA	NA	NA	NA	NA	NA	NA	NA	NA	NA	NA	NA	NA	NA	NA	NA	NA	NA	NA	NA
45764	hsa-miR-302e	NA	NA	NA	NA	NA	NA	NA	NA	NA	NA	NA	NA	NA	NA	NA	NA	NA	NA	NA	NA	NA
45745	hsa-miR-302f	NA	NA	NA	NA	NA	NA	NA	NA	NA	NA	NA	NA	NA	NA	NA	NA	NA	NA	NA	NA	NA
19595	hsa-miR-30a*	NA	NA	NA	NA	NA	NA	NA	NA	NA	NA	NA	NA	NA	NA	NA	NA	NA	NA	NA	NA	NA
46356	hsa-miR-30b*	-0.207219	-0.504966	-0.461063	-0.0569883	0.109098	-0.0565653	-0.211234	-0.259109	-0.330468	-0.109156	NA	-0.257821	0.0149036	-0.19905	-0.177378	0	-0.192424	-0.190782	-0.0254984	-0.412524	-0.223713
42923	hsa-miR-30c	-1.41094	-1.85879	-2.7419	-1.96818	-0.989321	-1.66841	-1.08876	-0.944932	-0.253214	-1.6264	-0.400213	-2.11845	-1.32208	-2.07596	-0.752405	0	-1.85419	-1.3459	-1.35785	-3.71652	-1.29636
42702	hsa-miR-30c-1*	0.438777	0.634698	1.41566	0.51408	NA	0.326937	0.101797	0.0545655	0.229623	0.409415	0.170872	0.891363	0.0107877	0.777785	0.0151667	0	0.365022	0.338714	0.234415	NA	0.0482771
46626	hsa-miR-30c-2*	NA	NA	NA	NA	NA	NA	NA	NA	NA	NA	NA	NA	NA	NA	NA	NA	NA	NA	NA	NA	NA
19596	hsa-miR-30d	-0.236515	-0.809659	-1.27898	-0.718559	-0.632685	-0.853062	-0.103276	-0.383973	-0.126868	-0.271137	-0.0225239	-0.802868	-0.386338	-0.644989	0.00817269	0	-0.752957	-0.384779	-0.528641	-1.86358	-0.332319
17853	hsa-miR-30d*	NA	NA	NA	NA	NA	NA	NA	NA	NA	NA	NA	NA	NA	NA	NA	NA	NA	NA	NA	NA	NA
28191	hsa-miR-30e	0.307292	-0.771681	-1.91898	-0.483917	0.921474	-0.266588	0.389666	0.951307	2.28969	0.0626585	1.80264	-1.08713	0.690302	-0.850217	1.20452	0	0.278771	-0.272983	0.284226	-2.38538	0.525555
11052	hsa-miR-31	1.19972	0.533405	-0.0176846	-0.557103	2.37613	1.85999	-0.876701	1.38816	-0.82541	1.63701	1.70593	0.452772	0.155802	-0.626418	1.3046	0	0.875076	-0.0392365	1.15121	-2.92676	0.347932
46320	hsa-miR-31*	0.626777	-0.226419	-0.500936	-0.68924	2.31639	1.2758	-0.613426	1.61913	0.0235422	0.441717	2.37787	-0.224138	-0.141656	-0.764226	1.17068	0	0.612747	-0.316311	0.817748	-1.27591	0.313722
46710	hsa-miR-3157	NA	NA	NA	NA	NA	NA	NA	NA	NA	NA	NA	NA	NA	NA	NA	NA	NA	NA	NA	NA	NA
46567	hsa-miR-3176	NA	NA	NA	NA	NA	NA	NA	NA	NA	NA	NA	NA	NA	NA	NA	NA	NA	NA	NA	NA	NA
46274	hsa-miR-3187	NA	NA	NA	NA	NA	NA	NA	NA	NA	NA	NA	NA	NA	NA	NA	NA	NA	NA	NA	NA	NA
11053	hsa-miR-32	NA	NA	NA	NA	NA	NA	NA	NA	NA	NA	NA	NA	NA	NA	NA	NA	NA	NA	NA	NA	NA
29575	hsa-miR-32*	0.132076	1.12275	1.49625	1.11355	0.0679182	0.1484	0.584943	0.215167	-0.332786	0.872951	-0.0561399	1.46199	0.458027	1.10424	0.0373972	0	0.634673	1.01234	-0.0230712	0.605006	0.55775
27533	hsa-miR-320a	-0.214034	-0.554585	-1.25684	-1.13643	-1.58637	-0.947571	-0.231646	-0.638236	-0.890013	-0.363371	-0.660129	-0.47052	-0.488222	-0.449066	-0.684354	0	-1.1341	-0.764353	-0.670337	-1.6912	-0.880968
46324	hsa-miR-320b	-0.254883	-0.616162	-1.43091	-1.22397	-1.50593	-0.866399	-0.319512	-0.702027	-0.930072	-0.428318	-0.713559	-0.594402	-0.596665	-0.582105	-0.762715	0	-1.22571	-0.78578	-0.72687	-1.87878	-1.00447
46228	hsa-miR-320c	-0.229235	-0.595503	-1.41853	-1.22466	-1.50805	-0.860908	-0.46733	-0.719068	-0.980017	-0.54516	-0.752494	-0.667409	-0.655803	-0.640169	-0.810955	0	-1.24984	-0.961655	-0.724035	-1.8825	-1.05795
46870	hsa-miR-320d	-0.209332	-0.586956	-1.30536	-1.13413	-1.44492	-0.881555	-0.322647	-0.656702	-0.875369	-0.483332	-0.642202	-0.610077	-0.552622	-0.55629	-0.709154	0	-1.16888	-0.868907	-0.710735	-1.8891	-0.984383
42957	hsa-miR-323-3p	NA	NA	NA	NA	NA	NA	NA	NA	NA	NA	NA	NA	NA	NA	NA	NA	NA	NA	NA	NA	NA
42457	hsa-miR-323-5p	NA	NA	NA	NA	NA	NA	NA	NA	NA	NA	NA	NA	NA	NA	NA	NA	NA	NA	NA	NA	NA
42672	hsa-miR-323b-5p	NA	NA	NA	NA	NA	NA	NA	NA	NA	NA	NA	NA	NA	NA	NA	NA	NA	NA	NA	NA	NA
42719	hsa-miR-324-3p	NA	NA	NA	NA	NA	NA	NA	NA	NA	NA	NA	NA	NA	NA	NA	NA	NA	NA	NA	NA	NA
42477	hsa-miR-324-5p	NA	NA	NA	NA	NA	NA	NA	NA	NA	NA	NA	NA	NA	NA	NA	NA	NA	NA	NA	NA	NA
11058	hsa-miR-325	NA	NA	NA	NA	NA	NA	NA	NA	NA	NA	NA	NA	NA	NA	NA	NA	NA	NA	NA	NA	NA
42693	hsa-miR-326	0.22314	0.0840691	0.813593	0.547885	NA	0.0979303	0.0174643	-0.130613	0.149936	0.421171	-0.144444	0.562894	0.149489	0.590939	-0.10242	0	0.28572	0.302037	0.128627	1.175	0.232053
11061	hsa-miR-329	NA	NA	NA	NA	NA	NA	NA	NA	NA	NA	NA	NA	NA	NA	NA	NA	NA	NA	NA	NA	NA
11063	hsa-miR-330-3p	NA	NA	NA	NA	NA	NA	NA	NA	NA	NA	NA	NA	NA	NA	NA	NA	NA	NA	NA	NA	NA
42887	hsa-miR-331-3p	-0.643999	-0.673118	-1.75463	-1.46382	-0.0919238	-0.478746	-0.826329	-0.61807	-0.665454	-1.08736	-0.139962	-0.832448	-1.22705	-1.59245	-0.55766	0	-1.25353	-0.980125	-1.0675	-2.26986	-0.896228
17866	hsa-miR-331-5p	NA	NA	NA	NA	NA	NA	NA	NA	NA	NA	NA	NA	NA	NA	NA	NA	NA	NA	NA	NA	NA
11065	hsa-miR-335	NA	NA	NA	NA	NA	NA	NA	NA	NA	NA	NA	NA	NA	NA	NA	NA	NA	NA	NA	NA	NA
42673	hsa-miR-337-3p	NA	NA	NA	NA	NA	NA	NA	NA	NA	NA	NA	NA	NA	NA	NA	NA	NA	NA	NA	NA	NA
17944	hsa-miR-337-5p	NA	NA	NA	NA	NA	NA	NA	NA	NA	NA	NA	NA	NA	NA	NA	NA	NA	NA	NA	NA	NA
42592	hsa-miR-338-3p	NA	NA	NA	NA	NA	NA	NA	NA	NA	NA	NA	NA	NA	NA	NA	NA	NA	NA	NA	NA	NA
17825	hsa-miR-338-5p	NA	-0.572512	NA	NA	NA	NA	-0.299427	NA	NA	-0.362814	NA	-0.0847591	NA	NA	NA	0	NA	NA	NA	NA	NA
42912	hsa-miR-339-3p	NA	NA	NA	NA	NA	NA	NA	NA	NA	NA	NA	NA	NA	NA	NA	NA	NA	NA	NA	NA	NA
42739	hsa-miR-339-5p	-0.47792	-1.1777	-1.55869	-1.25046	-0.897155	-1.05484	-0.410785	-0.859713	-0.869989	-0.65843	-0.739738	-0.706918	-0.985078	-1.04333	-0.398603	0	-0.660086	-1.08422	-1.32825	-2.28219	-0.735927
29872	hsa-miR-340	0.707358	1.00535	0.94754	1.29727	0.722347	0.802319	1.13826	1.03447	0.344107	1.07437	1.07605	0.876209	0.725266	1.35234	0.867961	0	1.13566	1.22002	0.821758	0.380967	1.05664
42738	hsa-miR-340*	NA	NA	NA	NA	NA	NA	NA	NA	NA	NA	NA	NA	NA	NA	NA	NA	NA	NA	NA	NA	NA
32884	hsa-miR-342-3p	-2.67219	-2.3241	-3.15333	-1.14358	-1.60154	-2.01782	-0.562738	-0.683457	-0.227932	-1.27244	0.419655	-2.49246	-0.952984	-1.79643	0.29032	0	-1.26338	-1.78598	-1.87061	-3.71888	-0.626389
42576	hsa-miR-342-5p	NA	NA	NA	NA	NA	NA	NA	NA	NA	NA	NA	NA	NA	NA	NA	NA	NA	NA	NA	NA	NA
42934	hsa-miR-345	NA	NA	NA	NA	NA	NA	NA	NA	NA	NA	NA	NA	NA	NA	NA	NA	NA	NA	NA	NA	NA
27217	hsa-miR-34a	-1.11452	-0.666872	-0.494943	-0.734838	-0.0209925	0.101347	-0.33414	-0.394912	0.233642	-0.987167	0.0485471	-1.09739	-0.468664	-1.26172	-0.246437	0	-0.816779	-0.820911	-0.79228	-1.45933	-0.358904
46299	hsa-miR-34a*	NA	NA	NA	NA	NA	NA	NA	NA	NA	NA	NA	NA	NA	NA	NA	NA	NA	NA	NA	NA	NA
42724	hsa-miR-34b	-1.31005	-0.921223	-1.39934	-0.864726	-1.18403	-0.468864	-0.415579	-0.714282	-0.609279	-0.606019	-0.169546	-0.728416	-0.102905	-0.772127	-0.304672	0	-0.648653	-0.738754	-0.83966	-2.20362	-0.608517
11073	hsa-miR-34b*	NA	NA	NA	NA	NA	NA	NA	NA	NA	NA	NA	NA	NA	NA	NA	NA	NA	NA	NA	NA	NA
42729	hsa-miR-34c-3p	NA	NA	NA	NA	NA	NA	NA	NA	NA	NA	NA	NA	NA	NA	NA	NA	NA	NA	NA	NA	NA
11074	hsa-miR-34c-5p	NA	NA	NA	NA	NA	NA	NA	NA	NA	NA	NA	NA	NA	NA	NA	NA	NA	NA	NA	NA	NA
14301	hsa-miR-361-5p	-0.0743465	-0.748731	-1.53805	-1.08069	-0.255146	-0.736279	-0.608456	-0.458898	-0.304914	-0.364824	-0.120133	-1.13157	-0.666643	-0.943027	-0.20823	0	-0.922834	-0.622592	-0.20036	-2.05909	-0.768194
17893	hsa-miR-362-3p	NA	NA	NA	NA	NA	NA	NA	NA	NA	NA	NA	NA	NA	NA	NA	NA	NA	NA	NA	NA	NA
42503	hsa-miR-362-5p	NA	NA	NA	NA	NA	NA	NA	NA	NA	NA	NA	NA	NA	NA	NA	NA	NA	NA	NA	NA	NA
11077	hsa-miR-363	NA	NA	NA	NA	NA	NA	NA	NA	NA	NA	NA	NA	NA	NA	NA	NA	NA	NA	NA	NA	NA
27544	hsa-miR-363*	NA	NA	NA	NA	NA	NA	NA	NA	NA	NA	NA	NA	NA	NA	NA	0	NA	NA	NA	NA	NA
11078	hsa-miR-365	-0.732303	-1.50151	-2.64815	-2.39404	-0.588085	-0.879701	-1.38814	-1.11839	-0.952541	-1.66341	-1.31588	-2.30255	-1.60113	-2.70137	-0.945126	0	-2.27572	-1.9771	0.195894	-3.32403	-1.88321
14280	hsa-miR-367	NA	NA	NA	NA	NA	NA	NA	NA	NA	NA	NA	NA	NA	NA	NA	NA	NA	NA	NA	NA	NA
29529	hsa-miR-369-3p	0.402182	0.81594	1.11869	0.993772	0.101979	0.99715	0.816287	0.533742	0.100244	0.958463	0.227041	0.985557	0.838759	0.922477	0.451677	0	0.540609	0.76772	0.420766	0.585409	0.710849
11083	hsa-miR-371-3p	NA	NA	NA	NA	NA	NA	NA	NA	NA	NA	NA	NA	NA	NA	NA	NA	NA	NA	NA	NA	NA
11084	hsa-miR-372	NA	NA	NA	NA	NA	NA	NA	NA	NA	NA	NA	NA	NA	NA	NA	NA	NA	NA	NA	NA	NA
11085	hsa-miR-373	NA	NA	NA	NA	NA	NA	NA	NA	NA	NA	NA	NA	NA	NA	NA	NA	NA	NA	NA	NA	NA
27545	hsa-miR-373*	NA	NA	NA	NA	NA	NA	NA	NA	NA	NA	NA	NA	NA	NA	NA	NA	NA	NA	NA	NA	NA
29577	hsa-miR-374a*	NA	NA	NA	NA	NA	NA	NA	NA	NA	NA	NA	NA	NA	NA	NA	NA	NA	NA	NA	NA	NA
42476	hsa-miR-374b*	-0.125765	-0.0663208	-0.0382313	0.0125926	NA	-0.0555752	-0.0177572	NA	NA	0.0544909	NA	0.00687913	0.0493299	0.0415469	-0.0132701	0	0.0441035	-0.0189896	NA	-0.226273	-0.0220923
14302	hsa-miR-374b/hsa-miR-374c	NA	NA	NA	NA	NA	NA	NA	NA	NA	NA	NA	NA	NA	NA	NA	NA	NA	NA	NA	NA	NA
46918	hsa-miR-375	NA	NA	-0.452713	NA	NA	NA	NA	NA	NA	NA	-0.0907188	NA	-0.0264789	NA	NA	0	NA	NA	NA	-0.205755	-0.0165928
42885	hsa-miR-376a*	NA	NA	NA	NA	NA	NA	NA	NA	NA	NA	NA	NA	NA	NA	NA	NA	NA	NA	NA	NA	NA
42629	hsa-miR-376c	NA	NA	NA	NA	NA	NA	NA	NA	NA	NA	NA	NA	NA	NA	NA	NA	NA	NA	NA	NA	NA
11091	hsa-miR-377	NA	NA	NA	NA	NA	NA	NA	NA	NA	NA	NA	NA	NA	NA	NA	NA	NA	NA	NA	NA	NA
42899	hsa-miR-377*	NA	NA	NA	NA	NA	NA	NA	NA	NA	NA	NA	NA	NA	NA	NA	NA	NA	NA	NA	NA	NA
11092	hsa-miR-378*	NA	NA	NA	NA	NA	NA	NA	NA	NA	NA	NA	NA	NA	NA	NA	NA	NA	NA	NA	NA	NA
11105	hsa-miR-378/hsa-miR-378c	-0.206228	-1.14136	-1.09228	-0.571183	-0.00924258	-0.112739	-0.496916	-0.325782	-1.06115	-0.482877	0.0635157	-0.679628	-0.309208	-0.0768578	-0.214459	0	-0.915383	-0.66845	-0.132479	-0.956827	-0.114152
11093	hsa-miR-379	NA	NA	NA	NA	NA	NA	NA	NA	NA	NA	NA	NA	NA	NA	NA	NA	NA	NA	NA	NA	NA
42889	hsa-miR-379*	NA	NA	NA	NA	NA	NA	NA	NA	NA	NA	NA	NA	NA	NA	NA	NA	NA	NA	NA	NA	NA
27546	hsa-miR-380	NA	NA	NA	NA	NA	NA	NA	NA	NA	NA	NA	NA	NA	NA	NA	NA	NA	NA	NA	NA	NA
13170	hsa-miR-380*	NA	NA	NA	NA	NA	NA	NA	NA	NA	NA	NA	NA	NA	NA	NA	NA	NA	NA	NA	NA	NA
46762	hsa-miR-3928	NA	NA	NA	NA	NA	NA	NA	NA	NA	NA	NA	NA	NA	NA	NA	NA	NA	NA	NA	NA	NA
46736	hsa-miR-3943	-0.18104	NA	NA	-0.127806	NA	0.0104124	NA	-0.126171	NA	-0.0571804	NA	-0.144894	NA	NA	-0.100111	0	-0.0690345	NA	0.00839174	-0.0103325	NA
11240	hsa-miR-409-3p	NA	NA	NA	NA	NA	NA	NA	NA	NA	NA	NA	NA	NA	NA	NA	NA	NA	NA	NA	NA	NA
42925	hsa-miR-409-5p	NA	NA	NA	NA	NA	NA	NA	NA	NA	NA	NA	NA	NA	NA	NA	NA	NA	NA	NA	NA	NA
11102	hsa-miR-410	NA	NA	NA	NA	NA	NA	NA	NA	NA	NA	NA	NA	NA	NA	NA	NA	NA	NA	NA	NA	NA
17482	hsa-miR-411	NA	NA	NA	NA	NA	NA	NA	NA	NA	NA	NA	NA	NA	NA	NA	NA	NA	NA	NA	NA	NA
42784	hsa-miR-411*	NA	NA	NA	NA	NA	NA	NA	NA	NA	NA	NA	NA	NA	NA	NA	NA	NA	NA	NA	NA	NA
42764	hsa-miR-412	-0.0276332	0.0661552	0.113083	0.134168	0.235	0.287249	0.360682	0.361528	0.0716266	0.418144	0.35195	0.20104	0.413563	0.400375	0.211554	0	0.306404	0.298601	0.349752	0.533366	0.232886
17474	hsa-miR-421	NA	NA	NA	NA	NA	NA	NA	NA	NA	NA	NA	NA	NA	NA	NA	0	NA	NA	-0.0743708	NA	NA
11104	hsa-miR-422a	0.788828	0.96596	0.592296	1.48033	0.526717	0.762772	1.27406	1.73982	2.61359	1.80766	3.05899	1.44057	1.38961	1.29882	2.12957	0	1.5635	0.894047	0.308514	0.305706	1.27727
42730	hsa-miR-423-3p	-0.81679	-0.836476	-1.66681	-1.70897	-0.788775	-0.488758	-0.836109	-0.968959	-1.19568	-1.39423	-0.75232	-1.4798	-1.34949	-1.57298	-0.927579	0	-1.55162	-1.55007	-0.837482	-2.1708	-1.35292
27565	hsa-miR-423-5p	0.00497203	0.0652338	-0.249918	-0.107312	-0.244869	0.133372	-0.367174	-0.432041	-0.319081	0.108882	-0.252794	-0.132639	-0.0985557	0.221595	-0.283756	0	-0.253897	-0.3372	0.0480338	-0.146002	-0.36194
42965	hsa-miR-424	-0.91824	-1.49301	-1.01854	-1.29245	-0.60345	-0.801199	-0.544068	-0.292138	-0.463097	-0.165664	-0.601851	-1.15849	-1.05219	-1.4613	-0.612965	0	-0.842623	-0.801979	0.262477	-2.31282	-0.880951
42603	hsa-miR-424*	NA	NA	NA	NA	NA	NA	NA	NA	NA	NA	NA	NA	NA	NA	NA	NA	NA	NA	NA	NA	NA
17608	hsa-miR-425	-0.384052	-0.642709	-1.36647	-0.855197	-0.502325	-0.462597	-0.251238	-0.28256	-0.674536	-0.569333	0.0117675	-0.829469	-0.574943	-0.821852	-0.400607	0	-0.806864	-0.768245	-0.785034	-1.36662	-0.634756
11108	hsa-miR-425*	NA	NA	NA	NA	NA	NA	NA	NA	NA	NA	NA	NA	NA	NA	NA	NA	NA	NA	NA	NA	NA
13171	hsa-miR-429	1.16149	NA	-1.51609	-1.19058	-0.189909	-0.485728	-0.483935	0.442184	-0.200569	-0.695936	0.597091	-0.77298	-0.380755	-1.23636	-0.0915848	0	-0.968698	-1.02123	-0.518475	-1.63476	-0.535983
42674	hsa-miR-431*	NA	NA	NA	NA	NA	NA	NA	NA	NA	NA	NA	NA	NA	NA	NA	NA	NA	NA	NA	NA	NA
11111	hsa-miR-432	NA	NA	NA	NA	NA	NA	NA	NA	NA	NA	NA	NA	NA	NA	NA	NA	NA	NA	NA	NA	NA
42584	hsa-miR-432*	NA	NA	NA	NA	NA	NA	NA	NA	NA	NA	NA	NA	NA	NA	NA	NA	NA	NA	NA	NA	NA
42853	hsa-miR-433	NA	NA	NA	NA	NA	NA	NA	NA	NA	NA	NA	NA	NA	NA	NA	NA	NA	NA	NA	NA	NA
11113	hsa-miR-448	NA	NA	NA	NA	NA	NA	NA	NA	NA	NA	NA	NA	NA	NA	NA	NA	NA	NA	NA	NA	NA
33668	hsa-miR-449b	NA	NA	NA	NA	NA	NA	NA	NA	NA	NA	NA	NA	NA	NA	NA	NA	NA	NA	NA	NA	NA
18847	hsa-miR-450a	NA	NA	NA	NA	NA	NA	NA	NA	NA	NA	NA	NA	NA	NA	NA	NA	NA	NA	NA	NA	NA
42892	hsa-miR-450b-3p	NA	NA	NA	NA	NA	NA	NA	NA	NA	NA	NA	NA	NA	NA	NA	NA	NA	NA	NA	NA	NA
42896	hsa-miR-450b-5p	NA	NA	NA	NA	NA	NA	NA	NA	NA	NA	NA	NA	NA	NA	NA	NA	NA	NA	NA	NA	NA
42866	hsa-miR-451	-0.997417	-1.38819	-4.0787	-1.83974	-1.50738	-2.64936	-1.76397	-1.03953	1.19793	-2.15691	1.31197	-3.39458	-1.1008	-3.47087	-0.321389	0	-1.88471	-1.65173	-0.303493	-5.31895	-0.97324
29379	hsa-miR-452	0.68043	0.592776	-0.495388	-0.377076	0.62265	0.134052	0.0664568	0.436885	0.0598968	0.155245	0.626662	0.143642	0.022713	0.0667854	0.381305	0	-0.186612	-0.0658702	0.38451	-0.765645	-0.222892
42598	hsa-miR-452*	NA	NA	NA	NA	NA	NA	NA	NA	NA	NA	NA	NA	NA	NA	NA	NA	NA	NA	NA	NA	NA
28520	hsa-miR-454*	NA	NA	NA	NA	NA	NA	NA	NA	NA	NA	NA	NA	NA	NA	NA	NA	NA	NA	NA	NA	NA
28950	hsa-miR-455-3p	NA	NA	NA	NA	NA	NA	NA	NA	NA	NA	NA	NA	NA	NA	NA	0	NA	NA	NA	NA	NA
13179	hsa-miR-455-5p	0.509869	NA	-0.0597715	-0.137366	0.977116	0.42889	0.711944	0.637998	NA	0.550455	0.763083	-0.0553163	0.277041	-0.315603	1.22319	0	0.358151	NA	0.658768	-0.740631	0.0276222
42654	hsa-miR-483-5p	0.252277	1.42528	0.997304	0.489585	-0.117004	0.265345	-0.0150057	-0.0791734	1.67009	0.521219	-0.23125	0.138504	0.0714548	0.635684	-0.0728546	0	0.460273	0.26855	0.344808	0.841595	0.10842
42694	hsa-miR-485-3p	-0.0114998	0.308737	0.40352	0.372465	0.109957	0.124047	0.0633212	-0.127731	0.281872	-0.0953112	-0.0638864	0.250848	0.0427938	0.212892	-0.175631	0	0.409483	0.157723	-0.00982193	0.456979	0.0940545
42480	hsa-miR-485-5p	NA	NA	NA	NA	NA	NA	NA	NA	NA	NA	NA	NA	NA	NA	NA	NA	NA	NA	NA	NA	NA
42946	hsa-miR-486-3p	NA	NA	NA	NA	NA	NA	NA	NA	NA	NA	NA	NA	NA	NA	NA	NA	NA	NA	NA	NA	NA
32946	hsa-miR-486-5p	-0.398723	NA	-0.394065	0.0995286	NA	-0.426899	-0.281809	-0.287465	NA	0.0409119	0.287353	-0.304106	-0.0932581	-0.123726	0.0442327	0	-0.32426	-0.104889	-0.152766	-0.206066	-0.179225
13183	hsa-miR-487a	NA	NA	NA	NA	NA	NA	NA	NA	NA	NA	NA	NA	NA	NA	NA	NA	NA	NA	NA	NA	NA
14285	hsa-miR-487b	0.565254	0.565112	0.226248	0.554759	0.66024	0.927989	0.77242	1.17273	0.586031	1.13904	1.43371	0.550824	1.0836	0.6259	1.06994	0	0.614487	0.505217	0.744692	-0.270082	0.903316
42704	hsa-miR-488	0.0259393	0.204485	0.364289	0.427782	NA	0.0064567	0.0398831	-0.00989397	NA	0.138884	-0.107199	0.369136	0.0562677	0.330387	-0.0187245	0	0.252149	0.338575	0.0729369	0.218054	0.0526865
11121	hsa-miR-489	0.493684	0.228126	0.51367	0.305945	NA	0.573604	0.135182	0.151425	NA	0.153437	0.178962	0.287278	0.353128	0.57833	0.164444	0	0.245438	0.135586	0.0270202	0.480609	0.117494
42703	hsa-miR-490-3p	0.534184	1.02359	1.77439	1.32609	0.287068	1.01062	0.543759	0.841346	0.127509	0.701512	0.689977	1.20798	0.259612	1.16957	0.123736	0	0.857689	0.954311	0.780842	1.10104	0.714532
17822	hsa-miR-490-5p	NA	NA	NA	NA	NA	NA	NA	NA	NA	NA	NA	NA	NA	NA	NA	NA	NA	NA	NA	NA	NA
17927	hsa-miR-491-3p	0.22869	0.110595	-0.777898	0.782079	0.372676	0.159121	1.05165	1.26558	0.683981	0.777389	1.23285	-0.186551	1.11303	0.926502	0.800764	0	0.510073	0.860503	0.625862	-1.50692	1.3611
11123	hsa-miR-491-5p	NA	NA	NA	NA	NA	NA	NA	NA	NA	NA	NA	NA	NA	NA	NA	NA	NA	NA	NA	NA	NA
42661	hsa-miR-492	0.487456	0.632296	0.0581642	-0.101432	NA	0.214867	-0.217121	-0.0835351	NA	0.0855862	0.184745	0.345938	-0.146358	-0.0499746	-0.0989053	0	0.213096	0.196776	0.57115	0.593952	-0.058542
14270	hsa-miR-493	NA	NA	NA	NA	NA	NA	NA	NA	NA	NA	NA	NA	NA	NA	NA	NA	NA	NA	NA	NA	NA
11125	hsa-miR-493*	NA	NA	NA	NA	NA	NA	NA	NA	NA	NA	NA	NA	NA	NA	NA	NA	NA	NA	NA	NA	NA
42540	hsa-miR-494	1.16962	2.24549	3.00885	2.05809	1.40759	2.0415	1.53872	1.25547	-0.00855695	2.19416	0.831193	2.67469	1.94775	2.34589	0.949002	0	1.50268	2.20818	1.20512	2.14436	1.42501
42676	hsa-miR-495	NA	NA	NA	NA	NA	NA	NA	NA	NA	NA	NA	NA	NA	NA	NA	NA	NA	NA	NA	NA	NA
42847	hsa-miR-497	NA	NA	NA	NA	NA	NA	NA	NA	NA	NA	NA	NA	NA	NA	NA	NA	NA	NA	NA	NA	NA
42558	hsa-miR-497*	NA	NA	NA	NA	NA	NA	NA	NA	NA	NA	NA	NA	NA	NA	NA	NA	NA	NA	NA	NA	NA
42442	hsa-miR-498	0.141659	0.292031	0.65314	0.509609	0.218433	0.295343	0.0805503	0.205109	0.528932	0.406242	0.272075	0.62625	0.171694	0.584716	0.0810149	0	0.524079	0.328609	0.230924	1.00395	0.321606
14313	hsa-miR-499-5p	NA	NA	NA	NA	NA	NA	NA	NA	NA	NA	NA	NA	NA	NA	NA	NA	NA	NA	NA	NA	NA
17875	hsa-miR-500a	NA	NA	NA	NA	NA	NA	NA	NA	NA	NA	NA	NA	NA	NA	NA	NA	NA	NA	NA	NA	NA
46406	hsa-miR-500a*	NA	NA	NA	NA	NA	NA	NA	NA	NA	NA	NA	NA	NA	NA	NA	NA	NA	NA	NA	NA	NA
42578	hsa-miR-501-3p	NA	NA	NA	NA	NA	NA	NA	NA	NA	NA	NA	NA	NA	NA	NA	NA	NA	NA	NA	NA	NA
11134	hsa-miR-502-5p	NA	NA	NA	NA	NA	NA	NA	NA	NA	NA	NA	NA	NA	NA	NA	NA	NA	NA	NA	NA	NA
46803	hsa-miR-503	NA	NA	NA	NA	NA	NA	NA	NA	NA	NA	NA	NA	NA	NA	NA	NA	NA	NA	NA	NA	NA
28480	hsa-miR-504	NA	NA	NA	NA	NA	NA	NA	NA	NA	NA	NA	NA	NA	NA	NA	NA	NA	NA	NA	NA	NA
42669	hsa-miR-505	NA	NA	NA	NA	NA	NA	NA	NA	NA	NA	NA	NA	NA	NA	NA	NA	NA	NA	NA	NA	NA
42490	hsa-miR-505*	-0.195534	0.313514	0.525475	0.378584	-0.0928268	-0.105706	0.0768638	-0.0136496	-0.147984	-0.081186	-0.0098936	0.331796	-0.0335228	0.321098	-0.134996	0	0.213211	0.226182	-0.191015	0.498623	0.118041
11138	hsa-miR-506	NA	NA	NA	NA	NA	NA	NA	NA	NA	NA	NA	NA	NA	NA	NA	NA	NA	NA	NA	NA	NA
11139	hsa-miR-507	NA	NA	NA	NA	NA	NA	NA	NA	NA	NA	NA	NA	NA	NA	NA	NA	NA	NA	NA	NA	NA
11140	hsa-miR-508-3p	NA	NA	NA	NA	NA	NA	NA	NA	NA	NA	NA	NA	NA	NA	NA	NA	NA	NA	NA	NA	NA
42812	hsa-miR-508-5p	NA	NA	NA	NA	NA	NA	NA	NA	NA	NA	NA	NA	NA	NA	NA	NA	NA	NA	NA	NA	NA
11141	hsa-miR-509-3p	NA	NA	NA	NA	NA	NA	NA	NA	NA	NA	NA	NA	NA	NA	NA	NA	NA	NA	NA	NA	NA
11142	hsa-miR-510	0.189492	0.548825	0.682742	0.469526	0.265067	0.501857	0.127946	0.185742	0.0538051	0.223229	0.178372	0.539938	0.211915	0.540654	0.010735	0	0.336218	0.353449	0.258993	1.04581	0.324817
27229	hsa-miR-511	NA	NA	NA	NA	NA	NA	NA	NA	NA	NA	NA	NA	NA	NA	NA	NA	NA	NA	NA	NA	NA
11144	hsa-miR-512-3p	NA	NA	NA	NA	NA	NA	NA	NA	NA	NA	NA	NA	NA	NA	NA	NA	NA	NA	NA	NA	NA
42960	hsa-miR-513a-3p	NA	NA	NA	NA	NA	NA	NA	NA	NA	NA	NA	NA	NA	NA	NA	NA	NA	NA	NA	NA	NA
42581	hsa-miR-513a-5p	1.22077	1.2561	1.3796	1.68337	1.00718	1.89796	1.19714	0.89291	-0.08691	1.35354	0.281649	1.62262	1.7968	1.3759	0.660519	0	1.34001	1.40382	1.32888	0.509216	1.33232
46789	hsa-miR-513b	0.128783	0.363392	1.04471	0.475579	NA	0.423765	0.204674	-0.189197	-0.118542	0.510554	-0.304994	0.765729	0.462136	0.731206	-0.245025	0	0.226457	0.401126	0.146239	1.19806	0.0971786
46398	hsa-miR-513c	NA	NA	NA	NA	NA	NA	NA	NA	NA	NA	NA	NA	NA	NA	NA	NA	NA	NA	NA	NA	NA
42959	hsa-miR-514	NA	NA	NA	NA	NA	NA	NA	NA	NA	NA	NA	NA	NA	NA	NA	NA	NA	NA	NA	NA	NA
11148	hsa-miR-515-3p	NA	NA	NA	NA	NA	NA	NA	NA	NA	NA	NA	NA	NA	NA	NA	NA	NA	NA	NA	NA	NA
11149	hsa-miR-515-5p	NA	NA	NA	NA	NA	NA	NA	NA	NA	NA	NA	NA	NA	NA	NA	NA	NA	NA	NA	NA	NA
42550	hsa-miR-516a-5p	2.03902	1.73159	1.03136	0.82125	0.815899	0.495647	0.295296	0.596085	0.360073	0.660066	1.27942	0.822348	-0.0530316	0.662247	0.379903	0	0.899976	0.502492	1.41885	0.835655	0.168077
11151	hsa-miR-516b	0.268605	0.535836	0.859897	0.544685	0.168576	0.503691	0.272111	0.119626	0.0386885	0.114043	0.229395	0.45851	0.212488	0.384979	0.0380245	0	0.398529	0.360343	0.246113	0.790155	0.342796
13130	hsa-miR-517*	NA	NA	NA	NA	NA	NA	NA	NA	NA	NA	NA	NA	NA	NA	NA	NA	NA	NA	NA	NA	NA
42450	hsa-miR-517b	NA	NA	NA	NA	NA	NA	NA	NA	NA	NA	NA	NA	NA	NA	NA	NA	NA	NA	NA	NA	NA
11154	hsa-miR-517c	NA	NA	NA	NA	NA	NA	NA	NA	NA	NA	NA	NA	NA	NA	NA	NA	NA	NA	NA	NA	NA
11155	hsa-miR-518a-3p	NA	NA	NA	NA	NA	NA	NA	NA	NA	NA	NA	NA	NA	NA	NA	NA	NA	NA	NA	NA	NA
11177	hsa-miR-518a-5p/hsa-miR-527	0.502778	1.22229	1.45355	1.19506	-0.0289284	1.12603	0.354822	0.862797	0.902124	0.602992	0.890858	1.14744	0.0604766	1.03468	0.235025	0	0.992548	0.863437	0.792245	1.7439	0.660461
11159	hsa-miR-518e	NA	NA	NA	NA	NA	NA	NA	NA	NA	NA	NA	NA	NA	NA	NA	NA	NA	NA	NA	NA	NA
13137	hsa-miR-518e*/hsa-miR-519a*/hsa-miR-519b-5p/hsa-miR-519c-5p/hsa-miR-522*/hsa-miR-523*	0.0820474	0.403856	0.558994	0.608437	-0.301375	0.62556	0.0309362	0.121388	0.773918	0.0898715	0.758442	0.296295	-0.148486	0.643024	0.0193106	0	0.707326	0.265219	0.399688	1.48057	0.350407
46622	hsa-miR-518f*	NA	NA	NA	NA	NA	NA	NA	NA	NA	NA	NA	NA	NA	NA	NA	NA	NA	NA	NA	NA	NA
46401	hsa-miR-519a	NA	NA	NA	NA	NA	NA	NA	NA	NA	NA	NA	NA	NA	NA	NA	NA	NA	NA	NA	NA	NA
46231	hsa-miR-519b-3p	NA	NA	NA	NA	NA	NA	NA	NA	NA	NA	NA	NA	NA	NA	NA	NA	NA	NA	NA	NA	NA
46221	hsa-miR-519d	0.411376	0.277408	0.275006	0.706052	0.794287	0.833153	0.887674	1.02	0.680552	0.960833	1.17774	0.570277	1.09515	0.766769	0.913184	0	0.507704	0.490873	0.762884	0.452433	0.78987
11164	hsa-miR-519e	NA	NA	NA	NA	NA	NA	NA	NA	NA	NA	NA	NA	NA	NA	NA	NA	NA	NA	NA	NA	NA
13132	hsa-miR-519e*	0.924924	0.905762	0.914091	0.49413	0.571225	0.991432	0.181082	0.362473	0.318389	0.556787	0.555152	0.683619	0.292621	0.777874	0.277019	0	0.629883	0.318616	0.891747	1.2398	0.302246
11165	hsa-miR-520a-3p	NA	NA	NA	NA	NA	NA	NA	NA	NA	NA	NA	NA	NA	NA	NA	NA	NA	NA	NA	NA	NA
13133	hsa-miR-520a-5p	NA	NA	NA	NA	NA	NA	NA	NA	NA	NA	NA	NA	NA	NA	NA	NA	NA	NA	NA	NA	NA
11166	hsa-miR-520b/hsa-miR-520c-3p	NA	NA	NA	NA	NA	NA	NA	NA	NA	NA	NA	NA	NA	NA	NA	NA	NA	NA	NA	NA	NA
11168	hsa-miR-520d-3p	NA	NA	NA	NA	NA	NA	NA	NA	NA	NA	NA	NA	NA	NA	NA	NA	NA	NA	NA	NA	NA
46354	hsa-miR-520d-5p	0.0156967	0.0202207	0.179666	0.296841	0.0564913	0.47009	0.148191	0.480429	0.139205	0.151182	0.24986	0.15453	0.134424	0.219859	-0.0535545	0	0.102604	0.143737	0.342504	0.297527	0.192234
42455	hsa-miR-520f	NA	NA	NA	NA	NA	NA	NA	NA	NA	NA	NA	NA	NA	NA	NA	NA	NA	NA	NA	NA	NA
46454	hsa-miR-520g	NA	NA	NA	NA	NA	NA	NA	NA	NA	NA	NA	NA	NA	NA	NA	NA	NA	NA	NA	NA	NA
46500	hsa-miR-520g/hsa-miR-520h	NA	NA	NA	NA	NA	NA	NA	NA	NA	NA	NA	NA	NA	NA	NA	NA	NA	NA	NA	NA	NA
13146	hsa-miR-520h	NA	NA	NA	NA	NA	NA	NA	NA	NA	NA	NA	NA	NA	NA	NA	NA	NA	NA	NA	NA	NA
11171	hsa-miR-521	NA	NA	NA	NA	NA	NA	NA	NA	NA	NA	NA	NA	NA	NA	NA	NA	NA	NA	NA	NA	NA
42483	hsa-miR-522	NA	NA	NA	NA	NA	NA	NA	NA	NA	NA	NA	NA	NA	NA	NA	NA	NA	NA	NA	NA	NA
31349	hsa-miR-524-3p	NA	NA	NA	NA	NA	NA	NA	NA	NA	NA	NA	NA	NA	NA	NA	NA	NA	NA	NA	NA	NA
46235	hsa-miR-524-5p	NA	NA	NA	NA	NA	NA	NA	NA	NA	NA	NA	NA	NA	NA	NA	NA	NA	NA	NA	NA	NA
46495	hsa-miR-525-3p	NA	NA	NA	NA	NA	NA	NA	NA	NA	NA	NA	NA	NA	NA	NA	NA	NA	NA	NA	NA	NA
11175	hsa-miR-525-5p	0.296722	0.480069	0.698371	0.521467	0.31563	0.324873	0.0670108	0.371513	0.197114	0.255902	0.45035	0.589004	0.0491653	0.499046	0.307544	0	0.385737	0.290169	0.594248	1.02989	0.137934
46744	hsa-miR-526b	NA	NA	NA	NA	NA	NA	NA	NA	NA	NA	NA	NA	NA	NA	NA	NA	NA	NA	NA	NA	NA
42732	hsa-miR-532-3p	NA	NA	NA	NA	NA	NA	NA	NA	NA	NA	NA	NA	NA	NA	NA	NA	NA	NA	NA	NA	NA
17624	hsa-miR-532-5p	NA	NA	NA	NA	NA	NA	NA	NA	NA	NA	NA	NA	NA	NA	NA	NA	NA	NA	NA	NA	NA
14271	hsa-miR-539	NA	NA	NA	NA	NA	NA	NA	NA	NA	NA	NA	NA	NA	NA	NA	NA	NA	NA	NA	NA	NA
42635	hsa-miR-541	NA	NA	NA	NA	NA	NA	NA	NA	NA	NA	NA	NA	NA	NA	NA	NA	NA	NA	NA	NA	NA
42617	hsa-miR-541*	NA	NA	NA	NA	NA	NA	NA	NA	NA	NA	NA	NA	NA	NA	NA	NA	NA	NA	NA	NA	NA
14272	hsa-miR-542-3p	NA	NA	NA	NA	NA	NA	NA	NA	NA	NA	NA	NA	NA	NA	NA	NA	NA	NA	NA	NA	NA
42811	hsa-miR-542-5p	1.30481	1.15779	2.28426	0.537485	-0.129038	0.451159	0.262381	0.0343919	-0.486866	1.01126	-0.365346	1.63179	0.23516	1.32633	-0.188317	0	0.175158	0.584252	0.716641	2.35895	0.00959623
42470	hsa-miR-543	NA	NA	NA	NA	NA	NA	NA	NA	NA	NA	NA	NA	NA	NA	NA	NA	NA	NA	NA	NA	NA
33043	hsa-miR-544	NA	NA	NA	NA	NA	NA	NA	NA	NA	NA	NA	NA	NA	NA	NA	NA	NA	NA	NA	NA	NA
42956	hsa-miR-545*	NA	NA	NA	NA	NA	NA	NA	NA	NA	NA	NA	NA	NA	NA	NA	NA	NA	NA	NA	NA	NA
17535	hsa-miR-548a-3p	NA	NA	NA	NA	NA	NA	NA	NA	NA	NA	NA	NA	NA	NA	NA	NA	NA	NA	NA	NA	NA
30493	hsa-miR-548a-5p	NA	NA	NA	NA	NA	NA	NA	NA	NA	NA	NA	NA	NA	NA	NA	NA	NA	NA	NA	NA	NA
17298	hsa-miR-548b-3p	NA	NA	NA	NA	NA	NA	NA	NA	NA	NA	NA	NA	NA	NA	NA	NA	NA	NA	NA	NA	NA
42791	hsa-miR-548b-5p	NA	NA	NA	NA	NA	NA	NA	NA	NA	NA	NA	NA	NA	NA	NA	NA	NA	NA	NA	NA	NA
42777	hsa-miR-548c-5p	NA	NA	NA	NA	NA	NA	NA	NA	NA	NA	NA	NA	NA	NA	NA	NA	NA	NA	NA	NA	NA
27549	hsa-miR-548d-3p	NA	NA	NA	NA	NA	NA	NA	NA	NA	NA	NA	NA	NA	NA	NA	NA	NA	NA	NA	NA	NA
42756	hsa-miR-548d-5p	NA	NA	NA	NA	NA	NA	NA	NA	NA	NA	NA	NA	NA	NA	NA	NA	NA	NA	NA	NA	NA
46703	hsa-miR-548e	0.10014	0.279222	0.499516	0.4241	NA	0.164214	0.39021	0.226923	NA	0.492452	0.340317	0.478975	0.415964	0.473158	0.231425	0	0.291482	0.375658	0.127415	0.0949294	0.167216
45736	hsa-miR-548f	NA	NA	NA	NA	NA	NA	NA	NA	NA	NA	NA	NA	NA	NA	NA	NA	NA	NA	NA	NA	NA
46940	hsa-miR-548g	NA	NA	NA	NA	NA	NA	NA	NA	NA	NA	NA	NA	NA	NA	NA	NA	NA	NA	NA	NA	NA
46414	hsa-miR-548h	NA	NA	NA	NA	NA	NA	NA	NA	NA	NA	NA	NA	NA	NA	NA	NA	NA	NA	NA	NA	NA
46704	hsa-miR-548i	NA	NA	NA	NA	NA	NA	NA	NA	NA	NA	NA	NA	NA	NA	NA	NA	NA	NA	NA	NA	NA
46592	hsa-miR-548j	NA	NA	NA	NA	NA	NA	NA	NA	NA	NA	NA	NA	NA	NA	NA	NA	NA	NA	NA	NA	NA
46705	hsa-miR-548k	NA	NA	NA	NA	NA	NA	NA	NA	NA	NA	NA	NA	NA	NA	NA	NA	NA	NA	NA	NA	NA
46415	hsa-miR-548l	NA	NA	NA	NA	NA	NA	NA	NA	NA	NA	NA	NA	NA	NA	NA	NA	NA	NA	NA	NA	NA
46335	hsa-miR-548m	NA	NA	NA	NA	NA	NA	NA	NA	NA	NA	NA	NA	NA	NA	NA	NA	NA	NA	NA	NA	NA
46929	hsa-miR-548n	NA	NA	NA	NA	NA	NA	NA	NA	NA	NA	NA	NA	NA	NA	NA	NA	NA	NA	NA	NA	NA
46450	hsa-miR-548o	NA	NA	NA	NA	NA	NA	NA	NA	NA	NA	NA	NA	NA	NA	NA	NA	NA	NA	NA	NA	NA
46355	hsa-miR-548p	NA	NA	NA	NA	NA	NA	NA	NA	NA	NA	NA	NA	NA	NA	NA	NA	NA	NA	NA	NA	NA
17660	hsa-miR-550a*	NA	NA	NA	NA	NA	NA	NA	NA	NA	NA	NA	NA	NA	NA	NA	NA	NA	NA	NA	NA	NA
17272	hsa-miR-551a	0.0468444	0.357694	1.05121	0.308497	-0.191049	0.124449	0.0588668	-0.144705	-0.354955	0.329321	-0.518205	0.764157	0.207906	0.628975	-0.214243	0	0.0231506	0.247005	0.0642359	0.76701	-0.0179224
42917	hsa-miR-551b	-0.261963	0.160048	1.02738	0.188597	-0.322346	0.229073	-0.280414	-0.5953	-0.737344	0.0197245	-0.86206	0.850149	-0.057926	0.580572	-0.80348	0	-0.208072	0.24955	-0.20285	0.817068	-0.140487
42781	hsa-miR-551b*	-0.0228494	1.04931	1.41849	1.28933	0.530237	0.156583	0.47105	0.617726	0.794693	0.613312	0.799009	1.00118	0.128605	1.07508	0.230606	0	0.982587	1.03273	0.0377844	1.47791	0.825925
17668	hsa-miR-552	0.914376	2.06667	3.15315	1.91294	0.795679	1.28669	0.794582	0.322012	-0.342569	1.77221	-0.212478	2.69802	1.01226	2.3936	0.263331	0	0.964967	1.96654	0.725884	3.06714	0.689726
29460	hsa-miR-553	NA	NA	NA	NA	NA	NA	NA	NA	NA	NA	NA	NA	NA	NA	NA	NA	NA	NA	NA	NA	NA
42766	hsa-miR-554	NA	NA	NA	NA	NA	NA	NA	NA	NA	NA	NA	NA	NA	NA	NA	NA	NA	NA	NA	NA	NA
17612	hsa-miR-555	NA	NA	NA	NA	NA	NA	NA	NA	NA	NA	NA	NA	NA	NA	NA	NA	NA	NA	NA	NA	NA
42447	hsa-miR-556-3p	NA	NA	NA	NA	NA	NA	NA	NA	NA	NA	NA	NA	NA	NA	NA	NA	NA	NA	NA	NA	NA
42760	hsa-miR-557	0.664299	1.4304	0.473931	0.359009	0.37346	1.21451	-0.188991	0.691255	0.633496	0.950031	0.924526	0.347522	0.298505	0.544155	1.14661	0	0.421941	0.0440054	0.934799	1.32757	0.347842
17652	hsa-miR-558	NA	NA	NA	NA	NA	NA	NA	NA	NA	NA	NA	NA	NA	NA	NA	NA	NA	NA	NA	NA	NA
31076	hsa-miR-559	NA	NA	NA	NA	NA	NA	NA	NA	NA	NA	NA	NA	NA	NA	NA	NA	NA	NA	NA	NA	NA
31517	hsa-miR-561	NA	NA	NA	NA	NA	NA	NA	NA	NA	NA	NA	NA	NA	NA	NA	NA	NA	NA	NA	NA	NA
17536	hsa-miR-562	NA	NA	NA	NA	NA	NA	NA	NA	NA	NA	NA	NA	NA	NA	NA	NA	NA	NA	NA	NA	NA
17569	hsa-miR-563	NA	NA	NA	NA	NA	NA	NA	NA	NA	NA	NA	NA	NA	NA	NA	NA	NA	NA	NA	NA	NA
42944	hsa-miR-564	NA	NA	NA	NA	NA	NA	NA	NA	NA	NA	NA	NA	NA	NA	NA	NA	NA	NA	NA	NA	NA
42772	hsa-miR-566	NA	NA	NA	NA	NA	NA	NA	NA	NA	NA	NA	NA	NA	NA	NA	NA	NA	NA	NA	NA	NA
17634	hsa-miR-567	NA	NA	NA	NA	NA	NA	NA	NA	NA	NA	NA	NA	NA	NA	NA	NA	NA	NA	NA	NA	NA
14854	hsa-miR-569	NA	NA	NA	NA	NA	NA	NA	NA	NA	NA	NA	NA	NA	NA	NA	NA	NA	NA	NA	NA	NA
17814	hsa-miR-570	NA	NA	NA	NA	NA	NA	NA	NA	NA	NA	NA	NA	NA	NA	NA	NA	NA	NA	NA	NA	NA
17490	hsa-miR-571	NA	NA	NA	NA	NA	NA	NA	NA	NA	NA	NA	NA	NA	NA	NA	NA	NA	NA	NA	NA	NA
42596	hsa-miR-572	NA	NA	NA	NA	NA	NA	NA	NA	NA	NA	NA	NA	NA	NA	NA	NA	NA	NA	NA	NA	NA
17641	hsa-miR-573	NA	NA	NA	NA	NA	NA	NA	NA	NA	NA	NA	NA	NA	NA	NA	NA	NA	NA	NA	NA	NA
28966	hsa-miR-574-3p	-0.540628	-0.452863	-0.751796	-0.666158	-0.81694	-0.783987	-0.199054	-0.695779	-0.855612	-0.764555	-0.848494	-0.559462	-0.588914	-0.787628	-0.600779	0	-0.776498	-0.484029	-0.887743	-1.44454	-0.650448
27740	hsa-miR-574-5p	-0.104743	0.719945	0.850616	0.569442	0.00496875	-0.00837202	0.231094	-0.104637	-0.388019	0.449785	-0.245589	0.850363	0.16628	0.593635	-0.0902455	0	0.325134	0.51847	-0.183091	0.005084	0.169157
17626	hsa-miR-575	NA	NA	NA	NA	NA	NA	NA	NA	NA	NA	NA	NA	NA	NA	NA	NA	NA	NA	NA	NA	NA
17958	hsa-miR-576-3p	NA	NA	NA	NA	NA	NA	NA	NA	NA	NA	NA	NA	NA	NA	NA	NA	NA	NA	NA	NA	NA
42446	hsa-miR-576-5p	NA	NA	NA	NA	NA	NA	NA	NA	NA	NA	NA	NA	NA	NA	NA	NA	NA	NA	NA	NA	NA
42837	hsa-miR-577	NA	NA	NA	NA	NA	NA	NA	NA	NA	NA	NA	NA	NA	NA	NA	NA	NA	NA	NA	NA	NA
42622	hsa-miR-579	NA	NA	NA	NA	NA	NA	NA	NA	NA	NA	NA	NA	NA	NA	NA	NA	NA	NA	NA	NA	NA
17459	hsa-miR-580	NA	NA	NA	NA	NA	NA	NA	NA	NA	NA	NA	NA	NA	NA	NA	NA	NA	NA	NA	NA	NA
29328	hsa-miR-582-3p	NA	NA	NA	NA	NA	NA	NA	NA	NA	NA	NA	NA	NA	NA	NA	NA	NA	NA	NA	NA	NA
42544	hsa-miR-582-5p	NA	NA	NA	NA	NA	NA	NA	NA	NA	NA	NA	NA	NA	NA	NA	NA	NA	NA	NA	NA	NA
17295	hsa-miR-583	0.875839	1.19124	1.11174	1.1036	0.600907	0.164297	0.271481	0.452796	0.693745	0.34261	0.658087	0.991224	-0.136231	0.755684	0.100876	0	1.06805	0.837872	0.519164	1.15812	0.505026
17546	hsa-miR-585	0.112536	0.264152	-0.0494701	0.309387	-0.0684949	0.0095668	0.0767444	-0.0763505	0.902204	0.140317	0.191097	0.0992625	0.0477786	0.135139	0.194334	0	0.907839	-0.0501442	-0.0534726	0.817025	0.201402
42754	hsa-miR-586	NA	NA	NA	NA	NA	NA	NA	NA	NA	NA	NA	NA	NA	NA	NA	NA	NA	NA	NA	NA	NA
17594	hsa-miR-587	NA	NA	NA	NA	NA	NA	NA	NA	NA	NA	NA	NA	NA	NA	NA	NA	NA	NA	NA	NA	NA
17630	hsa-miR-588	NA	NA	NA	NA	NA	NA	NA	NA	NA	NA	NA	NA	NA	NA	NA	NA	NA	NA	NA	NA	NA
42542	hsa-miR-589	0.798749	NA	0.727761	0.541199	NA	NA	NA	1.14416	NA	0.665734	NA	0.721851	0.635971	0.587304	1.03439	0	0.745038	NA	NA	0.431563	0.863707
17570	hsa-miR-589*	NA	NA	NA	NA	NA	NA	NA	NA	NA	NA	NA	NA	NA	NA	NA	NA	NA	NA	NA	NA	NA
42567	hsa-miR-590-3p	NA	NA	NA	NA	NA	NA	NA	NA	NA	NA	NA	NA	NA	NA	NA	NA	NA	NA	NA	NA	NA
42482	hsa-miR-591	NA	NA	NA	NA	NA	NA	NA	NA	NA	NA	NA	NA	NA	NA	NA	NA	NA	NA	NA	NA	NA
17312	hsa-miR-592	NA	NA	NA	-0.102237	-0.0163143	NA	NA	-0.0317383	0.1504	0.146353	NA	0.0683958	0.219979	0.112012	0.0238116	0	0.0352909	0.00931026	0.0534167	0.0630914	0.109111
42504	hsa-miR-593	NA	NA	NA	NA	NA	NA	NA	NA	NA	NA	NA	NA	NA	NA	NA	0	NA	NA	NA	NA	NA
42478	hsa-miR-593*	NA	NA	NA	NA	NA	NA	NA	NA	NA	NA	NA	NA	NA	NA	NA	NA	NA	NA	NA	NA	NA
17349	hsa-miR-595	NA	NA	NA	NA	NA	NA	NA	NA	NA	NA	NA	NA	NA	NA	NA	NA	NA	NA	NA	NA	NA
42818	hsa-miR-597	NA	NA	NA	NA	NA	NA	NA	NA	NA	NA	NA	NA	NA	NA	NA	NA	NA	NA	NA	NA	NA
30592	hsa-miR-599	NA	NA	NA	NA	NA	NA	NA	NA	NA	NA	NA	NA	NA	NA	NA	NA	NA	NA	NA	NA	NA
17377	hsa-miR-600	-0.405785	NA	-0.190269	-0.534148	NA	-0.461334	-0.160899	-0.350911	NA	-0.227028	0.0176674	-0.205852	-0.184794	-0.296976	-0.199871	0	-0.423525	-0.288307	-0.357098	-0.447	-0.41684
17498	hsa-miR-601	-0.222617	-0.226934	0.0399128	0.236429	-0.0315441	-0.0961173	-0.177353	-0.151109	0.179147	0.0315185	0.00651751	0.0668232	0.215665	0.235632	-0.077662	0	0.0545234	0.0857078	-0.16363	0.269209	0.0546725
42531	hsa-miR-602	0.61482	1.34913	2.05973	1.29124	0.533139	0.965973	0.0988896	-0.112113	0.524782	1.06643	-0.213952	1.65593	0.369479	1.45966	-0.0294417	0	0.691461	1.13385	0.394489	1.93933	0.130966
17393	hsa-miR-603	NA	NA	NA	NA	NA	NA	NA	NA	NA	NA	NA	NA	NA	NA	NA	NA	NA	NA	NA	NA	NA
17592	hsa-miR-604	NA	NA	NA	NA	NA	NA	NA	NA	NA	NA	NA	NA	NA	NA	NA	NA	NA	NA	NA	NA	NA
29883	hsa-miR-606	NA	NA	NA	NA	NA	NA	NA	NA	NA	NA	NA	NA	NA	NA	NA	NA	NA	NA	NA	NA	NA
32190	hsa-miR-607	NA	NA	NA	NA	NA	NA	NA	NA	NA	NA	NA	NA	NA	NA	NA	NA	NA	NA	NA	NA	NA
42543	hsa-miR-608	NA	NA	NA	NA	NA	NA	NA	NA	NA	NA	NA	NA	NA	NA	NA	NA	NA	NA	NA	NA	NA
17353	hsa-miR-609	NA	NA	NA	NA	NA	NA	NA	NA	NA	NA	NA	NA	NA	NA	NA	NA	NA	NA	NA	NA	NA
17445	hsa-miR-610	NA	NA	NA	NA	NA	NA	NA	NA	NA	NA	NA	NA	NA	NA	NA	NA	NA	NA	NA	NA	NA
27551	hsa-miR-612	NA	NA	NA	NA	NA	NA	NA	NA	NA	NA	NA	NA	NA	NA	NA	NA	NA	NA	NA	NA	NA
17577	hsa-miR-613	NA	NA	NA	NA	NA	NA	NA	NA	NA	NA	NA	NA	NA	NA	NA	NA	NA	NA	NA	NA	NA
27672	hsa-miR-615-3p	-0.215621	-0.0146704	0.100859	0.323124	-0.0199747	-0.188214	-0.07716	0.0103569	0.0188268	-0.0801348	-0.210887	0.121779	-0.0256416	0.142674	-0.28104	0	0.127248	0.159403	-0.112292	0.216179	0.129051
42690	hsa-miR-615-5p	NA	NA	NA	NA	NA	NA	NA	NA	NA	NA	NA	NA	NA	NA	NA	NA	NA	NA	NA	NA	NA
42870	hsa-miR-616	NA	NA	NA	NA	NA	NA	NA	NA	NA	NA	NA	NA	NA	NA	NA	NA	NA	NA	NA	NA	NA
17289	hsa-miR-616*	NA	NA	NA	NA	NA	NA	NA	NA	NA	NA	NA	NA	NA	NA	NA	NA	NA	NA	NA	NA	NA
17552	hsa-miR-617	-0.0151722	0.377464	1.23432	0.538858	0.645247	1.05354	0.395712	0.321533	-0.173376	0.138149	-0.107616	0.377692	0.580479	0.447875	-0.0652267	0	0.221619	0.139718	0.48709	2.07295	0.670099
17336	hsa-miR-618	NA	NA	NA	NA	NA	NA	NA	NA	NA	NA	NA	NA	NA	NA	NA	NA	NA	NA	NA	NA	NA
42757	hsa-miR-619	NA	NA	NA	NA	NA	NA	NA	NA	NA	NA	NA	NA	NA	NA	NA	NA	NA	NA	NA	NA	NA
32825	hsa-miR-620	-0.139862	0.119981	0.182208	0.0630547	-0.204845	-0.167708	-0.130376	-0.305853	-0.503138	-0.102258	-0.178496	0.156447	-0.185122	-0.0467761	-0.152166	0	0.0273337	0.134086	-0.194548	-0.492851	-0.0837243
46301	hsa-miR-621	NA	NA	NA	NA	NA	NA	NA	NA	NA	NA	NA	NA	NA	NA	NA	NA	NA	NA	NA	NA	NA
17493	hsa-miR-622	0.189476	0.313008	0.588063	0.563938	-0.294681	0.00311855	0.0700436	0.0934605	0.444751	0.283124	0.408144	0.335316	0.155121	0.470133	0.0970732	0	0.572835	0.257038	0.0243203	0.690394	0.358564
46556	hsa-miR-623	NA	NA	NA	NA	NA	NA	NA	NA	NA	NA	NA	NA	NA	NA	NA	NA	NA	NA	NA	NA	NA
32095	hsa-miR-624	NA	NA	NA	NA	NA	NA	NA	NA	NA	NA	NA	NA	NA	NA	NA	NA	NA	NA	NA	NA	NA
42557	hsa-miR-624*	NA	NA	NA	NA	NA	NA	NA	NA	NA	NA	NA	NA	NA	NA	NA	NA	NA	NA	NA	NA	NA
33407	hsa-miR-626	NA	NA	NA	NA	NA	NA	NA	NA	NA	NA	NA	NA	NA	NA	NA	NA	NA	NA	NA	NA	NA
17625	hsa-miR-627	NA	NA	NA	NA	NA	NA	NA	NA	NA	NA	NA	NA	NA	NA	NA	NA	NA	NA	NA	NA	NA
42958	hsa-miR-628-3p	-0.174871	-0.31851	-0.0183529	0.207852	0.116714	0.380446	-0.354986	-0.325503	0.760794	-0.489632	-0.0699383	-0.155412	-0.159764	0.319034	-0.4347	0	0.173593	-0.0732449	-0.0362069	0.566251	-0.0684037
17870	hsa-miR-628-5p	NA	NA	NA	NA	NA	NA	NA	NA	NA	NA	NA	NA	NA	NA	NA	NA	NA	NA	NA	NA	NA
17961	hsa-miR-629	NA	NA	NA	NA	NA	NA	NA	NA	NA	NA	NA	NA	NA	NA	NA	NA	NA	NA	NA	NA	NA
17566	hsa-miR-629*	1.24912	1.31914	0.984952	0.636983	0.0853469	1.46115	1.14086	1.49299	0.814261	1.42298	1.6644	0.948467	1.35157	0.782174	1.04251	0	0.953989	0.779785	1.46703	0.908811	1.15087
17327	hsa-miR-630	0.326076	0.66844	0.840977	0.696912	-0.0741697	0.251687	0.273156	0.18524	0.331611	0.305392	0.431276	0.687411	0.202512	0.609678	0.143238	0	0.662859	0.566521	0.0827752	0.885225	0.38383
42700	hsa-miR-631	0.738098	NA	2.0072	NA	NA	0.247396	0.133269	0.311291	NA	0.78989	0.23414	1.26622	0.236749	NA	0.140514	0	0.597091	NA	NA	2.30576	0.271549
17444	hsa-miR-632	NA	NA	NA	NA	NA	NA	NA	NA	NA	NA	NA	NA	NA	NA	NA	NA	NA	NA	NA	NA	NA
32711	hsa-miR-633	NA	NA	NA	NA	NA	NA	NA	NA	NA	NA	NA	NA	NA	NA	NA	NA	NA	NA	NA	NA	NA
42591	hsa-miR-634	0.0283956	0.0439855	0.343536	0.179236	-0.0603315	0.0557352	-0.0338432	-0.102917	0.134663	0.0818	0.0903258	0.26983	0.0374375	0.268982	-0.147899	0	0.0980047	0.200567	-0.0397119	0.0850361	-0.0453503
17391	hsa-miR-635	0.373085	NA	0.892083	0.727846	NA	0.369066	0.474157	0.367312	NA	0.487793	0.420392	0.589204	0.238967	0.750503	0.247284	0	0.783621	NA	0.0904773	1.13278	0.569439
42750	hsa-miR-636	NA	NA	NA	NA	NA	NA	NA	NA	NA	NA	NA	NA	NA	NA	NA	NA	NA	NA	NA	NA	NA
17354	hsa-miR-637	-0.135912	-0.589194	-0.327556	-0.154437	0.336768	0.919697	-0.53855	-0.560734	0.245257	-0.878645	-0.61698	-0.496531	-0.597516	-0.115745	-0.591746	0	0.263204	-0.265108	-0.120284	0.657223	-0.201935
42832	hsa-miR-638	0.732221	0.600687	0.675559	0.940001	0.258258	0.0476552	0.0969515	0.0738986	1.73601	0.730361	0.565084	0.700135	0.597632	1.02956	0.693876	0	1.30191	0.54809	0.280597	1.52901	0.53223
42758	hsa-miR-640	0.42224	NA	1.93184	0.813425	NA	0.27037	0.377979	0.502953	NA	0.621844	0.504962	1.22511	0.161075	0.977033	0.259178	0	0.569372	NA	0.0321747	2.14664	0.616004
17530	hsa-miR-641	NA	NA	NA	NA	NA	NA	NA	NA	NA	NA	NA	NA	NA	NA	NA	NA	NA	NA	NA	NA	NA
42679	hsa-miR-642a	-0.0638572	-0.181573	-0.249491	0.216255	-0.194117	0.178633	-0.131165	-0.193848	0.0480839	-0.188661	0.0125524	-0.306071	0.0770153	0.13085	-0.442064	0	0.0154271	-0.189904	-0.201405	-0.516882	0.0768887
17325	hsa-miR-643	NA	NA	NA	NA	NA	NA	NA	NA	NA	NA	NA	NA	NA	NA	NA	NA	NA	NA	NA	NA	NA
17563	hsa-miR-644	NA	NA	NA	NA	NA	NA	NA	NA	NA	NA	NA	NA	NA	NA	NA	NA	NA	NA	NA	NA	NA
17613	hsa-miR-645	NA	-0.673989	-0.597774	-0.592701	-0.143388	-0.318897	-0.561322	-0.553683	NA	NA	-0.765048	-0.738535	NA	-0.579627	-0.54436	0	-0.638438	-0.686672	-0.390707	NA	NA
42746	hsa-miR-647	NA	NA	NA	NA	NA	NA	NA	NA	NA	NA	NA	NA	NA	NA	NA	NA	NA	NA	NA	NA	NA
15619	hsa-miR-649	NA	NA	NA	NA	NA	NA	NA	NA	NA	NA	NA	NA	NA	NA	NA	NA	NA	NA	NA	NA	NA
17593	hsa-miR-650	NA	NA	NA	NA	NA	NA	NA	NA	NA	NA	NA	NA	NA	NA	NA	NA	NA	NA	NA	NA	NA
17394	hsa-miR-651	NA	NA	NA	NA	NA	NA	NA	NA	NA	NA	NA	NA	NA	NA	NA	NA	NA	NA	NA	NA	NA
42827	hsa-miR-652	NA	NA	NA	NA	NA	NA	NA	NA	NA	NA	NA	NA	NA	NA	NA	NA	NA	NA	NA	NA	NA
42607	hsa-miR-653	NA	NA	NA	NA	NA	NA	NA	NA	NA	NA	NA	NA	NA	NA	NA	NA	NA	NA	NA	NA	NA
21498	hsa-miR-654-3p	NA	NA	NA	NA	NA	NA	NA	NA	NA	NA	NA	NA	NA	NA	NA	NA	NA	NA	NA	NA	NA
42843	hsa-miR-654-5p	NA	NA	NA	NA	NA	NA	NA	NA	NA	NA	NA	NA	NA	NA	NA	NA	NA	NA	NA	NA	NA
29736	hsa-miR-656	NA	NA	NA	NA	NA	NA	NA	NA	NA	NA	NA	NA	NA	NA	NA	NA	NA	NA	NA	NA	NA
17460	hsa-miR-657	NA	NA	NA	NA	NA	NA	NA	NA	NA	NA	NA	NA	NA	NA	NA	NA	NA	NA	NA	NA	NA
42749	hsa-miR-659	0.390709	0.500219	0.399842	0.484731	0.00410768	-0.0446489	-0.107523	0.234476	0.506292	0.131931	0.454226	0.792798	-0.118643	0.319919	0.12707	0	0.463539	0.219091	0.256903	0.897388	0.147709
17338	hsa-miR-660	NA	NA	NA	NA	NA	NA	NA	NA	NA	NA	NA	NA	NA	NA	NA	NA	NA	NA	NA	NA	NA
42535	hsa-miR-661	NA	NA	NA	NA	NA	NA	NA	NA	NA	NA	NA	NA	NA	NA	NA	NA	NA	NA	NA	NA	NA
42807	hsa-miR-663	0.598035	0.728165	0.2884	0.126862	NA	-0.126757	-0.36953	-0.0954052	0.510857	0.420102	0.185748	0.736033	-0.0859008	0.135682	-0.0216463	0	0.580315	-0.0288466	0.263711	0.918573	0.0751471
46829	hsa-miR-664*	0.443845	0.381028	0.105113	0.337761	0.18931	0.0987114	0.506306	0.249682	0.239453	0.633033	0.310872	0.34565	0.711036	0.385991	0.687453	0	0.562784	0.43628	0.277252	-0.699963	0.328567
42525	hsa-miR-671-3p	NA	NA	NA	NA	NA	NA	NA	NA	NA	NA	NA	NA	NA	NA	NA	NA	NA	NA	NA	NA	NA
42761	hsa-miR-675	1.0439	0.684298	0.235286	0.225727	0.278027	1.02838	-0.359495	0.661834	0.75325	0.152442	0.909956	0.185397	-0.421823	0.28207	0.2556	0	0.498236	-0.459214	0.871039	1.46819	0.0983042
42859	hsa-miR-675*	NA	NA	NA	NA	NA	NA	NA	NA	NA	NA	NA	NA	NA	NA	NA	NA	NA	NA	NA	NA	NA
46452	hsa-miR-676	NA	NA	NA	NA	NA	NA	NA	NA	NA	NA	NA	NA	NA	NA	NA	NA	NA	NA	NA	NA	NA
29490	hsa-miR-7	0.341995	-0.190031	-0.0111191	0.0238547	0.339805	-0.139833	-0.109762	0.119528	-0.01102	0.19691	-0.00464196	0.068113	-0.0696306	-0.184775	0.102328	0	0.125653	-0.0400272	0.391824	-0.483707	-0.0386058
29190	hsa-miR-708	-0.482511	NA	-2.05746	-1.92582	-0.489065	-1.63664	0.0871581	-0.0801361	-0.560149	-1.17182	-0.331378	-1.83235	-1.54474	-2.17488	-0.654376	0	-1.73874	-1.82017	-1.44679	-2.57719	-0.553772
17347	hsa-miR-708*	NA	NA	NA	NA	NA	NA	NA	NA	NA	NA	NA	NA	NA	NA	NA	NA	NA	NA	NA	NA	NA
11277	hsa-miR-7-1*	NA	NA	NA	NA	NA	NA	NA	NA	NA	NA	NA	NA	NA	NA	NA	NA	NA	NA	NA	NA	NA
42964	hsa-miR-7-2*	0.454408	NA	1.15899	NA	NA	NA	NA	0.178901	NA	NA	NA	NA	NA	NA	0.232599	0	NA	NA	NA	NA	0.435711
42751	hsa-miR-720	1.39548	1.5895	2.08359	1.80251	1.90056	1.94534	2.20372	2.10585	1.21548	2.11039	1.99339	1.85557	2.21999	1.99441	1.82568	0	1.98206	1.89227	2.01551	1.74671	2.08907
27568	hsa-miR-744	0.077257	-0.515595	-0.27964	-0.479927	-0.0608966	0.222371	-0.48833	-0.649321	-0.0138355	-0.787654	-0.411224	-0.642862	-0.803225	-0.364555	-0.475466	0	-0.177726	-0.523564	-0.272891	0.841135	-0.430076
42970	hsa-miR-744*	NA	NA	NA	NA	NA	NA	NA	NA	NA	NA	NA	NA	NA	NA	NA	NA	NA	NA	NA	NA	NA
28759	hsa-miR-758	NA	NA	NA	NA	NA	NA	NA	NA	NA	NA	NA	NA	NA	NA	NA	NA	NA	NA	NA	NA	NA
23767	hsa-miR-759	NA	NA	NA	NA	NA	NA	NA	NA	NA	NA	NA	NA	NA	NA	NA	NA	NA	NA	NA	NA	NA
42852	hsa-miR-760	NA	NA	NA	NA	NA	NA	NA	NA	NA	NA	NA	NA	NA	NA	NA	NA	NA	NA	NA	NA	NA
32608	hsa-miR-761	0.238731	1.11062	0.793483	1.37729	0.136957	0.560356	0.567544	0.420237	2.13817	0.82662	1.05649	0.710411	1.78126	1.82374	0.550887	0	0.721787	0.976561	0.304272	1.10444	0.949278
28396	hsa-miR-767-3p	NA	NA	NA	NA	NA	NA	NA	NA	NA	NA	NA	NA	NA	NA	NA	NA	NA	NA	NA	NA	NA
28009	hsa-miR-767-5p	NA	NA	NA	NA	NA	NA	NA	NA	NA	NA	NA	NA	NA	NA	NA	NA	NA	NA	NA	NA	NA
42828	hsa-miR-769-3p	NA	NA	NA	NA	NA	NA	NA	NA	NA	NA	NA	NA	NA	NA	NA	NA	NA	NA	NA	NA	NA
32891	hsa-miR-769-5p	NA	NA	NA	NA	NA	NA	NA	NA	NA	NA	NA	NA	NA	NA	NA	NA	NA	NA	NA	NA	NA
28251	hsa-miR-770-5p	NA	NA	NA	NA	NA	NA	NA	NA	NA	NA	NA	NA	NA	NA	NA	NA	NA	NA	NA	NA	NA
30442	hsa-miR-802	NA	NA	NA	NA	NA	NA	NA	NA	NA	NA	NA	NA	NA	NA	NA	NA	NA	NA	NA	NA	NA
17917	hsa-miR-873	NA	NA	NA	NA	NA	NA	NA	NA	NA	NA	NA	NA	NA	NA	NA	NA	NA	NA	NA	NA	NA
42808	hsa-miR-874	0.279626	0.491333	0.0462829	0.0929824	-0.0413655	0.81043	-0.10237	0.181603	0.0602624	0.4229	-0.232366	1.0652	0.014329	0.640749	0.114239	0	0.249847	-0.0870229	0.649326	0.436593	-0.0907134
17817	hsa-miR-875-3p	NA	NA	NA	NA	NA	NA	NA	NA	NA	NA	NA	NA	NA	NA	NA	NA	NA	NA	NA	NA	NA
28884	hsa-miR-876-3p	NA	NA	NA	NA	NA	NA	NA	NA	NA	NA	NA	NA	NA	NA	NA	NA	NA	NA	NA	NA	NA
42940	hsa-miR-876-5p	NA	NA	NA	NA	NA	NA	NA	NA	NA	NA	NA	NA	NA	NA	NA	NA	NA	NA	NA	NA	NA
30033	hsa-miR-877	0.471699	0.420291	0.568416	0.329808	-0.205008	0.212963	-0.0481734	-0.04886	-0.0294128	0.0985521	0.0238299	0.3269	-0.176337	0.35811	-0.184646	0	0.168526	0.2284	0.169749	0.731714	0.0423524
42771	hsa-miR-877*	-0.365034	NA	-0.338391	-0.196745	-0.121579	-0.183212	NA	-0.243197	-0.338423	-0.121059	-0.505689	-0.342687	-0.11427	-0.234037	-0.179324	0	-0.274786	-0.333401	-0.17186	-0.624558	-0.23698
42633	hsa-miR-885-3p	NA	NA	NA	NA	NA	NA	NA	NA	NA	NA	NA	NA	NA	NA	NA	NA	NA	NA	NA	NA	NA
46259	hsa-miR-885-5p	-0.256855	-0.74778	-0.382911	-0.0925276	-0.102106	-0.194765	-0.294259	-0.111069	-0.43368	-0.157203	-0.564524	-0.255952	-0.0665727	-0.184036	-0.34433	0	-0.374932	-0.408101	-0.236556	-0.670339	-0.407823
42806	hsa-miR-886-3p	2.90196	0.321018	0.0905214	-0.589515	0.773032	-1.42416	0.683188	-0.985504	-0.182914	0.787429	-0.877371	-0.276584	0.990851	0.555341	0.576567	0	-0.44612	-0.260697	-1.31953	-0.963847	0.917359
17885	hsa-miR-886-5p	2.21502	-0.729633	-0.345767	-0.811378	0.218847	-1.59592	0.139716	-1.11538	-0.316881	-0.101054	-0.946871	-0.798403	0.474056	-0.130953	0.11823	0	-0.690535	-0.649744	-1.57257	-1.08956	0.501279
28889	hsa-miR-888	NA	NA	NA	NA	NA	NA	NA	NA	NA	NA	NA	NA	NA	NA	NA	NA	NA	NA	NA	NA	NA
42825	hsa-miR-888*	0.669849	0.835664	0.401833	0.580249	0.900897	1.13392	0.889096	1.1025	0.497221	0.948576	1.2556	0.714013	1.14818	0.789435	0.938714	0	0.765843	0.605723	1.16253	-0.0652134	0.838065
42556	hsa-miR-889	NA	NA	NA	NA	NA	NA	NA	NA	NA	NA	NA	NA	NA	NA	NA	NA	NA	NA	NA	NA	NA
28047	hsa-miR-890	NA	NA	NA	NA	NA	NA	NA	NA	NA	NA	NA	NA	NA	NA	NA	NA	NA	NA	NA	NA	NA
27961	hsa-miR-891a	-0.273087	-0.041836	0.575025	0.761051	-0.226676	-0.240942	0.252124	0.108559	0.840354	0.517151	0.558583	0.273574	0.9989	1.32839	0.193915	0	0.341681	0.632109	-0.325704	1.29324	0.67382
21501	hsa-miR-891b	NA	NA	NA	NA	NA	NA	NA	NA	NA	NA	NA	NA	NA	NA	NA	NA	NA	NA	NA	NA	NA
42858	hsa-miR-892a	NA	NA	NA	NA	NA	NA	NA	NA	NA	NA	NA	NA	NA	NA	NA	NA	NA	NA	NA	NA	NA
42493	hsa-miR-892b	NA	NA	NA	NA	NA	NA	NA	NA	NA	NA	NA	NA	NA	NA	NA	NA	NA	NA	NA	NA	NA
4040	hsa-miR-9	-0.0360829	-1.19581	NA	NA	-0.113331	NA	NA	NA	NA	NA	NA	NA	NA	NA	-0.171321	0	-0.135841	NA	-0.209025	NA	-0.192015
29852	hsa-miR-9*	NA	NA	NA	NA	NA	NA	NA	NA	NA	NA	NA	NA	NA	NA	NA	NA	NA	NA	NA	NA	NA
42932	hsa-miR-920	0.118065	0.59787	1.19872	0.956789	-0.243095	0.150851	0.454478	0.282591	0.298707	0.534535	0.334791	0.914841	0.285002	0.817273	0.118048	0	0.828015	0.702597	-0.129282	1.28039	0.749503
46507	hsa-miR-921	0.229594	0.809745	1.15827	0.69524	NA	0.485649	0.723446	0.429214	0.272116	0.489131	0.423741	0.840425	0.4382	0.739805	0.0662778	0	0.537333	0.61464	0.109238	1.10284	0.490425
42683	hsa-miR-922	NA	NA	NA	NA	NA	NA	NA	NA	NA	NA	NA	NA	NA	NA	NA	NA	NA	NA	NA	NA	NA
42788	hsa-miR-924	NA	NA	NA	NA	NA	NA	NA	NA	NA	NA	NA	NA	NA	NA	NA	NA	NA	NA	NA	NA	NA
42728	hsa-miR-92a	-0.544253	-0.666301	-0.964089	-0.833277	NA	-0.683154	-0.531797	-0.39078	NA	-0.705507	-0.302757	-0.818004	-0.648319	-0.706901	-0.496872	0	-0.838761	-0.686173	-0.296385	-1.35449	-0.532189
42926	hsa-miR-92a-1*	NA	NA	NA	NA	NA	NA	NA	NA	NA	NA	NA	NA	NA	NA	NA	NA	NA	NA	NA	NA	NA
42801	hsa-miR-92a-2*	NA	NA	NA	NA	NA	NA	NA	NA	NA	NA	NA	NA	NA	NA	NA	NA	NA	NA	NA	NA	NA
17718	hsa-miR-92b	-0.460815	-0.742376	-1.18836	-0.953593	NA	-0.876593	-0.571079	-0.513427	NA	-0.697945	-0.49489	-0.857405	-0.740723	-0.899307	-0.669255	0	-0.810707	-0.759813	-0.60835	-1.52008	-0.623895
42717	hsa-miR-92b*	NA	NA	NA	NA	NA	NA	NA	NA	NA	NA	NA	NA	NA	NA	NA	NA	NA	NA	NA	NA	NA
30687	hsa-miR-93	-0.594921	-1.45103	-2.54469	-2.22501	-0.687328	-1.34046	-0.988073	-0.991462	-1.4481	-1.42781	-0.421759	-1.95176	-1.48254	-2.02903	-0.959003	0	-1.43649	-1.58337	-1.03561	-3.5797	-1.61805
42747	hsa-miR-93*	NA	NA	NA	NA	NA	NA	NA	NA	NA	NA	NA	NA	NA	NA	NA	NA	NA	NA	NA	NA	NA
42539	hsa-miR-933	0.526637	0.775796	0.577425	0.53296	0.378193	0.732899	0.641558	0.812617	0.254428	0.785029	0.698534	0.755261	0.791783	0.547439	0.596747	0	0.703018	0.600307	0.368954	0.170087	0.574059
17863	hsa-miR-934	-0.0322859	0.398579	0.462978	0.54662	-0.169683	0.0273973	0.097688	0.0554207	-0.178367	0.0827186	-0.0296524	0.375377	-0.0619305	0.384863	-0.085988	0	0.362447	0.361804	0.14645	0.138392	0.196645
42869	hsa-miR-936	NA	NA	NA	NA	NA	NA	NA	NA	NA	NA	NA	NA	NA	NA	NA	NA	NA	NA	NA	NA	NA
42514	hsa-miR-937	NA	NA	NA	NA	NA	NA	NA	NA	NA	NA	NA	NA	NA	NA	NA	NA	NA	NA	NA	NA	NA
42776	hsa-miR-938	0.550038	1.23978	2.60019	1.55065	-0.0566738	0.642183	0.482409	0.358868	0.045975	0.956518	0.107345	1.44389	0.536361	1.54865	0.19579	0	0.624573	1.09585	0.328969	1.98209	0.445289
42814	hsa-miR-941	NA	NA	NA	NA	NA	NA	NA	NA	NA	NA	NA	NA	NA	NA	NA	NA	NA	NA	NA	NA	NA
42608	hsa-miR-942	-0.24805	NA	NA	-0.210353	-0.199668	NA	NA	-0.18457	NA	NA	NA	NA	0.103341	-0.139558	-0.201612	0	-0.100065	-0.292383	0.0131132	NA	-0.164638
42696	hsa-miR-943	-0.256614	-0.564531	-0.540161	0.0148088	-0.253234	-0.79235	-0.175958	-0.380639	NA	NA	NA	-0.738335	-0.181627	-0.116807	NA	0	0.00881717	-0.464965	-0.427338	0.0599418	-0.312777
42873	hsa-miR-944	NA	NA	NA	NA	NA	NA	NA	NA	NA	NA	NA	NA	NA	NA	NA	NA	NA	NA	NA	NA	NA
11181	hsa-miR-95	NA	NA	NA	NA	NA	NA	NA	NA	NA	NA	NA	NA	NA	NA	NA	NA	NA	NA	NA	NA	NA
13147	hsa-miR-96	0.189569	NA	-1.11581	-1.0954	0.786368	-0.178479	-0.0260716	-0.241786	-0.39167	NA	0.298008	NA	NA	-1.01547	-0.454964	0	NA	NA	0.139818	-1.47465	-0.885963
42971	hsa-miR-96*	NA	NA	NA	NA	NA	NA	NA	NA	NA	NA	NA	NA	NA	NA	NA	NA	NA	NA	NA	NA	NA
11182	hsa-miR-98	-0.227434	-0.268421	NA	NA	NA	NA	NA	NA	-0.288313	NA	0.00855999	NA	NA	NA	-0.323606	0	NA	NA	NA	NA	NA
42708	hsa-miR-99a	-2.09529	-2.80314	-2.95489	-2.38417	NA	-1.25553	-1.13721	-0.367763	-0.0389402	-2.32929	-2.24234	-2.17451	-1.48622	-2.65751	-1.39034	0	-2.18161	-1.97445	-2.44682	-2.63085	-0.809334
11184	hsa-miR-99b	-0.994204	-0.70754	-1.37659	-1.68349	-1.24277	-0.831195	-0.621109	-0.812308	-0.736262	-0.843547	-1.14446	-1.14492	-1.04403	-1.26152	-0.452782	0	-1.48309	-0.912201	-1.50904	-1.43056	-0.964937
17898	hsa-miR-99b*	-0.0670276	0.00474601	0.131714	0.0327843	0.0891444	-0.230171	-0.148976	-0.200678	-0.269129	0.0899507	-0.361385	0.131903	0.148899	0.194343	-0.202656	0	-0.131015	0.048026	-0.00764081	0.102448	-0.16106
28302	hsa-miRPlus-A1015	-0.0417621	0.10666	1.1232	0.422858	-0.429576	-0.218693	0.702546	0.015724	0.0261531	0.845735	0.393862	0.880155	0.593779	0.757873	0.720123	0	0.0970027	0.296511	0.144865	-0.66282	0.235609
17824	hsa-miRPlus-A1025	NA	NA	NA	NA	NA	NA	NA	NA	NA	NA	NA	NA	NA	NA	NA	NA	NA	NA	NA	NA	NA
42492	hsa-miRPlus-A1031	NA	NA	NA	NA	NA	NA	NA	NA	NA	NA	NA	NA	NA	NA	NA	NA	NA	NA	NA	NA	NA
42780	hsa-miRPlus-A1065	1.52037	1.89756	0.329073	0.823815	1.34215	1.8435	0.993568	1.67116	0.96625	1.81785	2.18797	1.18896	0.702302	1.40229	1.97884	0	1.48255	1.20183	1.00403	0.292709	1.67461
42793	hsa-miRPlus-A1072	0.71205	1.48533	1.38383	1.10057	0.732588	0.938958	0.429136	0.426063	0.665068	0.7926	0.686525	1.19781	0.287132	1.08547	0.241269	0	1.04107	0.90939	0.930262	1.74432	0.725185
17858	hsa-miRPlus-A1073	-0.549014	-0.591366	-0.622814	-0.290982	-0.288179	-0.373148	-0.557865	-0.218649	-0.716538	-0.295941	-0.688222	-0.397126	-0.283013	-0.353906	-0.5629	0	-0.614246	-0.501563	-0.342838	-0.606922	-0.490073
17848	hsa-miRPlus-A1087	1.89487	-0.873388	-0.789875	-0.812106	0.606867	-1.00313	-0.189551	-0.655249	-0.0925352	-0.679674	-0.590878	-0.930171	-0.125921	-0.778486	0.306593	0	-0.509511	-0.598434	-0.644936	-0.867169	0.262002
17653	hsa-miRPlus-C1049	NA	NA	NA	NA	NA	NA	NA	NA	NA	NA	NA	NA	NA	NA	NA	NA	NA	NA	NA	NA	NA
17880	hsa-miRPlus-C1057	NA	NA	NA	NA	NA	NA	NA	NA	NA	NA	NA	NA	NA	NA	NA	NA	NA	NA	NA	NA	NA
17820	hsa-miRPlus-C1066	NA	NA	NA	NA	NA	NA	NA	NA	NA	NA	NA	NA	NA	NA	NA	NA	NA	NA	NA	NA	NA
17957	hsa-miRPlus-C1070	0.169771	-0.552459	-1.02698	-0.836239	1.35778	1.49626	0.250219	1.24254	0.169162	-0.154179	0.988653	-1.27101	0.20283	-0.980423	-0.0811323	0	-0.572223	-0.996522	1.19874	-1.28204	0.134875
42838	hsa-miRPlus-C1076	NA	NA	NA	NA	NA	NA	NA	NA	NA	NA	NA	NA	NA	NA	NA	NA	NA	NA	NA	NA	NA
17892	hsa-miRPlus-C1087	NA	NA	NA	NA	NA	NA	NA	NA	NA	NA	NA	NA	NA	NA	NA	NA	NA	NA	NA	NA	NA
17932	hsa-miRPlus-C1089	NA	NA	NA	NA	NA	NA	NA	NA	NA	NA	NA	NA	NA	NA	NA	NA	NA	NA	NA	NA	NA
42721	hsa-miRPlus-C1099	-0.0580811	NA	-0.0267976	0.041699	0.149612	0.0160751	0.0171186	0.0716669	-0.104137	0.244596	0.0980396	0.0768932	0.203661	0.199939	0.119128	0	0.103881	-0.00493147	0.254614	0.1858	0.0298705
17841	hsa-miRPlus-C1100	NA	NA	NA	NA	NA	NA	NA	NA	NA	NA	NA	NA	NA	NA	NA	NA	NA	NA	NA	NA	NA
30317	hsa-miRPlus-C1106	NA	NA	NA	NA	NA	NA	NA	NA	NA	NA	NA	NA	NA	NA	NA	NA	NA	NA	NA	NA	NA
17955	hsa-miRPlus-C1110	0.294628	0.792467	1.49094	1.44237	-0.0299214	0.606551	1.22597	0.820152	0.603064	1.22405	0.956252	1.22805	1.02514	1.97487	0.779371	0	1.28244	1.39073	0.260377	1.60512	1.25919
30209	hsa-miRPlus-C1114	NA	NA	NA	NA	NA	NA	NA	NA	NA	NA	NA	NA	0.284317	NA	NA	0	NA	NA	NA	NA	NA
28534	hsa-miRPlus-D1058	NA	NA	NA	NA	NA	NA	NA	NA	NA	NA	NA	NA	NA	NA	NA	NA	NA	NA	NA	NA	NA
28250	hsa-miRPlus-D1090	NA	NA	NA	NA	NA	NA	NA	NA	NA	NA	NA	NA	NA	NA	NA	NA	NA	NA	NA	NA	NA
30768	hsa-miRPlus-D1100	NA	NA	NA	NA	NA	NA	NA	NA	NA	NA	NA	NA	NA	NA	NA	NA	NA	NA	NA	NA	NA
46509	hsa-miRPlus-E1001	NA	NA	NA	NA	NA	NA	NA	NA	NA	NA	NA	NA	NA	NA	NA	NA	NA	NA	NA	NA	NA
45923	hsa-miRPlus-E1008	NA	NA	NA	NA	NA	NA	NA	NA	NA	NA	NA	NA	NA	NA	NA	NA	NA	NA	NA	NA	NA
46649	hsa-miRPlus-E1012	-1.18844	NA	-1.83878	-1.27028	-0.769507	-0.883447	-0.996097	-0.642079	-0.698682	-1.29473	-0.587418	-1.45661	-0.698935	-1.34681	-0.896872	0	-0.949104	-1.12665	-0.732177	-1.93739	-0.872099
46769	hsa-miRPlus-E1014	NA	NA	NA	NA	NA	NA	NA	NA	NA	NA	NA	NA	NA	NA	NA	NA	NA	NA	NA	NA	NA
46638	hsa-miRPlus-E1015	NA	NA	NA	NA	NA	NA	NA	NA	NA	NA	NA	NA	NA	NA	NA	NA	NA	NA	NA	NA	NA
46466	hsa-miRPlus-E1016	-2.77376	-4.53571	-5.65698	-4.48148	-1.8472	-3.64097	-3.39695	-2.40459	-1.12529	-4.2939	-1.58151	-4.69886	-3.09413	-5.13666	-2.56952	0	-3.29496	-4.1249	-2.52357	-6.69713	-3.21152
46676	hsa-miRPlus-E1017	NA	NA	NA	NA	NA	NA	NA	NA	NA	NA	NA	NA	NA	NA	NA	NA	NA	NA	NA	NA	NA
46463	hsa-miRPlus-E1018	0.0630672	NA	0.756152	NA	NA	NA	NA	0.362223	NA	NA	NA	NA	NA	0.944616	0.100522	0	NA	NA	0.0601042	0.891594	0.703048
46375	hsa-miRPlus-E1023	NA	NA	NA	NA	NA	NA	NA	NA	NA	NA	NA	NA	NA	NA	NA	NA	NA	NA	NA	NA	NA
46609	hsa-miRPlus-E1025	NA	NA	NA	NA	NA	NA	NA	NA	NA	NA	NA	NA	NA	NA	NA	NA	NA	NA	NA	NA	NA
46755	hsa-miRPlus-E1026	2.09636	0.259203	0.690809	0.687122	-0.0415743	-0.11491	0.21169	0.0978595	0.43887	0.324604	0.569707	0.393746	0.35987	0.553547	0.897874	0	0.516311	0.347447	-0.0714509	1.32778	0.323591
46804	hsa-miRPlus-E1027	0.291385	0.460422	0.213867	0.772481	0.737169	1.14837	0.725029	0.658466	0.116778	0.762202	0.242287	0.426633	0.890458	0.497099	0.431947	0	0.423647	0.634621	0.6388	-0.197552	0.701829
46808	hsa-miRPlus-E1028	0.691736	0.954881	1.47308	0.7108	NA	0.387477	0.654794	0.169715	-0.219274	0.884256	-0.160548	0.945876	0.556671	1.22047	0.165736	0	0.329892	0.967909	0.28558	0.681493	0.346481
46770	hsa-miRPlus-E1029	NA	NA	NA	NA	NA	NA	NA	NA	NA	NA	NA	NA	NA	NA	NA	NA	NA	NA	NA	NA	NA
46351	hsa-miRPlus-E1030	-0.84573	-0.540871	-0.737022	-1.00708	-0.840904	-0.612776	-0.481701	-0.711652	-1.59529	-0.30179	-0.753155	-0.343286	-0.606315	-0.638188	-0.791016	0	-0.963103	-0.603353	-0.698707	-2.60561	-0.699864
21526	hsa-miRPlus-E1031	0.517892	0.893415	0.36207	0.288556	0.202305	0.404025	0.523803	0.249453	-0.185126	0.673018	0.742397	0.129356	0.407575	0.624474	0.459993	0	-0.0721624	0.437862	1.08467	-0.205109	0.293494
46775	hsa-miRPlus-E1032	NA	NA	NA	NA	NA	NA	NA	NA	NA	NA	NA	NA	NA	NA	NA	NA	NA	NA	NA	NA	NA
46749	hsa-miRPlus-E1033	-0.905162	-1.37817	-1.95321	-1.16008	-0.793469	-1.14627	-0.355561	-1.04661	-0.722431	-0.594795	-0.673633	-1.129	-0.0318193	-0.734708	-0.485335	0	-1.2334	-0.655578	-1.30347	-3.55655	-0.416196
46587	hsa-miRPlus-E1034	NA	NA	NA	NA	NA	NA	NA	NA	NA	NA	NA	NA	NA	NA	NA	NA	NA	NA	NA	NA	NA
46465	hsa-miRPlus-E1036	NA	NA	NA	NA	NA	NA	NA	NA	NA	NA	NA	NA	NA	NA	NA	NA	NA	NA	NA	NA	NA
46327	hsa-miRPlus-E1037	NA	NA	NA	NA	NA	NA	NA	NA	NA	NA	NA	NA	NA	NA	NA	NA	NA	NA	NA	NA	NA
46537	hsa-miRPlus-E1038	-0.564213	-1.3253	-1.97267	-0.439687	0.84629	0.407542	0.387916	0.517105	-1.41319	-1.21358	0.0479555	-1.24004	-0.535984	-2.28519	-0.846009	0	-0.540878	-1.21263	-0.291385	-2.3907	-0.18297
46597	hsa-miRPlus-E1040	NA	NA	NA	NA	NA	NA	NA	NA	NA	NA	NA	NA	NA	NA	NA	NA	NA	NA	NA	NA	NA
46877	hsa-miRPlus-E1042	0.391146	0.509408	0.478703	0.781833	-0.0509539	-0.198057	0.137025	0.735409	0.842874	0.184231	0.891239	1.30956	0.232767	1.04208	0.241317	0	1.09482	1.00635	0.30294	0.569908	1.04691
46857	hsa-miRPlus-E1043	-0.415007	-0.538593	-0.0899981	0.0325086	0.122295	-0.281997	-0.190048	-0.179055	-0.120991	-0.134291	-0.282283	-0.144322	0.0853765	NA	-0.296185	0	-0.239196	-0.104787	-0.158826	-0.518157	-0.269427
46477	hsa-miRPlus-E1044	NA	NA	NA	NA	NA	NA	NA	NA	NA	NA	NA	NA	NA	NA	NA	NA	NA	NA	NA	NA	NA
46426	hsa-miRPlus-E1046	NA	NA	NA	NA	NA	NA	NA	NA	NA	NA	NA	NA	NA	NA	NA	NA	NA	NA	NA	NA	NA
46475	hsa-miRPlus-E1047	-1.0001	-1.84885	-3.1716	-2.16806	-0.768741	-1.35309	-1.0574	-0.973334	-0.656131	-2.12927	-0.083316	-3.78978	-1.03545	-2.15519	-0.89644	0	-1.73353	-1.50699	-1.67303	-4.16855	-1.29556
46234	hsa-miRPlus-E1048	NA	NA	NA	NA	NA	NA	NA	NA	NA	NA	NA	NA	NA	NA	NA	NA	NA	NA	NA	NA	NA
46318	hsa-miRPlus-E1049	NA	NA	NA	NA	NA	NA	NA	NA	NA	NA	NA	NA	NA	NA	NA	NA	NA	NA	NA	NA	NA
46981	hsa-miRPlus-E1050	NA	NA	NA	NA	NA	NA	NA	NA	NA	NA	NA	NA	NA	NA	NA	NA	NA	NA	NA	NA	NA
46229	hsa-miRPlus-E1051	-0.221923	NA	-0.251608	-0.149127	-0.098621	-0.0362635	0.0336054	-0.12274	-0.3227	-0.12749	NA	-0.317115	-0.113081	-0.0711268	-0.179431	0	-0.293828	-0.144394	-0.104353	-0.415836	-0.259634
46280	hsa-miRPlus-E1053	0.549865	NA	0.192829	0.190653	NA	0.131637	-0.069517	0.0317927	0.223927	0.0527642	0.126269	0.126389	-0.213804	0.243304	-0.007739	0	0.358683	-0.00209592	0.180536	0.604395	0.0313569
46748	hsa-miRPlus-E1054	NA	NA	NA	NA	NA	NA	NA	NA	NA	NA	NA	NA	NA	NA	NA	NA	NA	NA	NA	NA	NA
46727	hsa-miRPlus-E1055	NA	NA	NA	NA	NA	NA	NA	NA	NA	NA	NA	NA	NA	NA	NA	NA	NA	NA	NA	NA	NA
46864	hsa-miRPlus-E1056	0.146405	0.551113	1.15732	0.636812	NA	-0.00575552	0.304144	0.0423255	-0.0555658	0.363477	0.134332	0.775231	0.118857	0.74507	0.0400307	0	0.380773	0.566865	-0.113911	0.689323	0.0898551
46444	hsa-miRPlus-E1057	NA	NA	NA	NA	NA	NA	NA	NA	NA	NA	NA	NA	NA	NA	NA	NA	NA	NA	NA	NA	NA
46865	hsa-miRPlus-E1059	NA	NA	NA	NA	NA	NA	NA	NA	NA	NA	NA	NA	NA	NA	NA	NA	NA	NA	NA	NA	NA
46394	hsa-miRPlus-E1060	-2.33988	-3.10101	-3.90921	-3.11611	-1.36259	-2.44837	-2.38953	-1.87866	-1.23091	-2.96024	-1.34781	-3.37083	-2.16269	-3.26188	-1.53775	0	-2.44663	-3.14335	-1.39002	-4.69891	-2.24907
46546	hsa-miRPlus-E1061	NA	NA	NA	NA	NA	NA	NA	NA	NA	NA	NA	NA	NA	NA	NA	NA	NA	NA	NA	NA	NA
46490	hsa-miRPlus-E1062	NA	NA	NA	NA	NA	NA	NA	NA	NA	NA	NA	NA	NA	NA	NA	NA	NA	NA	NA	NA	NA
46492	hsa-miRPlus-E1064	0.104665	0.68449	0.925317	0.477484	-0.262921	0.718133	0.796402	0.279028	0.353259	0.57664	0.460415	0.526625	0.827373	0.568743	0.540665	0	0.579755	0.613022	0.227502	1.26126	0.538565
46742	hsa-miRPlus-E1067	0.996115	1.91709	2.84094	1.746	0.760873	0.827954	1.01152	0.118641	-0.358856	1.89989	-0.710339	2.52179	1.08222	2.44406	0.498029	0	0.717251	1.49381	0.944878	2.43425	0.650149
46504	hsa-miRPlus-E1068	NA	NA	NA	NA	NA	NA	NA	NA	NA	NA	NA	NA	NA	NA	NA	NA	NA	NA	NA	NA	NA
46830	hsa-miRPlus-E1069	NA	NA	NA	NA	NA	NA	NA	NA	NA	NA	NA	NA	NA	NA	NA	NA	NA	NA	NA	NA	NA
46459	hsa-miRPlus-E1070	NA	NA	NA	NA	NA	NA	NA	NA	NA	NA	NA	NA	NA	NA	NA	NA	NA	NA	NA	NA	NA
46874	hsa-miRPlus-E1071	NA	NA	NA	NA	NA	NA	NA	NA	NA	NA	NA	NA	NA	NA	NA	NA	NA	NA	NA	NA	NA
46389	hsa-miRPlus-E1072	1.28523	3.09195	0.697169	1.18647	0.726561	0.975289	0.302381	0.168912	0.12604	0.583646	0.233475	0.771182	0.477322	0.684744	0.261215	0	0.984617	0.634372	2.3213	0.66708	0.369777
46578	hsa-miRPlus-E1073	NA	NA	NA	NA	NA	NA	NA	NA	NA	NA	NA	NA	NA	NA	NA	NA	NA	NA	NA	NA	NA
46575	hsa-miRPlus-E1074	NA	NA	NA	NA	NA	NA	NA	NA	NA	NA	NA	NA	NA	NA	NA	NA	NA	NA	NA	NA	NA
46778	hsa-miRPlus-E1076	0.29479	0.741265	0.759651	0.365592	0.00680868	0.497476	0.540077	0.179535	0.076423	0.477936	0.129737	0.452787	0.37165	0.365326	0.177104	0	0.552068	0.872641	0.27313	-0.113901	0.312278
46580	hsa-miRPlus-E1077	0.577242	1.05488	1.86424	0.788967	0.667204	0.572365	-0.228013	0.00477048	0.2738	0.454358	0.653672	1.23013	0.0256656	0.987593	-0.034497	0	0.505447	0.619038	0.784223	2.41518	0.0211889
46225	hsa-miRPlus-E1079	NA	NA	NA	NA	NA	NA	NA	NA	NA	NA	NA	NA	NA	NA	NA	NA	NA	NA	NA	NA	NA
46637	hsa-miRPlus-E1080	NA	NA	NA	NA	NA	NA	NA	NA	NA	NA	NA	NA	NA	NA	NA	NA	NA	NA	NA	NA	NA
46886	hsa-miRPlus-E1081	0.46474	0.525672	0.952385	0.578307	-0.031692	0.644729	0.346493	0.144975	0.678846	0.468157	0.252153	0.575123	0.243959	0.846392	0.16352	0	0.594544	0.478569	0.151404	0.946612	0.445684
46352	hsa-miRPlus-E1082	-0.89323	-1.1535	-1.19829	-0.755215	-0.63772	-0.88233	-0.984167	-0.824624	NA	-0.952149	-0.911243	-0.956757	-0.607937	-0.760279	-0.872472	0	-0.713903	-0.848747	-0.707156	-1.06128	-0.765525
46216	hsa-miRPlus-E1083	NA	NA	NA	NA	NA	NA	NA	NA	NA	NA	NA	NA	NA	NA	NA	NA	NA	NA	NA	NA	NA
21576	hsa-miRPlus-E1086	-0.0913281	NA	0.081636	-0.04632	NA	NA	-0.0497851	NA	NA	NA	NA	-0.0608972	0.0682598	NA	-0.136402	0	NA	NA	NA	0.412906	-0.044186
46665	hsa-miRPlus-E1087	NA	NA	NA	NA	NA	NA	NA	NA	NA	NA	NA	NA	NA	NA	NA	NA	NA	NA	NA	NA	NA
46512	hsa-miRPlus-E1088	-0.47463	-2.70675	-3.73452	-2.4488	-1.41533	-1.702	-1.2728	-1.42888	-1.15234	-1.70976	-0.838427	-2.60066	-1.25756	-2.38223	-1.06009	0	-2.05231	-1.31785	-0.8362	-5.65016	-1.39113
46838	hsa-miRPlus-E1089	NA	NA	NA	NA	NA	NA	NA	NA	NA	NA	NA	NA	NA	NA	NA	NA	NA	NA	NA	NA	NA
46715	hsa-miRPlus-E1090	0.0969691	0.570572	0.804741	0.791923	-0.246486	-0.194851	0.0644275	0.0569879	0.332534	0.103575	0.18448	0.598648	-0.169214	0.533976	-0.0842354	0	0.66593	0.54365	-0.119035	0.558428	0.18545
46502	hsa-miRPlus-E1091	NA	NA	NA	NA	NA	NA	NA	NA	NA	NA	NA	NA	NA	NA	NA	NA	NA	NA	NA	NA	NA
46497	hsa-miRPlus-E1092	NA	NA	NA	NA	NA	NA	NA	NA	NA	NA	NA	NA	NA	NA	NA	NA	NA	NA	NA	NA	NA
46379	hsa-miRPlus-E1093	1.07191	1.11731	0.909932	1.6146	1.41392	2.13608	1.36377	1.40659	-0.0104567	1.40787	0.733022	1.2182	1.64322	1.22498	0.986892	0	1.11778	1.46873	1.46571	0.127762	1.49658
46224	hsa-miRPlus-E1094	NA	NA	NA	NA	NA	NA	NA	NA	NA	NA	NA	NA	NA	NA	NA	NA	NA	NA	NA	NA	NA
46532	hsa-miRPlus-E1095	NA	NA	NA	NA	NA	NA	NA	NA	NA	NA	NA	NA	NA	NA	NA	NA	NA	NA	NA	NA	NA
46364	hsa-miRPlus-E1096	NA	NA	NA	-0.246772	-0.369384	NA	NA	-0.218159	-0.405696	-0.184147	NA	-0.375868	-0.314777	NA	-0.181094	0	-0.248896	-0.203178	-0.313424	-0.499764	-0.178005
46330	hsa-miRPlus-E1097	-0.0481181	0.370484	0.733879	0.640851	0.0277589	0.106282	0.0601537	0.111798	0.0682091	0.0508737	-0.0256283	0.501831	-0.105913	0.3547	-0.249892	0	0.464363	0.42539	-0.0869729	0.422353	0.154873
46861	hsa-miRPlus-E1098	0.114281	0.702175	0.844236	0.883153	0.0647055	0.0962844	0.0716695	0.200946	0.403889	0.415694	0.324465	0.726893	-0.122621	0.723451	-0.0320115	0	0.809905	0.6838	0.040932	0.791855	0.445464
46641	hsa-miRPlus-E1101	0.51903	1.72135	3.01857	1.29554	0.668721	0.875456	0.399997	0.0284138	-0.240761	1.59457	-0.393337	2.37513	0.529131	2.09945	-0.269098	0	0.678992	1.28397	0.395553	2.86245	0.175076
46337	hsa-miRPlus-E1102	-0.254305	-0.354855	-0.268915	-0.0674547	0.122415	-0.1459	-0.134986	-0.327884	-0.287193	NA	-0.414257	-0.0444354	-0.118973	-0.0344882	-0.186231	0	-0.163064	-0.139382	-0.196165	-0.71192	-0.228185
46382	hsa-miRPlus-E1104	-0.0877838	0.31012	0.620279	0.515981	-0.332534	-0.342982	0.427084	-0.0368281	0.0467515	0.462828	0.0975488	0.697785	0.308853	0.615752	0.41772	0	0.32663	0.43659	-0.16252	-0.220237	0.139491
46312	hsa-miRPlus-E1106	0.580475	0.656753	0.818812	0.555119	0.090556	0.194155	0.35942	0.107276	0.143832	0.704944	0.304106	0.754137	0.707316	0.628961	0.793008	0	0.304836	0.430029	0.332455	0.586524	0.204572
46238	hsa-miRPlus-E1107	NA	NA	NA	NA	NA	NA	NA	NA	NA	NA	NA	NA	NA	NA	NA	NA	NA	NA	NA	NA	NA
46858	hsa-miRPlus-E1109	NA	NA	NA	NA	NA	NA	NA	NA	NA	NA	NA	NA	NA	NA	NA	NA	NA	NA	NA	NA	NA
46862	hsa-miRPlus-E1111	NA	NA	NA	NA	NA	NA	NA	NA	NA	NA	NA	NA	NA	NA	NA	NA	NA	NA	NA	NA	NA
46473	hsa-miRPlus-E1112	-0.585326	-0.0596203	0.190263	0.0870972	-0.174272	-0.333928	-0.401214	-0.285472	-0.483345	-0.228113	-0.468922	0.276014	-0.331708	0.127321	-0.509229	0	-0.248933	0.0886283	-0.302699	-0.426935	-0.275314
46733	hsa-miRPlus-E1117	0.734245	0.637721	1.47169	0.842869	-0.0780134	0.313963	0.704284	-0.179048	-0.709324	0.926692	-0.347135	1.13675	0.726962	1.29593	0.0197047	0	0.0527536	1.0423	0.146856	0.21263	0.206734
46605	hsa-miRPlus-E1118	NA	NA	NA	NA	NA	NA	NA	NA	NA	NA	NA	NA	NA	NA	NA	NA	NA	NA	NA	NA	NA
46499	hsa-miRPlus-E1119	NA	NA	NA	NA	NA	NA	NA	NA	NA	NA	NA	NA	NA	NA	NA	NA	NA	NA	NA	NA	NA
46760	hsa-miRPlus-E1121	NA	NA	NA	NA	NA	NA	NA	NA	NA	NA	NA	NA	NA	NA	NA	NA	NA	NA	NA	NA	NA
46663	hsa-miRPlus-E1122	NA	NA	NA	NA	NA	NA	NA	NA	NA	NA	NA	NA	NA	NA	NA	NA	NA	NA	NA	NA	NA
46480	hsa-miRPlus-E1123	NA	NA	NA	NA	NA	NA	NA	NA	NA	NA	NA	NA	NA	NA	NA	NA	NA	NA	NA	NA	NA
46257	hsa-miRPlus-E1125	NA	NA	NA	NA	NA	NA	NA	NA	NA	NA	NA	NA	NA	NA	NA	NA	NA	NA	NA	NA	NA
46333	hsa-miRPlus-E1126	NA	NA	NA	NA	NA	NA	NA	NA	NA	NA	NA	NA	NA	NA	NA	NA	NA	NA	NA	NA	NA
46447	hsa-miRPlus-E1127	NA	NA	NA	NA	NA	NA	NA	NA	NA	NA	NA	NA	NA	NA	NA	NA	NA	NA	NA	NA	NA
46672	hsa-miRPlus-E1128	NA	NA	NA	NA	NA	NA	NA	NA	NA	NA	NA	NA	NA	NA	NA	NA	NA	NA	NA	NA	NA
46767	hsa-miRPlus-E1129	0.188858	0.150392	0.376053	0.833554	-0.323184	0.0684212	0.120533	0.202008	0.585368	0.186442	0.44418	0.419473	0.139683	0.955103	0.236697	0	0.806886	0.26632	-0.228443	0.927901	0.700066
21617	hsa-miRPlus-E1130	NA	NA	NA	NA	NA	NA	NA	NA	NA	NA	NA	NA	NA	NA	NA	NA	NA	NA	NA	NA	NA
46254	hsa-miRPlus-E1132	NA	NA	NA	NA	NA	NA	NA	NA	NA	NA	NA	NA	NA	NA	NA	NA	NA	NA	NA	NA	NA
46383	hsa-miRPlus-E1133	-0.219493	0.143852	1.20017	0.0338861	0.176905	0.104457	-0.220026	-0.346146	-0.298101	0.140879	-0.415511	0.567638	-0.105146	0.398221	-0.388438	0	-0.178083	0.0938913	-0.00792451	1.11995	-0.193752
46237	hsa-miRPlus-E1136	-0.99182	-1.3713	-3.12178	-1.60293	-1.12129	-1.05735	-0.986429	-0.721851	-1.80769	-1.32823	-0.493078	-1.85399	-0.870584	-2.2099	-0.800953	0	-1.01881	-1.23398	-0.538763	-5.02408	-1.15369
46975	hsa-miRPlus-E1137	NA	NA	NA	NA	NA	NA	NA	NA	NA	NA	NA	NA	NA	NA	NA	NA	NA	NA	NA	NA	NA
46232	hsa-miRPlus-E1138	NA	NA	NA	NA	NA	NA	NA	NA	NA	NA	NA	NA	NA	NA	NA	NA	NA	NA	NA	NA	NA
46325	hsa-miRPlus-E1139	NA	NA	NA	NA	NA	NA	NA	NA	NA	NA	NA	NA	NA	NA	NA	0	NA	NA	NA	NA	NA
46651	hsa-miRPlus-E1140	NA	NA	NA	NA	NA	NA	NA	NA	NA	NA	NA	NA	NA	NA	NA	NA	NA	NA	NA	NA	NA
46464	hsa-miRPlus-E1142	NA	NA	NA	NA	NA	NA	NA	NA	NA	NA	NA	NA	NA	NA	NA	NA	NA	NA	NA	NA	NA
46867	hsa-miRPlus-E1143	NA	NA	NA	NA	NA	NA	NA	NA	NA	NA	NA	NA	NA	NA	NA	NA	NA	NA	NA	NA	NA
46745	hsa-miRPlus-E1144	NA	NA	NA	NA	NA	NA	NA	NA	NA	NA	NA	NA	NA	NA	NA	NA	NA	NA	NA	NA	NA
46714	hsa-miRPlus-E1145	NA	NA	NA	NA	NA	NA	NA	NA	NA	NA	NA	NA	NA	NA	NA	NA	NA	NA	NA	NA	NA
46662	hsa-miRPlus-E1146	0.152988	0.0524436	0.14365	0.0329964	0.250817	0.689607	0.251999	0.441969	-0.491033	0.196641	0.122133	0.0677229	0.431604	0.0827567	0.0750624	0	0.0820776	-0.0247066	0.574113	-0.811602	0.123189
46399	hsa-miRPlus-E1147	NA	NA	NA	NA	NA	NA	NA	NA	NA	NA	NA	NA	NA	NA	NA	NA	NA	NA	NA	NA	NA
46212	hsa-miRPlus-E1148	-0.118405	0.0462485	0.527035	0.276759	0.180738	0.224938	0.0278876	-0.10069	-0.0916334	0.0898654	-0.152593	0.249568	0.117624	0.137593	-0.162181	0	0.0539681	0.165392	0.0929843	-0.0800879	0.00914944
46370	hsa-miRPlus-E1150	NA	NA	NA	NA	NA	NA	NA	NA	NA	NA	NA	NA	NA	NA	NA	NA	NA	NA	NA	NA	NA
46555	hsa-miRPlus-E1153	-0.483447	-1.0734	-1.04626	-0.86804	-0.943416	-0.688113	-0.55058	-1.02323	-1.19589	-0.826034	-1.59736	-1.0306	-0.440749	-0.707174	-0.673099	0	-0.712485	-0.869928	-0.103563	-1.42076	-0.72301
46471	hsa-miRPlus-E1154	NA	NA	NA	NA	NA	NA	NA	NA	NA	NA	NA	NA	NA	NA	NA	NA	NA	NA	NA	NA	NA
46785	hsa-miRPlus-E1157	NA	NA	NA	NA	NA	NA	NA	NA	NA	NA	NA	NA	NA	NA	NA	NA	NA	NA	NA	NA	NA
46431	hsa-miRPlus-E1159	NA	NA	NA	NA	NA	NA	NA	NA	NA	NA	NA	NA	NA	NA	NA	NA	NA	NA	NA	NA	NA
46644	hsa-miRPlus-E1160	NA	NA	NA	NA	NA	NA	NA	NA	NA	NA	NA	NA	NA	NA	NA	NA	NA	NA	NA	NA	NA
46530	hsa-miRPlus-E1161	NA	NA	NA	NA	NA	NA	NA	NA	NA	NA	NA	NA	NA	NA	NA	NA	NA	NA	NA	NA	NA
46706	hsa-miRPlus-E1162	NA	NA	NA	NA	NA	NA	NA	NA	NA	NA	NA	NA	NA	NA	NA	NA	NA	NA	NA	NA	NA
46809	hsa-miRPlus-E1163	NA	NA	NA	NA	NA	NA	NA	NA	NA	NA	NA	NA	NA	NA	NA	NA	NA	NA	NA	NA	NA
46782	hsa-miRPlus-E1164	NA	NA	NA	NA	NA	NA	NA	NA	NA	NA	NA	NA	NA	NA	NA	NA	NA	NA	NA	NA	NA
46522	hsa-miRPlus-E1165	NA	NA	NA	NA	NA	NA	NA	NA	NA	NA	NA	NA	NA	NA	NA	NA	NA	NA	NA	NA	NA
46931	hsa-miRPlus-E1166	NA	NA	NA	NA	NA	NA	NA	NA	NA	NA	NA	NA	NA	NA	NA	NA	NA	NA	NA	NA	NA
46456	hsa-miRPlus-E1167	NA	NA	NA	NA	NA	NA	NA	NA	NA	NA	NA	NA	NA	NA	NA	NA	NA	NA	NA	NA	NA
46561	hsa-miRPlus-E1168	0.679821	0.312361	-0.513191	-0.157144	0.172716	0.23175	-0.41249	-0.012656	-0.209558	0.105705	-0.0877005	-0.00815649	-0.334035	-0.0657934	-0.0355607	0	0.158218	-0.461279	0.74039	0.123069	-0.0342496
46524	hsa-miRPlus-E1169	NA	NA	NA	NA	NA	NA	NA	NA	NA	NA	NA	NA	NA	NA	NA	NA	NA	NA	NA	NA	NA
46881	hsa-miRPlus-E1171	NA	NA	NA	NA	NA	NA	NA	NA	NA	NA	NA	NA	NA	NA	NA	NA	NA	NA	NA	NA	NA
46817	hsa-miRPlus-E1172	-0.243712	0.632763	0.606676	-0.0237896	-0.586144	-0.215188	0.615661	-0.178674	-0.723531	0.964164	0.159793	0.660208	0.50218	0.335724	0.228169	0	-0.0218208	0.505813	0.204336	-0.512936	0.115499
46740	hsa-miRPlus-E1173	0.897757	2.0243	2.89242	1.63052	0.313121	0.968787	1.1515	0.754804	0.486498	1.7569	0.788166	2.21485	1.23383	2.14872	0.609671	0	1.47516	2.24252	0.40915	1.73525	1.0872
46854	hsa-miRPlus-E1174	NA	NA	NA	NA	NA	NA	NA	NA	NA	NA	NA	NA	NA	NA	NA	NA	NA	NA	NA	NA	NA
46348	hsa-miRPlus-E1175	-0.219289	0.474392	0.66355	0.71224	0.153146	-0.0753349	-0.00330667	0.0991946	-0.0253256	0.189749	0.14781	0.417045	0.132491	0.518498	-0.258175	0	0.368076	0.78597	-0.0228212	-0.131483	0.204807
46357	hsa-miRPlus-E1176	NA	NA	NA	NA	NA	NA	NA	NA	NA	NA	NA	NA	NA	NA	NA	NA	NA	NA	NA	NA	NA
46282	hsa-miRPlus-E1177	NA	NA	NA	NA	NA	NA	NA	NA	NA	NA	NA	NA	NA	NA	NA	NA	NA	NA	NA	NA	NA
46560	hsa-miRPlus-E1179	NA	NA	NA	NA	NA	NA	NA	NA	NA	NA	NA	NA	NA	NA	NA	NA	NA	NA	NA	NA	NA
46230	hsa-miRPlus-E1180	-0.0243344	0.545175	0.731918	0.54156	NA	0.120618	0.248169	0.173316	NA	0.443986	0.0545636	0.661882	0.330792	0.640685	0.575245	0	0.442274	0.417625	0.0348705	0.540147	0.332139
46226	hsa-miRPlus-E1181	NA	NA	NA	NA	NA	NA	NA	NA	NA	NA	NA	NA	NA	NA	NA	NA	NA	NA	NA	NA	NA
45877	hsa-miRPlus-E1183	NA	NA	NA	NA	NA	NA	NA	NA	NA	NA	NA	NA	NA	NA	NA	NA	NA	NA	NA	NA	NA
45883	hsa-miRPlus-E1184	NA	NA	NA	NA	NA	NA	NA	NA	NA	NA	NA	NA	NA	NA	NA	NA	NA	NA	NA	NA	NA
46720	hsa-miRPlus-E1185	0.0188808	0.894547	0.995237	0.931352	0.0165233	-0.00856056	0.144128	0.188222	0.118178	0.369628	0.21207	0.912887	-0.0431583	0.691519	-0.0777599	0	0.515236	0.708193	-0.123391	0.513094	0.155453
46506	hsa-miRPlus-E1186	1.86848	0.500726	0.360845	0.483727	1.60594	0.610179	0.343129	0.358378	0.0865508	0.424439	0.184155	0.571157	0.464725	0.362757	1.86147	0	0.330896	0.495696	0.881386	-0.0296681	0.22131
21670	hsa-miRPlus-E1187	NA	NA	NA	NA	NA	NA	NA	NA	NA	NA	NA	NA	NA	NA	NA	NA	NA	NA	NA	NA	NA
46542	hsa-miRPlus-E1188	NA	NA	NA	NA	NA	NA	NA	NA	NA	NA	NA	NA	NA	NA	NA	NA	NA	NA	NA	NA	NA
46350	hsa-miRPlus-E1189	-0.285479	0.312232	0.551738	0.4114	-0.14925	-0.323582	0.0395604	-0.207914	-0.309716	0.194149	-0.297376	0.620455	0.000438694	0.423528	-0.18215	0	0.0728954	0.332613	-0.236776	-0.0243294	-0.0249662
46805	hsa-miRPlus-E1190	NA	NA	NA	NA	NA	NA	NA	NA	NA	NA	NA	NA	NA	NA	NA	NA	NA	NA	NA	NA	NA
46494	hsa-miRPlus-E1191	NA	NA	NA	NA	NA	NA	NA	NA	NA	NA	NA	NA	NA	NA	NA	NA	NA	NA	NA	NA	NA
46516	hsa-miRPlus-E1192	0.0869179	NA	0.0912725	0.564586	NA	NA	NA	0.412964	NA	NA	NA	0.279287	NA	NA	NA	0	NA	NA	NA	0.0659566	0.684061
46391	hsa-miRPlus-E1193	-0.389262	-0.709055	-0.42822	-0.451923	NA	-0.513661	-0.456625	-0.567118	-0.603396	-0.3703	-0.60371	-0.175025	-0.227428	-0.277024	-0.444349	0	-0.469913	-0.189679	-0.243437	-0.601628	-0.528756
46842	hsa-miRPlus-E1194	-0.967541	-1.08179	-0.973807	1.48529	0.235293	-0.583783	-0.197821	-0.0805032	2.62079	0.561643	1.08416	-0.404102	2.03522	2.2749	0.565456	0	-0.0238379	0.933962	-0.245334	2.0619	0.857596
46245	hsa-miRPlus-E1195	NA	NA	NA	NA	NA	NA	NA	NA	NA	NA	NA	NA	NA	NA	NA	NA	NA	NA	NA	NA	NA
46523	hsa-miRPlus-E1196	-0.16941	0.13619	0.22377	0.352395	NA	-0.0851464	0.00906073	0.156975	NA	0.030581	0.0363069	0.583849	0.161299	0.674671	-0.0520251	0	0.268697	0.548496	-0.0513419	0.607925	0.266778
46591	hsa-miRPlus-E1197	NA	NA	NA	NA	NA	NA	NA	NA	NA	NA	NA	NA	NA	NA	NA	NA	NA	NA	NA	NA	NA
46664	hsa-miRPlus-E1199	NA	NA	NA	NA	NA	NA	NA	NA	NA	NA	NA	NA	NA	NA	NA	NA	NA	NA	NA	NA	NA
45587	hsa-miRPlus-E1200	-0.2617	0.441493	0.493806	0.47869	-0.148349	-0.295685	0.0593248	-0.234921	-0.467964	0.165608	-0.383161	0.567355	-0.00774332	0.444743	-0.260767	0	0.0862394	0.389859	-0.317163	-0.323706	-0.0671558
46397	hsa-miRPlus-E1201	NA	NA	NA	NA	NA	NA	NA	NA	NA	NA	NA	NA	NA	NA	NA	NA	NA	NA	NA	NA	NA
46643	hsa-miRPlus-E1203	NA	NA	NA	NA	NA	NA	NA	NA	NA	NA	NA	NA	NA	NA	NA	NA	NA	NA	NA	NA	NA
46722	hsa-miRPlus-E1204	NA	NA	NA	NA	NA	NA	NA	NA	NA	NA	NA	NA	NA	NA	NA	NA	NA	NA	NA	NA	NA
46768	hsa-miRPlus-E1205	0.204615	NA	0.887685	0.350393	-0.742089	-0.265774	-0.055798	-0.156569	-0.527523	0.114008	-0.20574	0.548768	-0.178557	0.57347	-0.233062	0	0.466149	0.511195	-0.326041	0.156153	0.148376
46486	hsa-miRPlus-E1206	NA	NA	NA	NA	NA	NA	NA	NA	NA	NA	NA	NA	NA	NA	NA	NA	NA	NA	NA	NA	NA
46942	hsa-miRPlus-E1207	NA	NA	NA	NA	NA	NA	NA	NA	NA	NA	NA	NA	NA	NA	NA	NA	NA	NA	NA	NA	NA
46883	hsa-miRPlus-E1209	-0.376887	-0.331065	-0.597199	-0.312607	-0.471423	-0.498327	-0.291336	-0.597586	-0.668397	-0.617476	-0.544527	-0.363243	-0.68563	-0.622501	-0.665069	0	-0.440816	-0.418619	-0.498473	-1.27573	-0.630459
46566	hsa-miRPlus-E1210	NA	NA	NA	NA	NA	NA	NA	NA	NA	NA	NA	NA	NA	NA	NA	NA	NA	NA	NA	NA	NA
46657	hsa-miRPlus-E1211	NA	NA	NA	NA	NA	NA	NA	NA	NA	NA	NA	NA	NA	NA	NA	NA	NA	NA	NA	NA	NA
46343	hsa-miRPlus-E1212	-0.0160995	0.828247	1.17379	0.898527	0.137772	0.0670131	0.458312	1.72558e-05	-0.33261	0.685235	-0.19143	1.1623	0.348495	0.92395	0.02599	0	0.561225	0.840418	-0.0182691	0.255375	0.492016
46780	hsa-miRPlus-E1213	NA	NA	NA	NA	NA	NA	NA	NA	NA	NA	NA	NA	NA	NA	NA	NA	NA	NA	NA	NA	NA
46887	hsa-miRPlus-E1215	NA	NA	NA	NA	NA	NA	NA	NA	NA	NA	NA	NA	NA	NA	NA	NA	NA	NA	NA	NA	NA
46432	hsa-miRPlus-E1216	0.28644	0.92326	0.912345	0.858168	1.11803e-05	0.129536	0.431444	0.270596	0.503125	0.393905	0.363544	0.769898	0.176472	0.716725	0.24024	0	0.757843	0.599744	0.0503927	0.840289	0.446735
46213	hsa-miRPlus-E1218	0.305388	0.877609	0.604184	0.740564	0.678122	1.10521	0.857819	0.813429	-0.710305	1.23711	0.281201	1.02332	1.46146	0.512086	0.71444	0	0.361836	0.832921	0.485565	-2.19816	0.762071
46545	hsa-miRPlus-E1219	-1.53465	-0.995609	-0.994997	-0.703825	-1.15605	-1.61581	-0.676359	-0.929214	-0.62066	-0.121052	-0.470147	-0.658645	-0.122411	-0.0411011	-0.568081	0	-0.400135	-0.611626	-0.925645	-1.69325	-0.878678
46885	hsa-miRPlus-E1225	0.828365	1.52783	2.62072	1.34014	1.98903	2.57238	0.522616	0.569028	-0.37989	1.31106	-0.38437	2.21432	0.803749	1.89462	0.119037	0	0.375917	1.44866	1.04177	2.33436	0.408756
46557	hsa-miRPlus-E1233	0.173328	0.067551	-0.430532	-0.334227	-0.556961	-0.288412	-0.00185675	-0.276841	-0.467328	0.108558	-0.73253	-0.253982	0.248128	-0.35053	0.015136	0	0.0867728	-0.073264	-0.359181	-1.1785	-0.620986
46247	hsa-miRPlus-E1234	NA	NA	NA	NA	NA	NA	NA	NA	NA	NA	NA	NA	NA	NA	NA	NA	NA	NA	NA	NA	NA
46263	hsa-miRPlus-E1236	0.646829	0.339815	0.286126	0.0775381	NA	-0.0375069	-0.212252	-0.102907	NA	0.0676318	-0.0795943	0.160708	-0.0608721	0.138156	-0.132064	0	0.393217	-0.0257982	0.413058	0.870545	-0.0881373
46256	hsa-miRPlus-E1238	0.832267	0.991186	2.07855	1.07615	1.03491	1.76447	-0.0204791	0.00366606	0.97156	1.02062	0.616598	1.49454	0.553997	1.25343	0.241991	0	1.28961	0.720203	0.910647	2.56916	0.765222
46520	hsa-miRPlus-E1241	-0.00854737	0.0635592	1.00166	0.526694	NA	0.359707	-0.074541	0.335146	0.174484	0.144737	0.875033	0.222719	-0.0105171	0.309255	-0.0893481	0	0.0841792	-0.00180571	0.614676	0.9803	-0.11921
46711	hsa-miRPlus-E1245	1.5685	2.89848	-0.309639	0.42391	2.35244	1.48169	-0.559441	-0.328618	-0.000118025	0.299065	-0.0607664	-0.265831	-0.459147	-0.55555	-0.556872	0	0.669883	-0.412939	2.32672	0.578616	-0.935009
46482	hsa-miRPlus-E1246	-0.973647	-0.795241	-1.06954	-1.5293	-0.805887	-1.00647	-0.821436	-0.992194	-1.87402	-0.75544	-0.959274	-0.801581	-0.883959	-1.16135	-0.962153	0	-1.46922	-1.02843	-0.677971	-3.41565	-0.939284
46445	hsa-miRPlus-E1247	0.701122	1.26044	0.592987	1.10249	0.844912	0.416049	1.18715	0.692985	0.344125	1.60697	0.813698	1.03004	1.26726	1.26306	1.41875	0	0.784095	1.27669	0.332649	-0.379564	0.767599
46668	hsa-miRPlus-E1256	NA	NA	NA	NA	NA	NA	NA	NA	NA	NA	NA	NA	NA	NA	NA	NA	NA	NA	NA	NA	NA
46538	hsa-miRPlus-E1258	1.39794	1.02647	0.32136	1.23264	2.4761	1.95985	1.71799	2.10947	1.7703	1.18507	2.03571	0.871716	1.88515	0.864398	2.12923	0	1.6952	1.2151	1.78904	-0.706613	1.55575
46550	hsa-miRPlus-E1259	NA	NA	NA	NA	NA	NA	NA	NA	NA	NA	NA	NA	NA	NA	NA	NA	NA	NA	NA	NA	NA
46653	hsa-miRPlus-E1260	NA	NA	NA	NA	NA	NA	NA	NA	NA	NA	NA	NA	NA	NA	NA	NA	NA	NA	NA	NA	NA
46619	hsa-miRPlus-E1269	-0.0939875	0.804616	1.80567	0.666273	0.196266	0.394437	0.0579226	-0.152207	-0.365563	0.812667	-0.532698	1.40407	0.416959	1.22063	-0.262175	0	0.0203908	0.610124	0.127184	1.40539	0.0692711
46242	hsa-miRPlus-E1275	NA	NA	NA	NA	NA	NA	NA	NA	NA	NA	NA	NA	NA	NA	NA	NA	NA	NA	NA	NA	NA
45891	hsa-miRPlus-E1285	0.729934	0.925597	1.89683	1.00879	0.915229	1.44405	0.041133	-0.0562549	0.791977	1.01762	0.380983	1.3928	0.580174	1.21119	0.14497	0	1.0918	0.668384	0.740822	2.31581	0.599409
46493	hsa-miRPlus-E1290	-0.628807	-0.284136	-0.116585	-0.407175	-0.949601	-0.917189	-0.301587	-0.841761	-0.804271	0.152366	-0.555705	0.365791	-0.00346485	0.0657296	-0.333192	0	-0.76678	-0.19763	-1.02374	-1.37688	-0.415824
46756	hsa-miRPlus-F1001	0.0969968	0.0435409	-0.0364343	-0.0527623	0.0942855	0.499042	0.168544	0.528155	0.304463	0.18549	0.768392	-0.0688535	0.20384	0.0285152	0.348388	0	0.160858	-0.103273	0.305125	0.478231	0.253704
46635	hsa-miRPlus-F1004	-0.195854	NA	-0.321017	-0.09168	0.000426577	-0.0230736	-0.143526	-0.114998	-0.380146	-0.235881	NA	-0.31877	0.0180475	-0.152562	-0.199906	0	-0.275145	-0.223116	-0.0206224	-0.470282	-0.204523
46847	hsa-miRPlus-F1006	NA	NA	NA	NA	NA	NA	NA	NA	NA	NA	NA	NA	NA	NA	NA	NA	NA	NA	NA	NA	NA
46549	hsa-miRPlus-F1007	NA	NA	NA	NA	NA	NA	NA	NA	NA	NA	NA	NA	NA	NA	NA	NA	NA	NA	NA	NA	NA
46460	hsa-miRPlus-F1008	NA	NA	NA	NA	NA	NA	NA	NA	NA	NA	NA	NA	NA	NA	NA	NA	NA	NA	NA	NA	NA
46387	hsa-miRPlus-F1009	NA	NA	NA	NA	NA	NA	NA	NA	NA	NA	NA	NA	NA	NA	NA	NA	NA	NA	NA	NA	NA
46763	hsa-miRPlus-F1010	NA	NA	NA	NA	NA	NA	NA	NA	NA	NA	NA	NA	NA	NA	NA	NA	NA	NA	NA	NA	NA
46472	hsa-miRPlus-F1011	NA	NA	NA	NA	NA	NA	NA	NA	NA	NA	NA	NA	NA	NA	NA	NA	NA	NA	NA	NA	NA
46682	hsa-miRPlus-F1012	NA	NA	NA	NA	NA	NA	NA	NA	NA	NA	NA	NA	NA	NA	NA	NA	NA	NA	NA	NA	NA
46569	hsa-miRPlus-F1013	NA	NA	NA	NA	NA	NA	NA	NA	NA	NA	NA	NA	NA	NA	NA	NA	NA	NA	NA	NA	NA
46659	hsa-miRPlus-F1014	NA	NA	NA	NA	NA	NA	NA	NA	NA	NA	NA	NA	NA	NA	NA	NA	NA	NA	NA	NA	NA
46392	hsa-miRPlus-F1016	NA	NA	NA	NA	NA	NA	NA	NA	NA	NA	NA	NA	NA	NA	NA	NA	NA	NA	NA	NA	NA
46731	hsa-miRPlus-F1017	-0.0952095	0.255747	0.299417	-0.0494846	-0.339137	0.00206078	-0.0486919	-0.147374	-0.711367	0.184347	-0.210414	0.374515	-0.185575	0.198352	-0.327518	0	-0.234801	-0.00174023	0.285646	0.106807	-0.0658566
46528	hsa-miRPlus-F1018	NA	NA	NA	NA	NA	NA	NA	NA	NA	NA	NA	NA	NA	NA	NA	NA	NA	NA	NA	NA	NA
46673	hsa-miRPlus-F1019	NA	NA	NA	NA	NA	NA	NA	NA	NA	NA	NA	NA	NA	NA	NA	NA	NA	NA	NA	NA	NA
46594	hsa-miRPlus-F1021	0.217257	0.362097	0.515765	0.472141	-0.0882382	0.246816	0.160093	-0.0530022	0.124626	0.109567	0.0458583	0.454929	-0.0100976	0.40334	-0.041407	0	0.437294	0.403081	-0.0398911	0.184217	0.170629
46526	hsa-miRPlus-F1022	NA	NA	NA	NA	NA	NA	NA	NA	NA	NA	NA	NA	NA	NA	NA	NA	NA	NA	NA	NA	NA
46529	hsa-miRPlus-F1023	-0.278019	-0.329646	-0.367643	-0.202136	NA	-0.126928	-0.348886	-0.197037	-0.222758	-0.0442265	-0.19296	-0.0810129	0.022037	-0.2621	-0.117189	0	-0.274309	-0.39625	-0.00329167	-0.229283	-0.268754
46410	hsa-miRPlus-F1025	NA	NA	NA	NA	NA	NA	NA	NA	NA	NA	NA	NA	NA	NA	NA	NA	NA	NA	NA	NA	NA
46933	hsa-miRPlus-F1026	0.13973	0.492228	1.21241	0.684902	0.629414	0.672538	0.379264	0.213512	0.254177	0.664398	0.495021	0.89421	0.533065	1.01136	0.242905	0	0.587566	0.653289	0.225211	1.31926	0.464872
46365	hsa-miRPlus-F1027	-0.236851	-0.313673	NA	0.042559	-0.10168	NA	-0.123494	NA	-0.164204	NA	NA	NA	-0.00221777	-0.247347	-0.144837	0	NA	-0.223507	-0.134898	-0.40402	NA
46250	hsa-miRPlus-F1028	NA	NA	NA	NA	NA	NA	NA	NA	NA	NA	NA	NA	NA	NA	NA	NA	NA	NA	NA	NA	NA
46089	hsa-miRPlus-F1030	NA	NA	NA	NA	NA	NA	NA	NA	NA	NA	NA	NA	NA	NA	NA	NA	NA	NA	NA	NA	NA
46433	hsa-miRPlus-F1031	NA	NA	NA	NA	NA	NA	NA	NA	NA	NA	NA	NA	NA	NA	NA	NA	NA	NA	NA	NA	NA
46772	hsa-miRPlus-F1032	0.295984	NA	1.18071	0.534367	NA	NA	NA	0.346923	NA	NA	NA	NA	0.298073	NA	0.128257	0	NA	NA	NA	0.979801	0.365401
46585	hsa-miRPlus-F1033	NA	NA	NA	NA	NA	NA	NA	NA	NA	NA	NA	NA	NA	NA	NA	NA	NA	NA	NA	NA	NA
46407	hsa-miRPlus-F1034	NA	NA	NA	NA	NA	NA	NA	NA	NA	NA	NA	NA	NA	NA	NA	NA	NA	NA	NA	NA	NA
46244	hsa-miRPlus-F1035	NA	NA	NA	NA	NA	NA	NA	NA	NA	NA	NA	NA	NA	NA	NA	NA	NA	NA	NA	NA	NA
46296	hsa-miRPlus-F1036	-0.437268	NA	-0.431338	-0.278168	-0.151347	-0.290557	-0.411872	-0.329955	-0.455985	-0.298672	-0.480782	-0.439684	-0.131147	-0.368263	-0.332412	0	-0.398673	-0.481646	-0.24399	-0.524702	-0.433579
46388	hsa-miRPlus-F1037	-0.0918306	-0.366265	-0.142694	-0.411568	-1.14846	-0.822122	-0.152247	-0.5644	0.100725	0.0263981	-0.190505	-0.31036	0.155125	-0.152715	-0.0542806	0	-0.611232	-0.290169	-0.843869	-0.863336	-0.372848
46505	hsa-miRPlus-F1038	NA	NA	NA	NA	NA	NA	NA	NA	NA	NA	NA	NA	NA	NA	NA	NA	NA	NA	NA	NA	NA
46841	hsa-miRPlus-F1039	NA	NA	NA	NA	NA	NA	NA	NA	NA	NA	NA	NA	NA	NA	NA	NA	NA	NA	NA	NA	NA
46311	hsa-miRPlus-F1040	NA	NA	NA	NA	NA	NA	NA	NA	NA	NA	NA	NA	NA	NA	NA	NA	NA	NA	NA	NA	NA
46297	hsa-miRPlus-F1041	-0.440571	NA	-0.581872	-0.278354	-0.091333	-0.257324	-0.499657	-0.409966	-0.454079	-0.339604	-0.593025	-0.432715	-0.172641	-0.43984	-0.407466	0	-0.481089	-0.505514	-0.296598	-0.635305	-0.522417
46519	hsa-miRPlus-F1042	-0.0182346	-0.103256	0.355586	0.285019	-0.306704	-0.3232	-0.414003	-0.105522	1.25007	-0.0786342	0.762978	0.183762	-0.283357	0.257182	-0.0209419	0	0.579731	-0.0766848	0.122191	1.25601	0.0253168
46252	hsa-miRPlus-F1043	0.208208	0.488122	1.02837	0.728003	0.0633021	0.49074	0.487127	0.348607	0.295849	0.655921	0.239397	0.916762	0.558719	0.784411	0.216351	0	0.473672	0.738419	0.278928	0.92695	0.410153
46573	hsa-miRPlus-F1044	NA	NA	NA	NA	NA	NA	NA	NA	NA	NA	NA	NA	NA	NA	NA	NA	NA	NA	NA	NA	NA
46607	hsa-miRPlus-F1046	NA	NA	NA	NA	NA	NA	NA	NA	NA	NA	NA	NA	NA	NA	NA	NA	NA	NA	NA	NA	NA
46701	hsa-miRPlus-F1047	NA	NA	NA	NA	NA	NA	NA	NA	NA	NA	NA	NA	NA	NA	NA	NA	NA	NA	NA	NA	NA
46455	hsa-miRPlus-F1048	NA	NA	NA	NA	NA	NA	NA	NA	NA	NA	NA	NA	NA	NA	NA	NA	NA	NA	NA	NA	NA
46253	hsa-miRPlus-F1049	NA	NA	NA	NA	NA	NA	NA	NA	NA	NA	NA	NA	NA	NA	NA	NA	NA	NA	NA	NA	NA
46757	hsa-miRPlus-F1050	0.592005	NA	1.09635	0.999147	-0.108645	0.19185	0.437279	0.478685	0.907713	0.555866	0.711714	0.926615	0.122856	0.774262	0.334719	0	0.967072	0.733341	0.0333309	1.29682	0.510404
46884	hsa-miRPlus-F1051	NA	NA	NA	NA	NA	NA	NA	NA	NA	NA	NA	NA	NA	NA	NA	NA	NA	NA	NA	NA	NA
46612	hsa-miRPlus-F1052	NA	NA	NA	NA	NA	NA	NA	NA	NA	NA	NA	NA	NA	NA	NA	NA	NA	NA	NA	NA	NA
46848	hsa-miRPlus-F1053	NA	NA	NA	NA	NA	NA	NA	NA	NA	NA	NA	NA	NA	NA	NA	NA	NA	NA	NA	NA	NA
46533	hsa-miRPlus-F1056	NA	NA	NA	NA	NA	NA	NA	NA	NA	NA	NA	NA	NA	NA	NA	NA	NA	NA	NA	NA	NA
46417	hsa-miRPlus-F1058	-0.234121	-0.113475	-0.175213	-0.109493	NA	NA	-0.116506	-0.257952	NA	NA	NA	-0.0670616	0.0204158	-0.0883648	-0.138754	0	-0.0935873	-0.00811407	-0.0641183	-0.50772	-0.154076
46334	hsa-miRPlus-F1059	0.678143	0.920893	1.0019	0.769384	0.119947	0.986863	0.860303	0.740989	0.401668	0.934087	0.759399	1.04087	0.948302	0.920622	0.500451	0	0.696266	0.81607	0.642192	0.371553	0.706614
46680	hsa-miRPlus-F1060	NA	NA	NA	NA	NA	NA	NA	NA	NA	NA	NA	NA	NA	NA	NA	NA	NA	NA	NA	NA	NA
46568	hsa-miRPlus-F1061	NA	NA	NA	NA	NA	NA	NA	NA	NA	NA	NA	NA	NA	NA	NA	NA	NA	NA	NA	NA	NA
46582	hsa-miRPlus-F1062	NA	NA	NA	NA	NA	NA	NA	NA	NA	NA	NA	NA	NA	NA	NA	NA	NA	NA	NA	NA	NA
46630	hsa-miRPlus-F1064	-0.0919284	-0.392242	-0.186132	0.173392	0.00151915	0.0854682	-0.0997762	-0.226238	0.181617	-0.335465	0.0873347	-0.205958	-0.0452529	0.0394647	-0.417947	0	0.0361003	-0.240781	-0.0336213	-0.179405	0.015621
46871	hsa-miRPlus-F1066	0.319208	0.892739	0.577985	0.672245	-0.18485	-0.376512	-0.097866	0.0973887	0.454281	-0.00510952	0.196804	0.38782	-0.391853	0.317727	0.0547527	0	0.85083	0.527096	-0.0094057	0.453681	0.237355
46694	hsa-miRPlus-F1067	NA	NA	NA	NA	NA	-0.203165	NA	NA	NA	NA	NA	NA	NA	-0.181198	NA	0	NA	NA	NA	NA	NA
46405	hsa-miRPlus-F1070	-0.174503	NA	NA	-0.192132	-0.104735	NA	NA	NA	NA	NA	NA	NA	NA	-0.1086	NA	0	-0.204094	NA	-0.111208	NA	NA
46833	hsa-miRPlus-F1071	NA	NA	NA	NA	NA	NA	NA	NA	NA	NA	NA	NA	NA	NA	NA	NA	NA	NA	NA	NA	NA
46423	hsa-miRPlus-F1072	NA	NA	NA	NA	NA	NA	NA	NA	NA	NA	NA	NA	NA	NA	NA	NA	NA	NA	NA	NA	NA
46386	hsa-miRPlus-F1074	NA	NA	NA	NA	NA	NA	NA	NA	NA	NA	NA	NA	NA	NA	NA	NA	NA	NA	NA	NA	NA
46765	hsa-miRPlus-F1075	NA	NA	NA	NA	NA	NA	NA	NA	NA	NA	NA	NA	NA	NA	NA	NA	NA	NA	NA	NA	NA
46678	hsa-miRPlus-F1077	NA	NA	NA	NA	NA	NA	NA	NA	NA	NA	NA	NA	NA	NA	NA	NA	NA	NA	NA	NA	NA
46836	hsa-miRPlus-F1078	NA	NA	NA	NA	NA	NA	NA	NA	NA	NA	NA	NA	NA	NA	NA	NA	NA	NA	NA	NA	NA
46670	hsa-miRPlus-F1079	NA	NA	NA	NA	NA	NA	NA	NA	NA	NA	NA	NA	NA	NA	NA	NA	NA	NA	NA	NA	NA
46570	hsa-miRPlus-F1080	0.798714	0.490375	0.00465658	0.562114	0.327299	0.282227	0.0821983	0.173998	NA	0.313717	0.434687	0.147436	NA	0.630675	NA	0	0.819315	0.248726	0.354554	0.965562	0.268425
46608	hsa-miRPlus-F1081	NA	NA	NA	NA	NA	NA	NA	NA	NA	NA	NA	NA	NA	NA	NA	NA	NA	NA	NA	NA	NA
46525	hsa-miRPlus-F1082	NA	NA	NA	NA	NA	NA	NA	NA	NA	NA	NA	NA	NA	NA	NA	NA	NA	NA	NA	NA	NA
46604	hsa-miRPlus-F1084	NA	NA	NA	NA	NA	NA	NA	NA	NA	NA	NA	NA	NA	NA	NA	NA	NA	NA	NA	NA	NA
46795	hsa-miRPlus-F1085	NA	NA	NA	NA	NA	NA	NA	NA	NA	NA	NA	NA	NA	NA	NA	NA	NA	NA	NA	NA	NA
46260	hsa-miRPlus-F1087	NA	NA	NA	NA	NA	NA	NA	NA	NA	NA	NA	NA	NA	NA	NA	NA	NA	NA	NA	NA	NA
46294	hsa-miRPlus-F1088	-0.279068	NA	-0.311918	-0.149397	0.0450493	-0.0623184	-0.294711	-0.207056	-0.405271	-0.182397	-0.351551	-0.232157	-0.116567	-0.192897	-0.249877	0	-0.300745	-0.325083	-0.0916246	-0.404807	-0.332707
46551	hsa-miRPlus-F1089	NA	NA	NA	NA	NA	NA	NA	NA	NA	NA	NA	NA	NA	NA	NA	NA	NA	NA	NA	NA	NA
46395	hsa-miRPlus-F1090	NA	NA	NA	NA	NA	NA	NA	NA	NA	NA	NA	NA	NA	NA	NA	NA	NA	NA	NA	NA	NA
46700	hsa-miRPlus-F1091	0.370931	NA	1.13845	0.653613	NA	0.623274	0.508981	0.537613	NA	0.453978	0.426809	0.648951	0.273669	0.506482	0.161478	0	0.560013	NA	-0.0916293	0.735761	0.400086
46559	hsa-miRPlus-F1092	NA	NA	NA	NA	NA	NA	NA	NA	NA	NA	NA	NA	NA	NA	NA	NA	NA	NA	NA	NA	NA
46846	hsa-miRPlus-F1093	NA	NA	NA	NA	NA	NA	NA	NA	NA	NA	NA	NA	NA	NA	NA	NA	NA	NA	NA	NA	NA
46618	hsa-miRPlus-F1094	NA	NA	NA	NA	NA	NA	NA	NA	NA	NA	NA	NA	NA	NA	NA	NA	NA	NA	NA	NA	NA
46574	hsa-miRPlus-F1095	NA	NA	NA	NA	NA	NA	NA	NA	NA	NA	NA	NA	NA	NA	NA	NA	NA	NA	NA	NA	NA
46543	hsa-miRPlus-F1096	NA	NA	NA	NA	NA	NA	NA	NA	NA	NA	NA	NA	NA	NA	NA	NA	NA	NA	NA	NA	NA
46535	hsa-miRPlus-F1097	NA	NA	NA	NA	NA	NA	NA	NA	NA	NA	NA	NA	NA	NA	NA	NA	NA	NA	NA	NA	NA
46498	hsa-miRPlus-F1099	0.440983	-0.0259221	-0.169453	0.31785	-0.0354419	-0.042506	0.00743157	0.0253332	1.03147	0.262111	0.205758	0.233073	0.086953	0.311824	0.070169	0	0.358686	-0.00320777	0.100416	0.510822	0.162988
46503	hsa-miRPlus-F1104	NA	NA	NA	NA	NA	NA	NA	NA	NA	NA	NA	NA	NA	NA	NA	NA	NA	NA	NA	NA	NA
46553	hsa-miRPlus-F1105	NA	NA	NA	NA	NA	NA	NA	NA	NA	NA	NA	NA	NA	NA	NA	NA	NA	NA	NA	NA	NA
46660	hsa-miRPlus-F1106	NA	NA	NA	NA	NA	NA	NA	NA	NA	NA	NA	NA	NA	NA	NA	NA	NA	NA	NA	NA	NA
46403	hsa-miRPlus-F1107	NA	NA	NA	NA	NA	NA	NA	NA	NA	NA	NA	NA	NA	NA	NA	NA	NA	NA	NA	NA	NA
46409	hsa-miRPlus-F1108	NA	NA	NA	NA	NA	NA	NA	NA	NA	NA	NA	NA	NA	NA	NA	NA	NA	NA	NA	NA	NA
46790	hsa-miRPlus-F1116	NA	NA	NA	NA	NA	NA	NA	NA	NA	NA	NA	NA	NA	NA	NA	NA	NA	NA	NA	NA	NA
46496	hsa-miRPlus-F1118	NA	NA	NA	NA	NA	NA	NA	NA	NA	NA	NA	NA	NA	NA	NA	NA	NA	NA	NA	NA	NA
46814	hsa-miRPlus-F1119	NA	NA	NA	NA	NA	NA	NA	NA	NA	NA	NA	NA	NA	NA	NA	NA	NA	NA	NA	NA	NA
46262	hsa-miRPlus-F1126	NA	NA	NA	NA	NA	NA	NA	NA	NA	NA	NA	NA	NA	NA	NA	NA	NA	NA	NA	NA	NA
46815	hsa-miRPlus-F1127	0.0294035	NA	0.298746	0.268649	NA	0.113614	0.070207	0.0504765	0.243492	0.0623421	0.152444	0.342901	0.109418	0.203535	-0.025967	0	0.18963	0.106826	0.0366152	0.464978	0.0343005
46708	hsa-miRPlus-F1129	NA	NA	NA	NA	NA	NA	NA	NA	NA	NA	NA	NA	NA	NA	NA	NA	NA	NA	NA	NA	NA
46241	hsa-miRPlus-F1130	-0.631369	-0.860336	-0.921551	-0.502006	-0.233575	-0.602338	-0.68633	-0.513243	-0.833292	-0.523654	-1.04101	-0.604142	-0.221978	-0.66738	-0.694908	0	-0.635385	-0.568529	-0.390102	-1.14291	-0.542818
46586	hsa-miRPlus-F1136	NA	NA	NA	NA	NA	NA	NA	NA	NA	NA	NA	NA	NA	NA	NA	NA	NA	NA	NA	NA	NA
46686	hsa-miRPlus-F1137	NA	NA	NA	NA	NA	NA	NA	NA	NA	NA	NA	NA	NA	NA	NA	NA	NA	NA	NA	NA	NA
46851	hsa-miRPlus-F1138	NA	NA	NA	NA	NA	NA	NA	NA	NA	NA	NA	NA	NA	NA	NA	NA	NA	NA	NA	NA	NA
46685	hsa-miRPlus-F1139	NA	NA	NA	NA	NA	NA	NA	NA	NA	NA	NA	NA	NA	NA	NA	NA	NA	NA	NA	NA	NA
46677	hsa-miRPlus-F1140	NA	NA	NA	NA	NA	NA	NA	NA	NA	NA	NA	NA	NA	NA	NA	NA	NA	NA	NA	NA	NA
46831	hsa-miRPlus-F1141	0.264615	1.03441	2.29357	0.793039	NA	0.479969	0.152304	0.15007	NA	0.67061	0.0696463	1.25264	0.265493	1.03543	0.0366963	0	0.19631	NA	NA	2.39066	0.146156
46837	hsa-miRPlus-F1142	NA	NA	NA	NA	NA	NA	NA	NA	NA	NA	NA	NA	NA	NA	NA	NA	NA	NA	NA	NA	NA
46579	hsa-miRPlus-F1143	NA	NA	NA	NA	NA	NA	NA	NA	NA	NA	NA	NA	NA	NA	NA	NA	NA	NA	NA	NA	NA
46687	hsa-miRPlus-F1145	NA	NA	NA	NA	NA	NA	NA	NA	NA	NA	NA	NA	NA	NA	NA	NA	NA	NA	NA	NA	NA
46681	hsa-miRPlus-F1146	NA	NA	NA	NA	NA	NA	NA	NA	NA	NA	NA	NA	NA	NA	NA	NA	NA	NA	NA	NA	NA
46353	hsa-miRPlus-F1147	-0.585804	-0.303948	-0.699818	-0.448434	-0.158542	0.260369	-0.207522	0.0288607	-0.749154	0.22667	-0.0945213	-0.218449	0.182944	-0.361019	-0.23825	0	-0.417108	-0.401087	-0.0574931	-2.00064	-0.271261
46697	hsa-miRPlus-F1148	NA	NA	NA	NA	NA	NA	NA	NA	NA	NA	NA	NA	NA	NA	NA	NA	NA	NA	NA	NA	NA
46339	hsa-miRPlus-F1149	NA	NA	NA	NA	NA	NA	NA	NA	NA	NA	NA	NA	NA	NA	NA	NA	NA	NA	NA	NA	NA
46360	hsa-miRPlus-F1153	-0.308506	NA	-0.297654	-0.131249	0.00282971	-0.001808	-0.238624	-0.184294	-0.317153	-0.225832	-0.306341	-0.246762	-0.119924	-0.19181	-0.246255	0	-0.257719	-0.337716	-0.0892899	-0.432779	-0.283664
46590	hsa-miRPlus-F1154	-0.506967	-0.665808	-0.693124	-0.365306	-0.0586007	-0.281287	-0.547772	-0.355057	-0.568622	-0.39476	-0.723617	-0.526158	-0.191397	-0.452127	-0.567872	0	-0.622181	-0.564718	-0.37669	-0.648559	-0.577646
45614	hsa-miRPlus-F1155	0.411538	1.29597	2.46115	1.23954	0.662042	0.527841	0.176323	0.084095	0.14867	0.967784	-0.0287375	1.86804	0.373993	1.74477	-0.17869	0	0.676198	1.14355	0.47298	2.58898	0.424465
46474	hsa-miRPlus-F1158	NA	NA	NA	NA	NA	NA	NA	NA	NA	NA	NA	NA	NA	NA	NA	NA	NA	NA	NA	NA	NA
46308	hsa-miRPlus-F1162	NA	-0.723306	NA	NA	NA	NA	NA	NA	NA	-0.175308	NA	NA	-0.0798728	NA	-0.183681	0	NA	NA	-0.142684	-0.206127	-0.191003
46601	hsa-miRPlus-F1163	-0.364204	NA	-0.528355	-0.263509	0.0152244	-0.186204	-0.398791	-0.189371	-0.478812	-0.194628	-0.294321	-0.220234	-0.261734	-0.300764	-0.365061	0	-0.368412	-0.433412	-0.147361	-0.468121	-0.261084
46273	hsa-miRPlus-F1166	0.290053	0.698252	0.959464	0.683786	-0.159978	0.0860825	0.359512	0.162242	0.189902	0.432486	0.228197	0.800667	0.150631	0.710317	0.0954719	0	0.59765	0.586481	0.128327	0.52938	0.364727
46743	hsa-miRPlus-F1179	NA	NA	NA	NA	NA	NA	NA	NA	NA	NA	NA	NA	NA	NA	NA	NA	NA	NA	NA	NA	NA
46298	hsa-miRPlus-F1180	-0.501708	-0.686782	-0.655314	-0.392427	-0.0180865	-0.303169	-0.565388	-0.404214	-0.528343	-0.379979	-0.5422	-0.399482	-0.232447	-0.420201	-0.422933	0	-0.508523	-0.612886	-0.227136	-0.852375	-0.565813
46329	hsa-miRPlus-F1181	1.21607	NA	0.00246577	0.583426	NA	1.06324	1.54242	1.82023	NA	1.19242	2.56528	0.416193	1.37398	0.473622	1.86607	0	1.26484	1.02256	1.3629	-0.477204	1.52429
46219	hsa-miRPlus-F1185	NA	NA	NA	NA	NA	NA	NA	NA	NA	NA	NA	NA	NA	NA	NA	NA	NA	NA	NA	NA	NA
46716	hsa-miRPlus-F1186	NA	NA	NA	NA	NA	NA	NA	NA	NA	NA	NA	NA	NA	NA	NA	NA	NA	NA	NA	NA	NA
46316	hsa-miRPlus-F1187	-0.138055	-0.0873586	0.147705	0.422122	0.281043	0.350592	-0.381523	-0.517553	0.521346	-0.586597	0.231894	-0.150181	-0.349966	0.0832161	-0.429421	0	0.348483	0.0910251	0.186433	0.885035	-0.0722528
46702	hsa-miRPlus-F1190	NA	NA	NA	NA	NA	NA	NA	-0.00235529	NA	NA	NA	NA	-0.0962219	NA	NA	0	NA	NA	NA	NA	NA
46845	hsa-miRPlus-F1191	NA	NA	NA	NA	NA	NA	NA	NA	NA	NA	NA	NA	NA	NA	NA	NA	NA	NA	NA	NA	NA
46786	hsa-miRPlus-F1193	0.822625	0.628325	0.290489	0.243099	0.106629	-0.0731257	0.00933634	0.119205	0.0389488	0.201223	0.000943154	0.319162	-0.110663	0.375211	0.00630262	0	0.420313	0.0922269	0.432051	0.710044	0.0120261
46602	hsa-miRPlus-F1194	-0.164966	-0.262687	0.0814017	0.341491	-0.212793	-0.0900858	-0.0729994	-0.233114	0.0718982	-0.0244399	-0.0179261	0.410269	0.0994712	0.17224	-0.183405	0	0.19518	-0.128849	-0.196698	-0.00618234	0.0975456
46882	hsa-miRPlus-F1195	-0.144025	-0.927863	-0.999003	-0.879118	-1.27825	-0.84657	-0.57717	-1.63809	-0.635384	-0.912561	-0.283331	-0.825113	-0.81357	-0.931462	-0.466576	0	-0.890854	-0.631979	-0.575702	-1.51603	-0.890318
46631	hsa-miRPlus-F1196	NA	NA	NA	NA	NA	NA	NA	NA	NA	NA	NA	NA	NA	NA	NA	NA	NA	NA	NA	NA	NA
45804	hsa-miRPlus-F1199	NA	NA	NA	NA	NA	NA	NA	NA	NA	NA	NA	NA	NA	NA	NA	NA	NA	NA	NA	NA	NA
46302	hsa-miRPlus-F1200	NA	NA	NA	NA	NA	NA	NA	NA	NA	NA	NA	NA	NA	NA	NA	NA	NA	NA	NA	NA	NA
46428	hsa-miRPlus-F1201	NA	NA	NA	NA	NA	NA	NA	NA	NA	NA	NA	NA	NA	NA	NA	NA	NA	NA	NA	NA	NA
46563	hsa-miRPlus-F1202	0.801162	1.72728	3.20406	1.56112	0.338766	0.818467	0.400446	0.136638	0.834416	1.60961	0.481746	2.73769	0.67009	2.22168	0.215312	0	1.42063	1.59829	0.81014	3.97054	0.765222
46977	hsa-miRPlus-F1203	NA	NA	NA	NA	NA	NA	NA	NA	NA	NA	NA	NA	NA	NA	NA	NA	NA	NA	NA	NA	NA
46723	hsa-miRPlus-F1204	NA	NA	NA	NA	NA	NA	NA	NA	NA	NA	NA	NA	NA	NA	NA	NA	NA	NA	NA	NA	NA
46759	hsa-miRPlus-F1205	0.27468	0.775067	0.827833	0.82496	0.0341611	0.189265	0.250791	0.257272	0.342777	0.134315	0.347876	0.549696	0.0384753	0.415045	0.122381	0	0.585079	0.492895	-0.0092336	0.944008	0.300873
46412	hsa-miRPlus-F1206	-0.346978	NA	-0.413524	-0.305344	0.025245	-0.226067	-0.371033	-0.200542	NA	-0.282598	-0.539627	-0.394264	-0.0858309	-0.389424	-0.234317	0	-0.402551	-0.380976	-0.182777	-0.401158	-0.353548
46611	hsa-miRPlus-F1207	NA	NA	NA	NA	NA	NA	NA	NA	NA	NA	NA	NA	NA	NA	NA	NA	NA	NA	NA	NA	NA
46576	hsa-miRPlus-F1208	NA	NA	NA	NA	NA	NA	NA	NA	NA	NA	NA	NA	NA	NA	NA	NA	NA	NA	NA	NA	NA
46220	hsa-miRPlus-F1209	NA	NA	NA	NA	NA	NA	NA	NA	NA	NA	NA	NA	NA	NA	NA	NA	NA	NA	NA	NA	NA
46278	hsa-miRPlus-F1210	NA	NA	NA	NA	NA	NA	NA	NA	NA	NA	NA	NA	NA	NA	NA	NA	NA	NA	NA	NA	NA
46754	hsa-miRPlus-F1211	NA	NA	NA	NA	NA	NA	NA	NA	NA	NA	NA	NA	NA	NA	NA	NA	NA	NA	NA	NA	NA
46652	hsa-miRPlus-F1212	NA	NA	NA	NA	NA	NA	NA	NA	NA	NA	NA	NA	NA	NA	NA	NA	NA	NA	NA	NA	NA
46267	hsa-miRPlus-F1213	NA	NA	NA	NA	NA	NA	NA	NA	NA	NA	NA	NA	NA	NA	NA	NA	NA	NA	NA	NA	NA
46554	hsa-miRPlus-F1214	NA	NA	NA	NA	NA	NA	NA	NA	NA	NA	NA	NA	NA	NA	NA	NA	NA	NA	NA	NA	NA
46655	hsa-miRPlus-F1215	-0.322016	-0.412807	-0.54606	-0.331272	-0.0936523	-0.328076	-0.563665	-0.354459	-0.419744	-0.294391	-0.461047	-0.347877	-0.109197	-0.399039	-0.324162	0	-0.442716	-0.539409	-0.213814	-0.578545	-0.424745
46843	hsa-miRPlus-F1217	NA	NA	NA	NA	NA	NA	NA	NA	NA	NA	NA	NA	NA	NA	NA	NA	NA	NA	NA	NA	NA
46547	hsa-miRPlus-F1218	NA	NA	NA	NA	NA	NA	NA	NA	NA	NA	NA	NA	NA	NA	NA	NA	NA	NA	NA	NA	NA
46819	hsa-miRPlus-F1220	NA	NA	NA	NA	NA	NA	NA	NA	NA	NA	NA	NA	NA	NA	NA	NA	NA	NA	NA	NA	NA
46825	hsa-miRPlus-F1221	NA	NA	NA	NA	NA	NA	NA	NA	NA	NA	NA	NA	NA	NA	NA	NA	NA	NA	NA	NA	NA
46632	hsa-miRPlus-F1222	-0.0810298	-0.225839	-0.451138	-0.277146	0.141532	0.271335	-0.0229674	0.354032	0.26228	0.00243706	0.515926	-0.361778	0.121067	-0.269692	0.124957	0	-0.00476397	-0.376647	0.160119	-0.0184292	-0.0880639
46834	hsa-miRPlus-F1223	NA	NA	NA	NA	NA	NA	NA	NA	NA	NA	NA	NA	NA	NA	NA	NA	NA	NA	NA	NA	NA
46692	hsa-miRPlus-F1224	NA	NA	NA	NA	NA	NA	NA	NA	NA	NA	NA	NA	NA	NA	NA	NA	NA	NA	NA	NA	NA
46599	hsa-miRPlus-F1225	0.171685	0.710843	0.741887	0.809197	-0.321157	-0.238734	0.0089263	0.141981	0.610374	0.0799868	0.38272	0.529444	-0.308184	0.482367	-0.0417459	0	0.920005	0.588507	-0.25236	0.623319	0.297296
46581	hsa-miRPlus-F1226	NA	NA	NA	NA	NA	NA	NA	NA	NA	NA	NA	NA	NA	NA	NA	NA	NA	NA	NA	NA	NA
46669	hsa-miRPlus-F1227	NA	NA	NA	NA	NA	NA	NA	NA	NA	NA	NA	NA	NA	NA	NA	NA	NA	NA	NA	NA	NA
46304	hsa-miRPlus-F1228	NA	NA	NA	NA	NA	NA	NA	NA	NA	NA	NA	NA	NA	NA	NA	NA	NA	NA	NA	NA	NA
46277	hsa-miRPlus-F1229	NA	NA	NA	NA	NA	NA	NA	NA	NA	NA	NA	NA	NA	NA	NA	NA	NA	NA	NA	NA	NA
46771	hsa-miRPlus-F1230	NA	NA	NA	NA	NA	NA	NA	NA	NA	NA	NA	NA	NA	NA	NA	NA	NA	NA	NA	NA	NA
46359	hsa-miRPlus-F1231	-0.758179	-1.99842	-1.46506	-1.0233	-0.67267	-0.702919	0.41413	-0.0236659	-0.999756	-0.826709	-0.270409	-0.985028	-0.284312	-1.06747	-0.289495	0	-0.940874	-1.04557	-0.706291	-1.90292	-0.496519
46588	hsa-miRPlus-F1234	NA	NA	NA	NA	NA	NA	NA	NA	NA	NA	NA	NA	NA	NA	NA	NA	NA	NA	NA	NA	NA
46688	hsa-miRPlus-F1235	NA	NA	NA	NA	NA	NA	NA	NA	NA	NA	NA	NA	NA	NA	NA	NA	NA	NA	NA	NA	NA
46693	hsa-miRPlus-F1236	NA	NA	NA	NA	NA	NA	NA	NA	NA	NA	NA	NA	NA	NA	NA	NA	NA	NA	NA	NA	NA
46799	hsa-miRPlus-F1237	NA	NA	NA	NA	NA	NA	NA	NA	NA	NA	NA	NA	NA	NA	NA	NA	NA	NA	NA	NA	NA
46446	hsa-miRPlus-F1240	NA	NA	NA	NA	NA	NA	NA	NA	NA	NA	NA	NA	NA	NA	NA	NA	NA	NA	NA	NA	NA
46548	hsa-miRPlus-F1241	NA	NA	NA	NA	NA	NA	NA	NA	NA	NA	NA	NA	NA	NA	NA	NA	NA	NA	NA	NA	NA
46645	hsa-miRPlus-F1242	NA	NA	NA	NA	NA	NA	NA	NA	NA	NA	NA	NA	NA	NA	NA	NA	NA	NA	NA	NA	NA
46290	hsa-miRPlus-F1243	0.228462	0.620987	1.27162	0.679683	0.275626	0.928155	0.481608	0.36845	-0.283114	0.837437	0.35699	0.995858	0.873944	0.826834	0.448135	0	0.322108	0.422282	0.460311	0.868285	0.251246
46863	hsa-miRPlus-F1246	NA	NA	NA	NA	NA	NA	NA	NA	NA	NA	NA	NA	NA	NA	NA	NA	NA	NA	NA	NA	NA
46728	hsa-miRPlus-F1248	NA	NA	NA	NA	NA	NA	NA	NA	NA	NA	NA	NA	NA	NA	NA	NA	NA	NA	NA	NA	NA
46265	hsa-miRPlus-F1253	NA	NA	NA	NA	NA	NA	-0.0253946	-0.021342	NA	NA	NA	NA	-0.0787316	-0.169375	-0.234037	0	NA	NA	-0.0205615	-0.0318984	-0.119731

## Sheet: Expression matrix_BATCH II
Template/Document ID: EDx-04-02-001-Da
		0.351054	0.371219	0.381302	0.353804	0.329973	0.312557	0.302475	0.318973	0.302475
		LogMedianRatios
		OCAA-90	OCAA-147	OCAA-74	OCAA-57	OCAA-91	OCAA-109	OCAA-150	OCAA-144	OCAA-136
Probe Id	Annotation	Slide 1	Slide 2	Slide 3	Slide 4	Slide 5	Slide 6	Slide 7	Slide 8	Slide 9
17748	hsa-let-7a	-1.71464	2.28481	2.48108	2.29928	-0.637813	2.28831	2.31071	2.01108	2.91464
17888	hsa-let-7a*	NA	NA	NA	NA	NA	NA	NA	NA	NA
42530	hsa-let-7a-2*	-0.150578	-0.177645	-0.121418	-0.544216	-0.224296	-0.478597	-0.497051	-0.661789	-0.365648
17749	hsa-let-7b	-0.647277	-0.210184	0.353447	-0.163112	-0.353915	-0.0427312	0.0613161	0.0507492	0.641526
42769	hsa-let-7b*	0.0136841	-0.0402779	-0.142468	-0.172897	-0.035389	-0.377556	-0.361995	-0.424459	-0.0412304
19004	hsa-let-7c	-0.875025	0.568618	0.828705	0.405865	-0.303317	0.464891	0.409804	0.45714	1.08772
42653	hsa-let-7c*	NA	NA	NA	NA	NA	NA	NA	NA	NA
46437	hsa-let-7d	-1.54704	1.88804	2.09139	1.99677	-0.636314	1.8768	2.08133	1.4066	2.11771
46436	hsa-let-7e	-0.171875	0.789774	0.8085	0.674161	-0.280503	0.422926	0.714117	0.432792	0.999913
42743	hsa-let-7e*	NA	NA	NA	NA	NA	NA	NA	NA	NA
17752	hsa-let-7f	NA	3.12497	3.3812	2.67905	NA	2.74175	2.18855	1.684	3.16317
46435	hsa-let-7f	-1.57385	1.36362	1.74226	1.00413	-0.57218	1.48576	1.39113	1.00116	1.91669
42742	hsa-let-7f-2*	NA	NA	NA	NA	NA	NA	NA	NA	NA
46438	hsa-let-7g	-1.26147	2.14766	2.24537	1.60605	-0.417922	1.99523	1.52498	1.49532	2.31893
42778	hsa-let-7g*	NA	NA	NA	NA	NA	NA	NA	NA	NA
9938	hsa-let-7i	-1.11223	1.18382	1.20716	0.566873	-0.235651	0.851834	0.868712	1.19848	0.755668
10916	hsa-miR-1	NA	1.87944	2.42151	NA	NA	NA	NA	NA	NA
31026	hsa-miR-101	-0.464171	1.36697	3.23461	-0.895365	0.242037	1.85893	-0.376028	0.994258	1.8836
17935	hsa-miR-101*	NA	NA	NA	NA	NA	NA	NA	NA	NA
10919	hsa-miR-103	-0.505561	1.50221	1.5169	2.15058	0.114705	1.6144	1.52558	1.88807	1.77431
5250	hsa-miR-105	NA	NA	NA	NA	NA	NA	NA	NA	NA
42562	hsa-miR-105*	NA	NA	NA	NA	NA	NA	NA	NA	NA
46801	hsa-miR-106a	-1.4597	1.3164	1.44802	1.43711	-0.612819	1.23422	0.0242063	0.976048	1.32302
42508	hsa-miR-106a*	NA	NA	NA	NA	NA	NA	NA	NA	NA
19582	hsa-miR-106b	-0.744031	0.872382	1.15857	0.322836	0.0706007	1.01492	-0.473319	0.889549	1.41115
17854	hsa-miR-106b*	-0.68017	-0.867472	-0.776935	-0.416562	-0.943365	-0.899546	-1.19165	-0.49666	-0.863518
10923	hsa-miR-107	-0.257302	0.99163	1.17172	1.43692	0.09708	1.11182	0.996244	1.0392	1.43951
13485	hsa-miR-10a	NA	1.37479	1.21963	NA	NA	NA	NA	NA	NA
28019	hsa-miR-10a*	0.469773	NA	NA	NA	NA	NA	NA	NA	NA
10925	hsa-miR-10b	NA	1.89519	1.95875	1.96537	NA	1.58553	0.91718	1.14926	1.07716
42969	hsa-miR-10b*	NA	NA	NA	NA	NA	NA	NA	NA	NA
46822	hsa-miR-1178	NA	NA	NA	NA	NA	NA	NA	NA	NA
46735	hsa-miR-1179	NA	NA	NA	NA	NA	NA	NA	NA	NA
42848	hsa-miR-1180	NA	NA	NA	NA	NA	NA	NA	NA	NA
46675	hsa-miR-1181	NA	NA	NA	NA	NA	NA	NA	NA	NA
46738	hsa-miR-1182	NA	NA	NA	NA	NA	NA	NA	NA	NA
46880	hsa-miR-1183	NA	NA	NA	NA	NA	NA	NA	NA	NA
46258	hsa-miR-1184	-0.807462	-0.421743	-1.53147	-1.03527	-0.195008	-0.0835853	-0.477563	-0.540112	-0.679733
46419	hsa-miR-1185	NA	NA	NA	NA	NA	NA	NA	NA	NA
46617	hsa-miR-1197	NA	NA	NA	NA	NA	NA	NA	NA	NA
46272	hsa-miR-1200	NA	NA	NA	NA	NA	NA	NA	NA	NA
46712	hsa-miR-1201	-1.05098	0.93633	1.23694	2.2589	NA	1.61817	1.3576	1.30636	0.648904
46832	hsa-miR-1202	NA	NA	NA	NA	NA	NA	NA	NA	NA
46411	hsa-miR-1203	NA	NA	NA	NA	NA	NA	NA	NA	NA
46791	hsa-miR-1204	NA	0.492902	NA	NA	NA	NA	NA	NA	NA
46860	hsa-miR-1205	NA	NA	NA	NA	NA	NA	NA	NA	NA
46779	hsa-miR-1206	NA	NA	NA	NA	NA	NA	NA	NA	NA
46345	hsa-miR-1207-3p	0.947973	0.800714	0.738744	1.09778	1.05111	0.96851	1.02692	1.02649	1.0188
46565	hsa-miR-1207-5p	NA	NA	NA	NA	NA	NA	NA	NA	NA
46766	hsa-miR-1208	NA	NA	NA	NA	NA	NA	NA	NA	NA
19583	hsa-miR-122	NA	NA	NA	NA	NA	NA	NA	NA	NA
42551	hsa-miR-122*	NA	NA	NA	NA	NA	NA	NA	NA	NA
46800	hsa-miR-1224-3p	NA	NA	NA	NA	NA	NA	NA	NA	NA
46462	hsa-miR-1224-5p	NA	NA	NA	NA	NA	NA	NA	NA	NA
46684	hsa-miR-1225-3p	NA	NA	NA	NA	NA	NA	NA	NA	NA
46541	hsa-miR-1225-5p	NA	NA	NA	NA	NA	NA	NA	NA	NA
46309	hsa-miR-1226	NA	NA	NA	NA	NA	NA	NA	NA	NA
46246	hsa-miR-1226*	NA	NA	NA	NA	NA	NA	NA	NA	NA
46806	hsa-miR-1227	NA	NA	NA	NA	NA	NA	NA	NA	NA
46695	hsa-miR-1228	NA	NA	NA	NA	NA	NA	NA	NA	NA
46222	hsa-miR-1228*	NA	NA	NA	NA	NA	NA	NA	NA	NA
46689	hsa-miR-1229	NA	NA	NA	NA	NA	NA	NA	NA	NA
46531	hsa-miR-1231	NA	NA	NA	NA	NA	NA	NA	NA	NA
46326	hsa-miR-1233	NA	NA	NA	NA	NA	NA	NA	NA	NA
46696	hsa-miR-1234	NA	NA	NA	NA	NA	NA	NA	NA	NA
46624	hsa-miR-1236	0.41629	0.112912	-0.198348	-0.0165561	0.205134	0.19676	0.128053	-0.0176388	0.108288
46850	hsa-miR-1237	NA	NA	NA	NA	NA	NA	NA	NA	NA
46690	hsa-miR-1238	NA	NA	NA	NA	NA	NA	NA	NA	NA
14328	hsa-miR-124	NA	NA	NA	NA	NA	NA	NA	NA	NA
42898	hsa-miR-124*	0.654992	-0.15552	-0.219292	-0.235769	0.401758	0.0400367	0.158385	-0.0276913	-0.333205
46439	hsa-miR-1243	NA	NA	NA	NA	NA	NA	NA	NA	NA
46404	hsa-miR-1244	NA	NA	NA	NA	NA	NA	NA	NA	NA
46321	hsa-miR-1245	NA	NA	NA	NA	NA	NA	NA	NA	NA
46514	hsa-miR-1246	-0.667153	-1.77922	-1.25683	-3.42194	-0.461656	-1.5339	-1.05708	-2.37563	-2.3391
46427	hsa-miR-1248	-1.33553	-0.00664305	0.122896	0.233228	-0.808843	NA	NA	-0.668858	NA
46210	hsa-miR-1249	1.20834	1.13508	1.11276	1.51196	1.40128	1.26364	1.34444	1.27006	1.40006
46214	hsa-miR-1250	NA	NA	NA	NA	NA	NA	NA	NA	NA
46275	hsa-miR-1251	NA	NA	NA	NA	NA	NA	NA	NA	NA
46924	hsa-miR-1252	-0.00594121	-0.320904	-0.464708	-0.60698	-0.238561	-0.691294	-0.44892	-0.669346	NA
46707	hsa-miR-1253	NA	NA	NA	NA	-0.730193	NA	NA	NA	NA
46750	hsa-miR-1254	NA	NA	NA	NA	NA	NA	NA	NA	NA
46380	hsa-miR-1255a	-0.403549	-0.468949	-0.895218	-0.497048	-0.562614	-0.87582	-0.516347	-0.484225	-0.35672
46402	hsa-miR-1255b	NA	NA	NA	NA	NA	NA	NA	NA	NA
46717	hsa-miR-1256	NA	NA	NA	NA	NA	NA	NA	NA	NA
46640	hsa-miR-1257	NA	NA	NA	NA	NA	NA	NA	NA	NA
46869	hsa-miR-1258	0.606949	-0.408676	-0.2397	-0.0727846	NA	NA	NA	NA	NA
46923	hsa-miR-1259	-1.08243	1.91038	1.87508	3.58753	-0.621309	2.29002	1.89197	1.39276	2.60303
17942	hsa-miR-125a-3p	NA	NA	NA	NA	NA	NA	NA	NA	NA
10928	hsa-miR-125a-5p	-0.40529	0.477347	0.66589	1.23725	-0.371625	-0.05703	0.511509	1.1344	0.378687
30787	hsa-miR-125b	-0.465207	0.118356	1.67557	0.809082	-0.405345	-0.0725777	-0.284125	0.775014	0.436107
42845	hsa-miR-125b-2*	-0.755265	-0.538767	-0.654178	-0.40373	-0.627098	NA	NA	-0.538126	NA
4610	hsa-miR-126	-0.653656	2.98588	2.52257	2.43867	-0.349468	2.41785	1.56241	2.05753	2.14225
33596	hsa-miR-126*	NA	1.98778	2.03518	NA	NA	1.53485	NA	NA	NA
46248	hsa-miR-1261	-0.367105	-0.716289	-0.318612	-0.992381	-0.45923	-0.391404	-0.636349	-0.70454	-0.557935
46872	hsa-miR-1262	NA	NA	NA	NA	NA	NA	NA	NA	NA
46747	hsa-miR-1263	NA	NA	NA	NA	NA	NA	NA	NA	NA
46732	hsa-miR-1264	-0.467299	-1.08927	0.306539	-1.53562	-0.054363	-1.39157	-1.10652	-0.903685	-0.680737
46737	hsa-miR-1265	-0.248528	0.565301	0.214574	0.398468	NA	0.530852	0.433998	0.304232	0.650259
46517	hsa-miR-1266	NA	NA	NA	NA	NA	NA	NA	NA	NA
46633	hsa-miR-1267	NA	NA	NA	NA	NA	NA	NA	NA	NA
46558	hsa-miR-1268	NA	NA	NA	NA	NA	NA	NA	1.23522	1.10083
46746	hsa-miR-1269	NA	NA	NA	NA	NA	NA	NA	NA	NA
46752	hsa-miR-1270	0.321653	-0.037622	-0.149215	-0.0130956	-0.00571456	NA	NA	-0.0539489	NA
46627	hsa-miR-1271	NA	NA	NA	NA	NA	NA	NA	NA	NA
46363	hsa-miR-1272	NA	NA	NA	NA	NA	NA	NA	NA	NA
46623	hsa-miR-1273	-0.206602	-0.656794	-0.699302	-0.804733	-0.606615	-0.852262	-0.903656	-0.982631	-0.774754
42829	hsa-miR-127-3p	NA	NA	NA	NA	NA	NA	NA	NA	NA
46292	hsa-miR-1274a	-0.405514	-2.48347	-0.963323	-2.39639	-0.299379	-1.752	-1.6754	-1.29408	-1.01985
46328	hsa-miR-1274b	0.345236	-1.27656	0.435229	-0.83154	0.428831	-0.947383	-0.90479	-0.752633	-0.481072
46620	hsa-miR-1275	0.412636	-2.50177	-3.18776	-3.52555	-0.0888057	-2.44069	-2.51082	-3.13611	-2.56477
42692	hsa-miR-127-5p	NA	NA	NA	NA	NA	NA	NA	NA	NA
46642	hsa-miR-1276	NA	NA	NA	NA	NA	NA	NA	NA	NA
46925	hsa-miR-1277	NA	NA	NA	NA	NA	NA	NA	NA	NA
46361	hsa-miR-1278	NA	NA	NA	NA	NA	NA	NA	NA	NA
45775	hsa-miR-1279	NA	NA	NA	NA	NA	NA	NA	NA	NA
33902	hsa-miR-128	NA	NA	NA	NA	NA	NA	NA	NA	NA
46698	hsa-miR-1280	-0.94272	-1.66585	-1.4592	-3.16897	-1.04401	-2.35098	-2.72885	-2.37009	-1.96088
46634	hsa-miR-1281	0.958348	0.928661	0.575526	1.36667	0.867151	0.991737	0.918252	1.28694	1.09469
46368	hsa-miR-1282	NA	NA	NA	NA	NA	NA	NA	NA	NA
46367	hsa-miR-1283	NA	NA	NA	NA	NA	NA	NA	NA	NA
46336	hsa-miR-1284	-0.124073	-0.0221644	-0.423536	-0.319732	-0.170849	-0.216174	-0.169779	-0.280782	-0.058813
46295	hsa-miR-1286	NA	NA	NA	NA	NA	NA	NA	NA	NA
46440	hsa-miR-1287	NA	NA	0.902294	NA	NA	NA	NA	NA	NA
46606	hsa-miR-1288	NA	NA	NA	NA	NA	NA	NA	NA	NA
46340	hsa-miR-1289	NA	NA	NA	NA	NA	NA	NA	NA	NA
42571	hsa-miR-129*	-0.854551	0.159895	0.00758386	0.93241	-0.561672	0.224878	NA	NA	NA
46921	hsa-miR-1290	-0.0882567	-1.17452	-0.770282	-2.81262	-0.177429	-1.11207	-0.255489	-1.78277	-1.82613
46281	hsa-miR-1291	0.162082	-0.294776	-0.343388	NA	NA	NA	NA	NA	NA
45936	hsa-miR-1292	NA	NA	NA	NA	NA	NA	NA	NA	NA
46416	hsa-miR-1293	NA	NA	NA	NA	NA	NA	NA	NA	NA
46661	hsa-miR-1294	NA	NA	NA	NA	NA	NA	NA	NA	NA
46741	hsa-miR-1295	NA	NA	NA	NA	NA	NA	NA	NA	NA
42467	hsa-miR-129-5p	0.259238	-0.787446	-1.14059	-1.03385	-0.287125	-0.483943	-0.801939	-0.66759	-0.811549
42710	hsa-miR-1296	NA	NA	NA	NA	NA	NA	NA	NA	NA
46944	hsa-miR-1297	NA	1.7911	2.23004	NA	NA	1.25369	NA	NA	1.12916
46381	hsa-miR-1298	1.92498	-0.521717	-0.304236	-0.861607	0.174411	-0.918526	-0.489769	-0.463777	-0.758823
46788	hsa-miR-1299	0.625108	-0.529945	-1.05041	-0.543957	0.0206972	-0.9602	-0.877596	-0.811454	-0.49008
46215	hsa-miR-1301	NA	NA	NA	NA	NA	NA	NA	NA	NA
46796	hsa-miR-1302	NA	NA	NA	NA	NA	NA	NA	NA	NA
46625	hsa-miR-1303	NA	NA	NA	NA	NA	NA	NA	NA	NA
46479	hsa-miR-1304	-0.0450076	-0.134529	-0.374727	-0.462707	-0.410418	-0.853007	-0.579882	-0.687346	-0.371619
46501	hsa-miR-1305	NA	NA	NA	NA	NA	NA	NA	NA	NA
46223	hsa-miR-1306	NA	NA	NA	NA	NA	NA	NA	NA	NA
42681	hsa-miR-1307	NA	NA	NA	NA	NA	NA	NA	NA	NA
46739	hsa-miR-1308	-1.62689	-0.082519	0.0788581	-0.79216	-0.278592	-0.0229959	1.31841	0.144905	0.0156453
10138	hsa-miR-130a	-0.633999	0.757582	2.14683	2.33019	-0.574206	2.03442	1.10691	2.32937	2.99355
42718	hsa-miR-130a*	NA	NA	NA	NA	NA	NA	NA	NA	NA
10936	hsa-miR-130b	0.25434	0.189235	0.0978893	0.43993	-0.0653946	0.174093	0.20863	0.672265	0.247571
42787	hsa-miR-130b*	NA	NA	NA	NA	NA	NA	NA	NA	NA
10937	hsa-miR-132	NA	NA	NA	NA	NA	NA	NA	NA	NA
46866	hsa-miR-1321	-0.0469942	-0.458054	-0.887394	-0.440653	-0.217044	-0.903459	-0.688955	-0.739487	-0.582573
46408	hsa-miR-1322	NA	NA	NA	NA	NA	NA	NA	NA	NA
46614	hsa-miR-1323	NA	NA	NA	NA	NA	NA	NA	NA	NA
46647	hsa-miR-1324	NA	NA	NA	NA	NA	NA	NA	NA	NA
32809	hsa-miR-133a	1.15653	0.641074	1.15722	-0.550294	-0.274524	-0.671933	-0.668751	-0.436675	-0.581773
42942	hsa-miR-134	NA	NA	NA	NA	NA	NA	NA	NA	NA
42839	hsa-miR-135a	NA	1.01295	NA	NA	NA	NA	NA	NA	NA
42609	hsa-miR-135a*	NA	NA	NA	-0.0281446	NA	NA	NA	NA	NA
10942	hsa-miR-135b	NA	2.0646	1.19614	NA	NA	1.31928	1.02826	NA	2.00673
42615	hsa-miR-135b*	NA	NA	NA	NA	NA	NA	NA	NA	NA
10943	hsa-miR-136	0.503891	-0.187436	2.5677	-0.511312	NA	NA	NA	NA	NA
42512	hsa-miR-136*	NA	NA	NA	NA	NA	NA	NA	NA	NA
10944	hsa-miR-137	NA	NA	NA	NA	NA	NA	NA	NA	NA
13140	hsa-miR-138	-0.529793	-0.965152	-0.928215	-0.406601	-0.678439	-0.764089	-0.95812	-0.471561	NA
42872	hsa-miR-138-1*	-0.567565	0.592468	0.540861	0.958317	-0.406835	0.172245	0.14747	0.0360072	0.313479
42454	hsa-miR-138-2*	NA	NA	NA	NA	NA	NA	NA	NA	NA
42451	hsa-miR-139-3p	1.32957	0.462411	0.216183	0.680673	1.02638	NA	0.345966	0.477409	NA
42630	hsa-miR-140-3p	-0.00422029	0.839097	1.28956	0.57158	0.0446524	0.787554	0.279073	0.599645	0.312127
4700	hsa-miR-140-5p	NA	1.042	2.21635	NA	NA	NA	NA	NA	NA
10946	hsa-miR-141	-1.50106	-1.20302	0.12569	-1.82857	-0.312997	-0.508717	-1.6243	-0.685895	0.65164
10947	hsa-miR-142-3p	0.0768407	2.5443	4.13217	-0.846954	0.90223	2.99908	0.497728	1.29907	2.81208
13177	hsa-miR-143	-1.17145	1.61057	1.85843	1.27183	-0.594753	1.19585	0.032076	1.82747	0.359106
46467	hsa-miR-143*	NA	NA	NA	NA	NA	NA	NA	NA	NA
29802	hsa-miR-144	-0.416026	-0.447741	3.67034	-1.83978	0.436291	0.789147	-1.60455	-1.37757	-0.776073
42660	hsa-miR-144*	NA	NA	NA	NA	NA	NA	NA	NA	NA
42641	hsa-miR-145	-0.472021	0.617848	0.872897	1.2082	0.0907425	0.302512	-0.255603	0.974297	-0.363178
31867	hsa-miR-145*	NA	NA	NA	NA	NA	NA	NA	NA	NA
46584	hsa-miR-1468	NA	NA	NA	NA	NA	NA	NA	NA	NA
10952	hsa-miR-146a	0.155444	0.937852	1.20492	-0.103518	-0.0764604	0.597774	0.258052	0.655154	0.747231
42461	hsa-miR-146b-3p	0.41341	0.334462	-0.24358	-0.484462	-0.0963495	-0.661002	-0.677674	-0.494929	-0.336468
10306	hsa-miR-146b-5p	-0.0892379	1.04674	1.25235	0.308965	-0.277356	0.605111	0.565078	0.76456	1.50735
10954	hsa-miR-147	NA	NA	NA	NA	NA	NA	NA	NA	NA
17411	hsa-miR-147b	NA	NA	NA	NA	NA	NA	NA	NA	NA
10955	hsa-miR-148a	-0.422749	1.11932	1.73484	-0.46066	0.0727944	1.78966	NA	0.608025	0.672627
17872	hsa-miR-148a*	NA	NA	NA	NA	NA	NA	NA	NA	NA
19585	hsa-miR-148b	-0.199486	-0.0331344	0.338696	0.306771	0.121799	0.212207	-0.166406	0.653055	0.260747
42810	hsa-miR-149	NA	0.141626	NA	0.863777	NA	NA	NA	NA	NA
42486	hsa-miR-149*	0.283643	-0.50436	-0.739728	-0.714435	-0.0176578	-0.438741	-0.0107053	-0.320412	-0.464364
42802	hsa-miR-150	-0.0396652	-0.24582	-0.00912933	-0.174493	-0.338534	-0.275667	-0.210134	-0.320921	-0.48885
42850	hsa-miR-150*	NA	NA	NA	NA	NA	NA	NA	NA	NA
17463	hsa-miR-151-3p	0.417434	-0.186502	0.216048	0.451743	0.4856	-0.047292	0.0115542	0.877752	0.134797
11260	hsa-miR-151-5p	-1.18235	0.951502	1.48117	1.72828	-0.982936	0.721819	0.585518	1.36009	0.635833
17676	hsa-miR-152	-0.106817	0.329944	0.985815	0.766982	-0.204176	0.303934	-0.303461	0.968486	0.415531
42599	hsa-miR-153	NA	NA	NA	NA	NA	NA	NA	NA	NA
46515	hsa-miR-1537	NA	NA	NA	NA	NA	NA	NA	NA	NA
46616	hsa-miR-154	NA	NA	NA	NA	NA	NA	NA	NA	NA
42572	hsa-miR-154*	NA	NA	NA	NA	NA	NA	NA	NA	NA
10964	hsa-miR-155	0.415941	-0.566023	-0.708326	-1.01936	-0.552583	0.0608691	-0.336755	-0.423476	-0.306491
42949	hsa-miR-155*	NA	NA	NA	NA	NA	NA	NA	NA	NA
27720	hsa-miR-15a	-0.788192	2.67517	2.89381	1.6205	-0.161884	2.47233	1.3376	2.08417	2.87917
42789	hsa-miR-15a*	NA	NA	NA	NA	NA	NA	NA	NA	NA
17280	hsa-miR-15b	-1.11459	1.99616	1.77628	2.69685	-0.444427	1.76241	1.34149	1.80766	1.85711
17902	hsa-miR-15b*	NA	NA	NA	NA	NA	NA	NA	NA	NA
10967	hsa-miR-16	-1.62129	3.2328	3.07564	2.82725	-1.05384	2.88954	2.21519	2.29676	3.33038
17936	hsa-miR-16-1*	NA	NA	NA	NA	NA	NA	NA	NA	NA
42874	hsa-miR-16-2*	NA	NA	NA	NA	NA	NA	NA	NA	NA
42650	hsa-miR-17	-0.790802	2.77012	2.59929	2.78894	0.0150894	2.65724	1.43717	2.06986	2.89857
19588	hsa-miR-17*	-0.696189	0.206087	0.781516	0.159938	-0.306917	0.497483	-0.338605	0.274947	0.404113
42865	hsa-miR-181a	0.378754	0.172143	0.335795	1.09303	0.373418	0.0648665	-0.318484	0.747187	0.638414
11013	hsa-miR-181a*	NA	NA	NA	NA	NA	NA	NA	NA	NA
17928	hsa-miR-181a-2*	NA	NA	NA	NA	NA	NA	NA	NA	NA
10972	hsa-miR-181b	0.21515	0.0777972	0.0688457	0.852857	0.272077	0.17682	NA	0.936046	0.791493
42496	hsa-miR-181c	NA	NA	NA	NA	NA	NA	NA	NA	NA
10975	hsa-miR-182	NA	1.50512	0.572687	1.85944	NA	0.830381	1.47169	1.68995	1.43333
10976	hsa-miR-182*	NA	NA	NA	NA	NA	NA	NA	NA	NA
46266	hsa-miR-1825	NA	NA	NA	NA	NA	NA	NA	0.742128	NA
46810	hsa-miR-1827	-0.132382	-0.382245	-0.646526	-0.583182	-0.437756	-0.91401	-0.454154	-0.75046	-0.322459
10977	hsa-miR-183	-1.06463	0.262171	0.151505	1.15421	-0.709323	0.223259	0.774675	0.812664	0.533224
17953	hsa-miR-183*	0.51335	-0.0678867	-0.501189	-0.484981	0.777623	0.141546	0.223259	-0.0099706	0.0463782
42902	hsa-miR-185	-0.0862699	0.377372	0.448649	0.0141366	-0.13039	0.0723708	-0.0181823	0.396925	0.45444
17904	hsa-miR-185*	0.0464718	-0.659072	-1.16223	-1.03432	-0.42177	0.101319	-0.560076	-0.661078	-0.380007
18739	hsa-miR-186	0.20194	0.230016	0.520098	0.0298036	0.349015	0.431915	NA	0.0570588	0.282536
42614	hsa-miR-186*	NA	NA	NA	NA	NA	NA	NA	NA	NA
42775	hsa-miR-187*	-0.909571	-0.462178	-1.12328	-0.814407	-1.06338	0.126045	-0.589139	-0.88712	-0.248923
42786	hsa-miR-188-3p	NA	NA	NA	NA	NA	NA	NA	NA	NA
42620	hsa-miR-188-5p	NA	NA	NA	NA	NA	NA	NA	NA	NA
42588	hsa-miR-18a	-0.718082	1.07745	1.33982	0.162626	NA	1.30046	NA	0.884331	0.987202
13178	hsa-miR-18a*	NA	NA	NA	NA	NA	NA	NA	NA	NA
42644	hsa-miR-18b	NA	1.16787	1.54421	NA	NA	1.25407	NA	0.846382	1.04993
27536	hsa-miR-190	NA	NA	1.58279	NA	NA	NA	NA	NA	NA
28431	hsa-miR-1908	0.0375145	-0.703508	-1.03806	-1.66333	0.0446851	-0.433402	-0.799885	-0.991497	-1.06827
32731	hsa-miR-190b	NA	NA	1.30902	NA	NA	NA	NA	NA	NA
10985	hsa-miR-191	-0.517043	0.676642	1.16008	0.970147	-0.0644987	0.800882	0.12633	0.423182	0.756115
42705	hsa-miR-191*	NA	NA	NA	NA	NA	NA	NA	NA	NA
17732	hsa-miR-192	NA	NA	NA	NA	NA	NA	NA	NA	NA
17946	hsa-miR-192*	NA	NA	NA	NA	NA	NA	NA	NA	NA
10986	hsa-miR-193a-3p	-1.39046	0.459533	1.52935	-0.358476	-0.943769	1.33978	-0.790712	1.41536	1.37081
46443	hsa-miR-193a-5p	0.215271	NA	0.353006	0.6292	NA	NA	NA	0.767603	NA
10987	hsa-miR-193b	-1.72605	-0.850626	-1.20285	-0.0478307	-0.631934	-0.752575	0.634664	0.0567924	0.0689984
42962	hsa-miR-193b*	0.147768	-0.306001	-0.376263	0.0123948	0.120328	-0.229214	0.133663	-0.137293	-0.241214
10988	hsa-miR-194	NA	NA	NA	NA	NA	NA	NA	NA	NA
42570	hsa-miR-194*	NA	NA	NA	NA	NA	NA	NA	NA	NA
13148	hsa-miR-195	-0.853963	1.86474	3.84284	1.13391	-0.657204	2.02039	0.632517	1.61352	0.733016
42723	hsa-miR-195*	0.0438389	-0.546514	-0.753111	-0.89303	-0.26153	-0.99657	-0.838698	-0.650137	-0.810035
10990	hsa-miR-196a	NA	1.06858	NA	NA	NA	NA	NA	1.05721	1.7909
42538	hsa-miR-196a*	-0.0176814	-0.585825	-0.179876	0.263395	-0.214781	-0.564695	-0.593592	-0.330923	-0.624048
10991	hsa-miR-196b	NA	NA	NA	NA	NA	NA	NA	NA	NA
42783	hsa-miR-197	-0.420612	-0.287384	0.00108071	0.116807	0.155701	-0.483348	-0.173956	-0.104134	-0.181024
27540	hsa-miR-198	0.695311	-0.336476	-0.33768	-0.157927	0.996544	0.0949573	0.638244	0.0284371	-0.260321
10995	hsa-miR-199a-3p/hsa-miR-199b-3p	-0.957977	2.50928	4.07133	3.08982	-0.461612	1.51831	0.5048	1.83972	0.156662
29562	hsa-miR-199a-5p	-0.770613	0.790111	2.52371	1.71402	-0.376	-0.0789453	-1.09749	0.798753	-1.37394
19591	hsa-miR-199b-5p	NA	1.56709	3.66829	1.76887	NA	1.3468	NA	1.24	NA
10997	hsa-miR-19a	-0.860451	0.156941	2.0792	-1.08248	0.023349	0.68146	-0.978164	-0.159736	0.773331
42549	hsa-miR-19a*	NA	NA	NA	NA	NA	NA	NA	NA	NA
10998	hsa-miR-19b	-0.73844	-0.487382	0.921109	-1.98564	-0.0553285	-0.0852524	-1.84558	-0.617508	0.023014
17883	hsa-miR-19b-1*	NA	NA	NA	NA	NA	NA	NA	NA	NA
42918	hsa-miR-19b-2*	NA	NA	NA	NA	NA	NA	NA	NA	NA
11000	hsa-miR-200a	-1.6356	0.638599	0.730276	1.27665	-0.66135	1.19755	0.983718	0.945673	2.39418
17427	hsa-miR-200c	-1.22386	0.0185915	-0.46043	0.817892	-0.553874	0.129934	0.100313	0.417657	1.14269
17851	hsa-miR-200c*	NA	NA	NA	NA	NA	NA	NA	NA	NA
42968	hsa-miR-202	NA	NA	NA	NA	NA	NA	NA	NA	NA
42590	hsa-miR-202*	NA	NA	NA	NA	NA	NA	NA	NA	NA
11004	hsa-miR-203	-1.9778	2.08534	1.7969	2.41333	-0.658198	2.72043	2.63318	1.56431	4.24713
11005	hsa-miR-204	NA	NA	NA	NA	NA	NA	NA	NA	NA
46917	hsa-miR-205	-2.13946	-1.12755	-1.1677	-0.954843	-0.982888	-0.564808	-0.230092	-0.460277	-0.302084
11007	hsa-miR-206	0.357919	0.453791	0.947803	-0.698972	-0.524045	-0.842596	-0.790746	-0.572223	-0.619244
5730	hsa-miR-208a	-0.569188	-1.20298	-1.29831	-1.2058	-0.686486	-0.970347	-0.937066	-1.02864	-1.03009
42555	hsa-miR-208b	NA	NA	NA	NA	NA	NA	NA	NA	NA
42663	hsa-miR-20a*	NA	NA	NA	NA	NA	NA	NA	NA	NA
42640	hsa-miR-20b	NA	2.14284	2.45229	1.35792	NA	1.81904	NA	NA	1.7249
17882	hsa-miR-20b*	-0.476779	-0.330797	-0.184406	0.500205	-0.195431	NA	NA	0.143166	NA
5740	hsa-miR-21	-0.766806	1.61335	2.65247	-0.165043	0.534985	1.66856	0.808004	1.73436	1.80364
42524	hsa-miR-21*	0.0371313	-0.681203	-0.363391	-0.855848	0.165049	-0.821834	-0.930676	-0.454406	-0.415918
11011	hsa-miR-211	NA	NA	NA	NA	NA	NA	NA	NA	NA
42734	hsa-miR-2110	NA	NA	NA	NA	NA	NA	NA	NA	NA
42627	hsa-miR-212	NA	NA	NA	NA	NA	NA	NA	NA	NA
11014	hsa-miR-214	-0.245975	-0.102683	1.37235	1.54966	-0.642914	-0.950363	-0.919688	0.383753	-1.03729
11015	hsa-miR-215	-0.828884	-0.129957	-0.190915	-0.461825	-0.683398	NA	NA	NA	NA
42553	hsa-miR-216a	NA	NA	NA	NA	NA	NA	NA	NA	NA
19016	hsa-miR-217	NA	NA	NA	NA	NA	NA	NA	NA	NA
11018	hsa-miR-218	NA	NA	NA	NA	NA	NA	NA	NA	NA
42941	hsa-miR-218-1*	NA	NA	NA	NA	NA	NA	NA	NA	NA
21702	hsa-miR-219-1-3p	NA	NA	NA	NA	NA	NA	NA	NA	NA
42834	hsa-miR-219-2-3p	NA	NA	NA	NA	NA	NA	NA	NA	NA
42509	hsa-miR-219-5p	NA	NA	NA	NA	NA	NA	NA	NA	NA
11020	hsa-miR-22	-0.183037	-1.08279	-0.610587	-1.92169	-0.367591	-1.05284	-1.64991	-0.973192	-0.697369
42532	hsa-miR-22*	-0.852985	0.0179422	0.297875	0.172688	-0.446847	0.140365	-0.157432	0.0210865	0.362133
11021	hsa-miR-220a	NA	NA	NA	NA	NA	NA	NA	NA	NA
42662	hsa-miR-220c	0.00413975	NA	NA	NA	NA	NA	NA	NA	NA
11022	hsa-miR-221	-0.793541	0.476487	0.584949	1.10933	0.0161016	0.905515	0.564334	1.58055	1.37725
42475	hsa-miR-221*	-0.607402	-0.449424	-0.182153	-0.299567	-0.890301	NA	-0.866591	-0.715126	NA
11023	hsa-miR-222	-0.558147	-0.0512597	0.0894182	0.345632	0.148479	0.548411	0.313419	0.919501	1.2266
17918	hsa-miR-222*	NA	NA	NA	NA	NA	NA	NA	NA	NA
11024	hsa-miR-223	-0.132492	3.12525	4.36073	1.7201	1.07687	2.34146	1.64994	1.43581	1.39264
42460	hsa-miR-223*	NA	NA	NA	NA	NA	NA	NA	NA	NA
42566	hsa-miR-224	-0.720907	-0.598832	0.430116	0.777138	NA	0.717943	0.58428	0.422299	0.50798
46875	hsa-miR-2276	NA	NA	NA	NA	NA	NA	NA	NA	NA
46751	hsa-miR-2278	NA	NA	NA	NA	NA	NA	NA	NA	NA
46827	hsa-miR-2355-3p	NA	NA	NA	NA	NA	NA	NA	NA	NA
42744	hsa-miR-23a	-1.24609	0.0578869	0.239848	0.226775	-0.184782	0.249905	0.2656	0.561408	0.182724
42638	hsa-miR-23a*	0.330263	0.243266	-0.0825867	0.602821	NA	NA	NA	NA	0.455896
17506	hsa-miR-24	-1.51341	0.915325	1.02874	1.01752	-0.124023	1.11235	0.745123	1.2291	1.35634
42950	hsa-miR-24-2*	-0.862349	0.0145339	0.220805	-0.191192	NA	NA	NA	NA	NA
42682	hsa-miR-25	-0.0341312	0.697564	0.60714	1.02656	0.169134	0.449532	0.208622	0.571319	0.613302
42929	hsa-miR-25*	0.585747	-0.54079	-0.713286	-0.405346	0.513476	-0.246583	-0.348532	-0.150361	0.0098441
11030	hsa-miR-26a	-0.832005	0.937587	1.63038	0.564625	-0.179586	0.688058	0.289962	1.02288	0.964598
42628	hsa-miR-26a-1*	NA	NA	NA	NA	NA	NA	NA	NA	NA
42666	hsa-miR-26a-2*	NA	NA	NA	NA	NA	NA	NA	NA	NA
42523	hsa-miR-26b*	NA	NA	NA	NA	NA	NA	NA	NA	NA
46483	hsa-miR-27a	-1.38444	2.36764	2.29062	2.39841	-0.0995433	2.34187	2.14787	1.69618	2.96568
17818	hsa-miR-27a*	NA	NA	NA	NA	NA	NA	NA	NA	NA
42823	hsa-miR-27b*	NA	NA	NA	NA	NA	NA	NA	NA	NA
42831	hsa-miR-28-5p	-1.14541	1.30768	1.63215	2.0324	NA	1.04022	0.725055	1.4034	0.915326
42528	hsa-miR-296-3p	0.449726	-0.0924605	-0.085081	-0.0301942	0.250089	-0.100014	NA	NA	NA
6880	hsa-miR-297	-0.250211	-0.518271	-0.598528	-0.311304	-0.43924	NA	-0.417278	NA	NA
46264	hsa-miR-298	-0.381752	-0.739344	-0.753036	-0.557308	-0.473607	-0.817957	-0.585554	-0.657941	-0.614293
11037	hsa-miR-299-3p	-1.12075	-1.69714	-1.78674	-1.2184	-1.20415	-1.22298	-1.03458	-1.21368	-1.1577
11038	hsa-miR-299-5p	0.0775661	-0.131886	0.216587	-0.0907755	-0.529637	-0.464094	-0.305756	-0.246487	-0.896548
11039	hsa-miR-29a	0.0239879	0.933697	1.12749	-0.652023	0.671211	0.710406	0.495698	0.671715	0.873841
11040	hsa-miR-29b	-0.749	0.869324	1.56815	-2.10904	0.191137	1.10653	-0.0556244	0.279971	0.918211
17810	hsa-miR-29b-1*	-0.812769	-0.485411	-0.721876	-0.801335	-0.695146	-0.685051	-0.376753	-0.652709	-0.615355
42792	hsa-miR-29b-2*	NA	NA	NA	NA	NA	NA	NA	NA	NA
11041	hsa-miR-29c	0.268051	1.038	1.66306	-1.39938	0.754571	1.62998	-0.0118897	0.396581	0.573454
14300	hsa-miR-29c*	NA	NA	NA	NA	NA	NA	NA	NA	NA
42513	hsa-miR-300	-0.362645	-0.0596962	-0.63862	-0.647384	-0.421982	-0.7307	-0.467385	-0.598534	-0.165365
13143	hsa-miR-301a	NA	NA	1.67888	NA	NA	NA	NA	NA	NA
17886	hsa-miR-301b	NA	NA	NA	NA	NA	NA	NA	NA	NA
42541	hsa-miR-302a*	NA	NA	NA	NA	NA	NA	NA	NA	NA
11043	hsa-miR-302b	NA	NA	NA	NA	NA	NA	NA	NA	NA
42667	hsa-miR-302b*	NA	NA	NA	NA	NA	NA	NA	NA	NA
11044	hsa-miR-302c	NA	NA	NA	NA	NA	NA	NA	NA	NA
11045	hsa-miR-302c*	0.234031	-0.216737	0.00457206	-0.351732	0.432107	-0.162689	0.731889	-0.0550984	-0.103766
27838	hsa-miR-302d	NA	NA	NA	NA	NA	NA	NA	NA	NA
46729	hsa-miR-302d*	NA	NA	NA	NA	NA	NA	NA	NA	NA
45764	hsa-miR-302e	NA	NA	NA	NA	NA	NA	NA	NA	NA
45745	hsa-miR-302f	NA	NA	NA	NA	NA	NA	NA	NA	NA
19595	hsa-miR-30a*	NA	NA	NA	NA	NA	NA	NA	NA	NA
46356	hsa-miR-30b*	NA	NA	NA	NA	NA	NA	NA	NA	NA
42923	hsa-miR-30c	-0.622195	1.18823	1.32767	1.55282	-0.28259	1.07864	0.747002	1.69247	1.41068
42702	hsa-miR-30c-1*	0.643866	0.00206206	-0.377203	-0.142912	0.524424	NA	0.33734	NA	NA
46626	hsa-miR-30c-2*	NA	NA	NA	NA	NA	NA	NA	NA	NA
19596	hsa-miR-30d	0.0282286	-0.064222	0.459936	0.577005	0.186763	0.105644	-0.144457	0.685059	0.40462
17853	hsa-miR-30d*	NA	NA	NA	NA	NA	NA	NA	NA	NA
28191	hsa-miR-30e	-0.602316	1.0207	1.9686	-0.320685	0.00813718	1.31382	-0.418898	0.744813	1.21507
11052	hsa-miR-31	-1.71157	1.15921	-0.182427	-0.858541	-0.17422	0.702581	0.130134	0.558	-2.35348
46320	hsa-miR-31*	-1.39807	3.26568	1.97342	-0.116584	-0.417508	2.45786	1.81498	1.63145	-0.752485
46710	hsa-miR-3157	NA	NA	NA	NA	NA	NA	NA	NA	NA
46567	hsa-miR-3176	NA	NA	1.60722	NA	NA	NA	NA	NA	NA
46274	hsa-miR-3187	NA	NA	NA	NA	NA	NA	NA	NA	NA
11053	hsa-miR-32	NA	1.54208	3.27857	NA	NA	1.83621	NA	NA	1.46177
29575	hsa-miR-32*	-0.160542	-0.933655	-1.62319	-1.31547	-0.762172	-1.56038	-1.27603	-1.25065	-0.892292
27533	hsa-miR-320a	-0.069706	-0.185229	-0.000790656	0.71617	-0.127424	-0.358286	-0.264596	0.198918	0.565669
46324	hsa-miR-320b	0.00702958	-0.180174	-0.0646165	0.685902	-0.200787	-0.303547	-0.323862	0.231909	0.557476
46228	hsa-miR-320c	-0.0111518	-0.242709	-0.0482417	0.630811	-0.165516	-0.361754	-0.37416	0.0804584	0.428545
46870	hsa-miR-320d	-0.106772	-0.102486	0.0860426	0.909325	-0.124061	-0.376953	-0.183289	0.209038	0.552428
42957	hsa-miR-323-3p	NA	NA	NA	NA	NA	NA	NA	NA	NA
42457	hsa-miR-323-5p	NA	NA	NA	NA	NA	NA	NA	NA	NA
42672	hsa-miR-323b-5p	NA	NA	NA	NA	NA	NA	NA	NA	NA
42719	hsa-miR-324-3p	NA	NA	NA	0.464617	NA	NA	NA	NA	NA
42477	hsa-miR-324-5p	NA	NA	NA	NA	NA	NA	NA	NA	NA
11058	hsa-miR-325	NA	NA	NA	NA	NA	NA	NA	NA	NA
42693	hsa-miR-326	0.752626	-0.317884	-1.03693	-0.742778	0.165335	-0.109361	-0.495588	-0.819863	-0.186627
11061	hsa-miR-329	NA	NA	NA	NA	NA	NA	NA	NA	NA
11063	hsa-miR-330-3p	NA	NA	NA	NA	NA	NA	NA	NA	NA
42887	hsa-miR-331-3p	-0.550823	0.317744	0.914238	1.00539	-0.203184	0.476971	0.504437	0.901797	1.02079
17866	hsa-miR-331-5p	NA	NA	NA	NA	NA	NA	NA	NA	NA
11065	hsa-miR-335	NA	NA	2.02243	NA	NA	NA	NA	NA	NA
42673	hsa-miR-337-3p	-0.249083	-0.280864	-0.101106	NA	-0.238263	NA	NA	NA	NA
17944	hsa-miR-337-5p	NA	NA	1.15436	NA	NA	NA	NA	NA	NA
42592	hsa-miR-338-3p	0.8925	1.92496	2.91591	1.06068	1.14417	1.35665	NA	1.2239	1.12083
17825	hsa-miR-338-5p	NA	NA	0.504399	0.496545	NA	NA	NA	NA	NA
42912	hsa-miR-339-3p	NA	NA	NA	NA	NA	NA	NA	NA	NA
42739	hsa-miR-339-5p	-0.219559	0.0215093	-0.109056	0.543354	-0.364081	0.647084	-0.177185	-0.097196	0.760827
29872	hsa-miR-340	0.31317	-0.976195	-0.503855	-1.05159	0.0865137	-1.27376	-0.739884	-0.404435	-0.763616
42738	hsa-miR-340*	NA	NA	NA	NA	NA	NA	NA	NA	NA
32884	hsa-miR-342-3p	-0.744478	1.12779	1.54609	1.17777	-0.3818	1.15093	0.880806	0.708648	1.15714
42576	hsa-miR-342-5p	NA	NA	0.336157	NA	NA	NA	NA	NA	NA
42934	hsa-miR-345	NA	NA	NA	NA	NA	NA	NA	NA	NA
27217	hsa-miR-34a	-0.794005	0.631263	0.444382	0.674509	-0.194255	0.456779	0.214402	0.421643	1.22963
46299	hsa-miR-34a*	NA	NA	NA	NA	NA	NA	NA	NA	NA
42724	hsa-miR-34b	-0.880841	-0.358859	-0.404034	0.208205	-0.814904	-0.398371	-0.461141	0.0820327	0.0430494
11073	hsa-miR-34b*	NA	NA	NA	NA	NA	NA	NA	NA	NA
42729	hsa-miR-34c-3p	NA	NA	NA	NA	NA	NA	NA	NA	NA
11074	hsa-miR-34c-5p	NA	NA	NA	NA	NA	NA	NA	NA	NA
14301	hsa-miR-361-5p	-0.438163	0.329889	0.65294	1.04127	-0.138992	0.321488	0.716377	0.93045	0.707442
17893	hsa-miR-362-3p	NA	NA	0.820123	NA	NA	NA	NA	NA	NA
42503	hsa-miR-362-5p	NA	NA	NA	NA	NA	NA	NA	NA	NA
11077	hsa-miR-363	NA	NA	NA	NA	NA	NA	NA	NA	NA
27544	hsa-miR-363*	NA	0.4672	0.417226	1.0157	NA	NA	NA	NA	NA
11078	hsa-miR-365	-1.1254	0.717061	0.909633	1.53227	-0.404239	1.01977	1.03861	1.60343	1.33292
14280	hsa-miR-367	NA	NA	NA	NA	NA	NA	NA	NA	NA
29529	hsa-miR-369-3p	-0.905829	-1.45558	-1.36021	-0.953412	-0.897455	-1.28082	-1.02731	-1.07014	-1.09304
11083	hsa-miR-371-3p	NA	NA	NA	NA	NA	NA	NA	NA	NA
11084	hsa-miR-372	NA	NA	NA	NA	NA	NA	NA	NA	NA
11085	hsa-miR-373	NA	NA	NA	NA	NA	NA	NA	NA	NA
27545	hsa-miR-373*	NA	NA	NA	NA	NA	NA	NA	NA	NA
29577	hsa-miR-374a*	NA	NA	NA	NA	NA	NA	NA	NA	NA
42476	hsa-miR-374b*	NA	NA	-0.21313	NA	NA	NA	NA	NA	NA
14302	hsa-miR-374b/hsa-miR-374c	NA	0.914891	1.48175	NA	NA	NA	NA	NA	NA
46918	hsa-miR-375	-0.512031	-0.603916	-0.753613	NA	NA	NA	NA	NA	NA
42885	hsa-miR-376a*	NA	NA	NA	NA	NA	NA	NA	NA	NA
42629	hsa-miR-376c	NA	NA	0.60655	NA	NA	NA	NA	NA	NA
11091	hsa-miR-377	NA	NA	1.05398	NA	NA	NA	NA	NA	NA
42899	hsa-miR-377*	NA	NA	NA	NA	NA	NA	NA	NA	NA
11092	hsa-miR-378*	NA	NA	NA	NA	NA	NA	NA	NA	NA
11105	hsa-miR-378/hsa-miR-378c	0.4211	-0.0273761	0.0356934	0.636155	-0.169429	0.0165484	-0.370732	-0.155569	0.593464
11093	hsa-miR-379	NA	NA	NA	NA	NA	NA	NA	NA	NA
42889	hsa-miR-379*	NA	NA	NA	NA	NA	NA	NA	NA	NA
27546	hsa-miR-380	NA	NA	NA	NA	NA	NA	NA	NA	NA
13170	hsa-miR-380*	NA	NA	NA	NA	NA	NA	NA	NA	NA
46762	hsa-miR-3928	NA	NA	NA	NA	NA	NA	NA	NA	NA
46736	hsa-miR-3943	NA	NA	NA	NA	0.429753	NA	NA	NA	NA
11240	hsa-miR-409-3p	NA	NA	NA	NA	NA	NA	NA	NA	NA
42925	hsa-miR-409-5p	NA	NA	NA	NA	NA	NA	NA	NA	NA
11102	hsa-miR-410	NA	NA	NA	NA	NA	NA	NA	NA	NA
17482	hsa-miR-411	NA	NA	NA	NA	NA	NA	NA	NA	NA
42784	hsa-miR-411*	NA	NA	NA	NA	NA	NA	NA	NA	NA
42764	hsa-miR-412	NA	NA	NA	NA	NA	NA	NA	NA	NA
17474	hsa-miR-421	NA	NA	NA	NA	NA	NA	NA	NA	NA
11104	hsa-miR-422a	-1.30451	-1.63034	0.101432	-1.43102	-1.08448	-1.52827	-1.23884	-1.42157	-1.18905
42730	hsa-miR-423-3p	-0.34634	0.345525	0.351208	1.07471	-0.184904	0.186369	0.403612	0.488122	0.596609
27565	hsa-miR-423-5p	0.126784	-0.282501	-0.430112	-0.106609	0.180481	-0.258394	0.0451126	-0.16484	0.136338
42965	hsa-miR-424	-0.525545	1.40247	2.575	1.25348	0.106147	0.880244	0.374063	1.99707	1.44314
42603	hsa-miR-424*	NA	NA	NA	NA	NA	NA	NA	NA	NA
17608	hsa-miR-425	-0.114161	0.424095	0.708718	0.847552	NA	0.791329	-0.0922139	0.202672	0.605834
11108	hsa-miR-425*	NA	NA	NA	NA	NA	NA	NA	NA	NA
13171	hsa-miR-429	-1.1258	-0.084128	-0.0894317	0.121907	NA	0.464625	0.202549	0.333653	0.911624
42674	hsa-miR-431*	0.235515	-1.1102	-0.94773	-1.00525	0.230797	NA	NA	NA	NA
11111	hsa-miR-432	NA	NA	NA	NA	NA	NA	NA	NA	NA
42584	hsa-miR-432*	NA	NA	NA	NA	NA	NA	NA	NA	NA
42853	hsa-miR-433	NA	NA	NA	NA	NA	NA	NA	NA	NA
11113	hsa-miR-448	NA	NA	NA	NA	NA	NA	NA	NA	NA
33668	hsa-miR-449b	NA	NA	NA	NA	NA	NA	NA	NA	NA
18847	hsa-miR-450a	NA	1.10562	1.72343	NA	NA	NA	NA	NA	NA
42892	hsa-miR-450b-3p	NA	NA	NA	NA	NA	NA	NA	NA	NA
42896	hsa-miR-450b-5p	NA	NA	NA	NA	NA	NA	NA	NA	NA
42866	hsa-miR-451	-1.67068	2.5491	4.29788	1.54654	-0.558706	3.18608	1.63597	0.989881	1.94966
29379	hsa-miR-452	-0.368874	-1.11322	-0.135901	-0.176099	-0.192138	0.271728	-0.384492	0.331108	0.187051
42598	hsa-miR-452*	NA	NA	NA	NA	NA	NA	NA	NA	NA
28520	hsa-miR-454*	NA	NA	NA	NA	NA	NA	NA	NA	NA
28950	hsa-miR-455-3p	NA	1.09936	1.72093	2.45146	NA	1.08007	1.19486	1.572	NA
13179	hsa-miR-455-5p	NA	0.115885	0.889143	NA	NA	0.297078	NA	0.626811	NA
42654	hsa-miR-483-5p	-0.0657337	0.409055	1.04415	-0.416727	1.13434	-0.786372	1.0414	-0.149455	0.146776
42694	hsa-miR-485-3p	0.172646	-0.142498	-0.419378	-0.304684	-0.190429	-0.448089	-0.458701	-0.448675	-0.296413
42480	hsa-miR-485-5p	NA	NA	NA	NA	NA	NA	NA	NA	NA
42946	hsa-miR-486-3p	NA	NA	NA	NA	NA	NA	NA	NA	NA
32946	hsa-miR-486-5p	0.634546	0.433634	1.0346	0.565526	0.600473	0.644916	0.379636	0.379753	0.445596
13183	hsa-miR-487a	NA	NA	NA	NA	NA	NA	NA	NA	NA
14285	hsa-miR-487b	-0.307388	-1.2768	-0.0616377	-0.999747	-0.0292693	-1.02511	-0.900947	-0.885913	-0.41844
42704	hsa-miR-488	-0.185202	-0.483246	-0.563571	-0.409056	-0.287196	NA	NA	NA	NA
11121	hsa-miR-489	-0.372666	-0.681706	-0.829915	-0.658899	-0.471749	-0.521155	NA	NA	NA
42703	hsa-miR-490-3p	-0.0842942	-0.308619	-0.712656	-0.895836	-0.301655	-1.00101	-0.62216	-0.75026	-0.694594
17822	hsa-miR-490-5p	NA	NA	NA	NA	NA	NA	NA	NA	NA
17927	hsa-miR-491-3p	-0.0469518	0.624741	0.754242	-0.183617	-0.140213	0.194072	0.242276	0.690474	-0.00397387
11123	hsa-miR-491-5p	NA	NA	NA	NA	NA	NA	NA	NA	NA
42661	hsa-miR-492	0.0372866	-0.601844	-0.536002	-0.319041	-0.143615	-0.237239	-0.181127	0.0982886	0.0462537
14270	hsa-miR-493	NA	NA	NA	NA	NA	NA	NA	NA	NA
11125	hsa-miR-493*	NA	NA	NA	NA	NA	NA	NA	NA	NA
42540	hsa-miR-494	-0.312538	-2.23768	-1.69374	-2.0323	-0.583255	-2.57631	-1.58623	-1.50102	-2.08116
42676	hsa-miR-495	NA	NA	NA	NA	NA	NA	NA	NA	NA
42847	hsa-miR-497	NA	NA	0.728813	NA	NA	NA	NA	NA	NA
42558	hsa-miR-497*	NA	NA	NA	NA	NA	NA	NA	NA	NA
42442	hsa-miR-498	0.198831	-0.200107	-0.303706	-0.320057	0.242639	-0.297799	-0.0724059	-0.279443	-0.1379
14313	hsa-miR-499-5p	NA	NA	NA	NA	NA	NA	NA	NA	NA
17875	hsa-miR-500a	NA	0.44389	NA	NA	NA	NA	NA	NA	NA
46406	hsa-miR-500a*	NA	NA	NA	NA	NA	NA	NA	NA	NA
42578	hsa-miR-501-3p	NA	NA	NA	NA	NA	NA	NA	NA	NA
11134	hsa-miR-502-5p	-0.807344	-0.895837	-0.190966	-1.01521	-0.877419	NA	NA	NA	NA
46803	hsa-miR-503	NA	NA	NA	NA	NA	NA	NA	NA	NA
28480	hsa-miR-504	NA	NA	NA	NA	NA	NA	NA	NA	NA
42669	hsa-miR-505	NA	NA	NA	NA	NA	NA	NA	NA	NA
42490	hsa-miR-505*	0.283245	-0.0912057	-0.124787	-0.00480065	0.238695	-0.254391	0.00653966	-0.0495387	0.147347
11138	hsa-miR-506	NA	NA	NA	NA	NA	NA	NA	NA	NA
11139	hsa-miR-507	NA	NA	NA	NA	NA	NA	NA	NA	NA
11140	hsa-miR-508-3p	NA	NA	NA	NA	NA	NA	NA	NA	NA
42812	hsa-miR-508-5p	0.548728	NA	NA	NA	NA	NA	NA	NA	NA
11141	hsa-miR-509-3p	NA	NA	NA	NA	NA	NA	NA	NA	NA
11142	hsa-miR-510	-0.123461	-0.605887	-0.738436	-0.560211	-0.0401027	-0.626187	-0.140872	-0.564144	-0.637567
27229	hsa-miR-511	NA	NA	NA	NA	NA	NA	NA	NA	NA
11144	hsa-miR-512-3p	NA	NA	NA	NA	NA	NA	NA	NA	NA
42960	hsa-miR-513a-3p	NA	NA	NA	NA	NA	NA	NA	NA	NA
42581	hsa-miR-513a-5p	-0.488004	-2.51715	-2.93736	-2.20805	-0.904617	-2.00399	-2.02557	-1.65151	-1.66773
46789	hsa-miR-513b	0.322685	-0.560053	-0.807724	-0.141443	0.0920083	NA	NA	NA	NA
46398	hsa-miR-513c	NA	NA	NA	NA	NA	NA	NA	NA	NA
42959	hsa-miR-514	NA	NA	NA	NA	NA	NA	NA	NA	NA
11148	hsa-miR-515-3p	NA	NA	NA	NA	NA	NA	NA	NA	NA
11149	hsa-miR-515-5p	NA	NA	NA	NA	NA	NA	NA	NA	NA
42550	hsa-miR-516a-5p	-0.0975903	0.409153	0.307716	-1.18316	0.628459	0.229616	0.201676	-0.77208	-0.732988
11151	hsa-miR-516b	-0.0594263	-0.483741	-0.592546	-0.498981	-0.428538	-0.650549	-0.512786	-0.591214	-0.584942
13130	hsa-miR-517*	NA	NA	NA	NA	NA	NA	NA	NA	NA
42450	hsa-miR-517b	NA	NA	NA	NA	NA	NA	NA	NA	NA
11154	hsa-miR-517c	NA	NA	NA	NA	NA	NA	NA	NA	NA
11155	hsa-miR-518a-3p	NA	NA	NA	NA	NA	NA	NA	NA	NA
11177	hsa-miR-518a-5p/hsa-miR-527	0.656008	0.420693	0.244476	-0.720761	0.759644	-0.369367	0.425218	-0.23176	-0.133139
11159	hsa-miR-518e	NA	NA	NA	NA	NA	NA	NA	NA	NA
13137	hsa-miR-518e*/hsa-miR-519a*/hsa-miR-519b-5p/hsa-miR-519c-5p/hsa-miR-522*/hsa-miR-523*	0.609446	0.0533519	1.44289	-0.123099	0.253592	-0.275819	0.493951	-0.0228664	-0.0403883
46622	hsa-miR-518f*	NA	NA	NA	NA	NA	NA	NA	NA	NA
46401	hsa-miR-519a	NA	NA	NA	NA	NA	NA	NA	NA	NA
46231	hsa-miR-519b-3p	NA	NA	NA	NA	NA	NA	NA	NA	NA
46221	hsa-miR-519d	-0.412128	-0.993011	-1.15329	-0.949094	-0.511083	-1.11716	-1.02879	-1.1061	-0.677257
11164	hsa-miR-519e	NA	NA	0.180261	NA	NA	NA	NA	NA	NA
13132	hsa-miR-519e*	0.131064	-0.262652	-0.379509	-0.504489	0.298107	-0.275066	0.0471233	-0.360825	-0.573803
11165	hsa-miR-520a-3p	NA	NA	NA	NA	NA	NA	NA	NA	NA
13133	hsa-miR-520a-5p	NA	NA	NA	NA	NA	NA	NA	NA	NA
11166	hsa-miR-520b/hsa-miR-520c-3p	NA	NA	NA	NA	NA	NA	NA	NA	NA
11168	hsa-miR-520d-3p	NA	NA	NA	NA	NA	NA	NA	NA	NA
46354	hsa-miR-520d-5p	0.175838	0.0696499	-0.150058	-0.973173	0.130536	-0.313104	-0.577772	-0.862462	-0.550488
42455	hsa-miR-520f	NA	NA	NA	NA	NA	NA	NA	NA	NA
46454	hsa-miR-520g	NA	NA	NA	NA	NA	NA	NA	NA	NA
46500	hsa-miR-520g/hsa-miR-520h	NA	NA	NA	NA	NA	NA	NA	NA	NA
13146	hsa-miR-520h	NA	NA	NA	NA	NA	NA	NA	NA	NA
11171	hsa-miR-521	NA	NA	NA	NA	NA	NA	NA	NA	NA
42483	hsa-miR-522	NA	NA	NA	NA	NA	NA	NA	NA	NA
31349	hsa-miR-524-3p	NA	NA	NA	NA	NA	NA	NA	NA	NA
46235	hsa-miR-524-5p	NA	NA	NA	NA	NA	NA	NA	NA	NA
46495	hsa-miR-525-3p	NA	NA	NA	NA	NA	NA	NA	NA	NA
11175	hsa-miR-525-5p	0.353462	-0.439478	-0.771516	-0.843335	0.0117343	-0.549921	-0.591257	-0.884386	-0.77426
46744	hsa-miR-526b	NA	NA	NA	NA	NA	NA	NA	NA	NA
42732	hsa-miR-532-3p	NA	NA	NA	NA	NA	NA	NA	NA	NA
17624	hsa-miR-532-5p	NA	NA	NA	NA	NA	NA	NA	NA	NA
14271	hsa-miR-539	NA	NA	NA	NA	NA	NA	NA	NA	NA
42635	hsa-miR-541	NA	NA	NA	NA	NA	NA	NA	NA	NA
42617	hsa-miR-541*	NA	NA	NA	NA	NA	NA	NA	NA	NA
14272	hsa-miR-542-3p	NA	NA	1.10894	NA	NA	NA	NA	NA	NA
42811	hsa-miR-542-5p	0.23415	-0.484877	-0.568456	-0.603347	-0.096701	-0.38615	-0.433122	-0.31349	-0.865377
42470	hsa-miR-543	NA	NA	NA	NA	NA	NA	NA	NA	NA
33043	hsa-miR-544	NA	NA	NA	NA	NA	NA	NA	NA	NA
42956	hsa-miR-545*	NA	NA	NA	NA	NA	NA	NA	NA	NA
17535	hsa-miR-548a-3p	NA	NA	NA	NA	NA	NA	NA	NA	NA
30493	hsa-miR-548a-5p	NA	NA	NA	NA	NA	NA	NA	NA	NA
17298	hsa-miR-548b-3p	NA	NA	NA	NA	NA	NA	NA	NA	NA
42791	hsa-miR-548b-5p	NA	NA	NA	NA	NA	NA	NA	NA	NA
42777	hsa-miR-548c-5p	NA	NA	NA	NA	NA	NA	NA	NA	NA
27549	hsa-miR-548d-3p	NA	NA	NA	NA	NA	NA	NA	NA	NA
42756	hsa-miR-548d-5p	NA	NA	NA	NA	NA	NA	NA	NA	NA
46703	hsa-miR-548e	-0.0359665	-0.572487	-0.146152	-0.253256	-0.0870266	NA	NA	NA	NA
45736	hsa-miR-548f	NA	NA	NA	NA	NA	NA	NA	NA	NA
46940	hsa-miR-548g	NA	NA	NA	NA	NA	NA	NA	NA	NA
46414	hsa-miR-548h	NA	NA	NA	NA	NA	NA	NA	NA	NA
46704	hsa-miR-548i	NA	NA	NA	NA	NA	NA	NA	NA	NA
46592	hsa-miR-548j	NA	NA	NA	NA	NA	NA	NA	NA	NA
46705	hsa-miR-548k	-0.125796	-0.717895	NA	NA	-0.310775	NA	NA	NA	NA
46415	hsa-miR-548l	NA	NA	NA	NA	NA	NA	NA	NA	NA
46335	hsa-miR-548m	NA	NA	NA	NA	NA	NA	NA	NA	NA
46929	hsa-miR-548n	NA	NA	NA	NA	NA	NA	NA	NA	NA
46450	hsa-miR-548o	NA	NA	NA	NA	NA	NA	NA	NA	NA
46355	hsa-miR-548p	NA	NA	NA	NA	NA	NA	NA	NA	NA
17660	hsa-miR-550a*	NA	NA	NA	NA	NA	NA	NA	NA	NA
17272	hsa-miR-551a	0.29829	-0.621801	-0.578423	-0.251956	0.109554	-0.424734	-0.332541	-0.34287	-0.320811
42917	hsa-miR-551b	0.940816	-1.10369	-1.69977	-1.0447	0.510481	-1.01326	-1.08132	-0.743113	-0.707937
42781	hsa-miR-551b*	0.490219	0.105364	-0.349735	-0.606069	0.0602632	-1.16156	-0.452904	-0.759161	-0.473229
17668	hsa-miR-552	-0.13592	-1.41025	-1.53986	-1.01239	-0.369426	-1.04897	-0.0906036	-0.87563	-1.02758
29460	hsa-miR-553	NA	NA	-0.227289	NA	NA	NA	NA	NA	NA
42766	hsa-miR-554	NA	NA	NA	NA	NA	NA	NA	NA	NA
17612	hsa-miR-555	NA	NA	NA	NA	NA	NA	NA	NA	NA
42447	hsa-miR-556-3p	NA	NA	NA	NA	NA	NA	NA	NA	NA
42760	hsa-miR-557	1.07103	0.657573	0.881891	-0.0388045	1.79619	0.325185	1.12529	0.545501	0.827851
17652	hsa-miR-558	NA	NA	NA	NA	NA	NA	NA	NA	NA
31076	hsa-miR-559	NA	NA	NA	NA	NA	NA	NA	NA	NA
31517	hsa-miR-561	NA	NA	NA	NA	NA	NA	NA	NA	NA
17536	hsa-miR-562	NA	NA	NA	NA	NA	NA	NA	NA	NA
17569	hsa-miR-563	NA	NA	NA	NA	NA	NA	NA	NA	NA
42944	hsa-miR-564	NA	NA	NA	NA	NA	NA	NA	NA	NA
42772	hsa-miR-566	NA	NA	NA	NA	NA	NA	NA	NA	NA
17634	hsa-miR-567	NA	NA	NA	NA	NA	NA	NA	NA	NA
14854	hsa-miR-569	NA	NA	NA	NA	NA	NA	NA	NA	NA
17814	hsa-miR-570	NA	NA	NA	NA	NA	NA	NA	NA	NA
17490	hsa-miR-571	NA	NA	NA	NA	NA	NA	NA	NA	NA
42596	hsa-miR-572	NA	NA	NA	NA	NA	NA	NA	NA	NA
17641	hsa-miR-573	NA	NA	NA	NA	NA	NA	NA	NA	NA
28966	hsa-miR-574-3p	-0.253976	-0.0412225	0.415634	0.716411	-0.311326	-0.291444	-0.308344	0.466894	-0.108917
27740	hsa-miR-574-5p	-0.0979845	-0.648318	-1.13496	-0.618868	-0.628685	-0.960412	-0.837362	-0.68068	-0.499704
17626	hsa-miR-575	NA	NA	NA	NA	NA	NA	NA	NA	NA
17958	hsa-miR-576-3p	NA	NA	NA	NA	NA	NA	NA	NA	NA
42446	hsa-miR-576-5p	NA	NA	NA	NA	NA	NA	NA	NA	NA
42837	hsa-miR-577	NA	NA	NA	NA	NA	NA	NA	NA	NA
42622	hsa-miR-579	NA	NA	NA	NA	NA	NA	NA	NA	NA
17459	hsa-miR-580	NA	NA	NA	NA	NA	NA	NA	NA	NA
29328	hsa-miR-582-3p	NA	NA	NA	NA	NA	NA	NA	NA	NA
42544	hsa-miR-582-5p	NA	NA	NA	NA	NA	NA	NA	NA	NA
17295	hsa-miR-583	0.89977	0.397717	-0.00339787	-0.816412	0.901919	-0.293813	0.374204	-0.178766	-0.195865
17546	hsa-miR-585	0.19149	-0.377319	0.0149543	NA	0.0306073	NA	NA	NA	NA
42754	hsa-miR-586	NA	NA	NA	NA	NA	NA	NA	NA	NA
17594	hsa-miR-587	NA	NA	NA	NA	NA	NA	NA	NA	NA
17630	hsa-miR-588	NA	NA	NA	NA	NA	NA	NA	NA	NA
42542	hsa-miR-589	0.0903253	-0.579021	-0.452964	-0.44267	-0.202351	NA	NA	NA	NA
17570	hsa-miR-589*	NA	NA	NA	NA	NA	NA	NA	NA	NA
42567	hsa-miR-590-3p	NA	NA	NA	NA	NA	NA	NA	NA	NA
42482	hsa-miR-591	NA	NA	NA	NA	NA	NA	NA	NA	NA
17312	hsa-miR-592	NA	NA	NA	NA	NA	NA	NA	NA	NA
42504	hsa-miR-593	NA	NA	NA	NA	NA	NA	NA	NA	NA
42478	hsa-miR-593*	NA	NA	NA	NA	NA	NA	NA	NA	NA
17349	hsa-miR-595	NA	NA	NA	NA	NA	NA	NA	NA	NA
42818	hsa-miR-597	-0.489753	-1.35632	-0.517813	-1.30365	-0.495387	-1.1151	NA	-1.27169	-1.10916
30592	hsa-miR-599	NA	NA	NA	NA	NA	NA	NA	NA	NA
17377	hsa-miR-600	-0.0603866	-0.0931871	-0.0146591	0.451556	-0.317948	-0.325633	NA	NA	NA
17498	hsa-miR-601	0.479786	0.228105	NA	NA	NA	NA	NA	NA	NA
42531	hsa-miR-602	-0.173586	-1.37923	-1.47929	-0.995412	-0.647191	-1.00268	-0.853689	-0.798412	-0.996329
17393	hsa-miR-603	NA	NA	NA	NA	NA	NA	NA	NA	NA
17592	hsa-miR-604	NA	NA	NA	NA	NA	NA	NA	NA	NA
29883	hsa-miR-606	NA	NA	NA	NA	NA	NA	NA	NA	NA
32190	hsa-miR-607	NA	NA	NA	NA	NA	NA	NA	NA	NA
42543	hsa-miR-608	NA	NA	NA	NA	NA	NA	NA	NA	NA
17353	hsa-miR-609	NA	NA	NA	NA	NA	NA	NA	NA	NA
17445	hsa-miR-610	NA	NA	NA	NA	NA	NA	NA	NA	NA
27551	hsa-miR-612	NA	NA	NA	NA	NA	NA	NA	NA	NA
17577	hsa-miR-613	NA	NA	NA	NA	NA	NA	NA	NA	NA
27672	hsa-miR-615-3p	-0.0350719	0.11595	-0.488882	-0.692133	-0.303901	-0.902964	-0.87054	-0.742068	-0.437332
42690	hsa-miR-615-5p	NA	NA	NA	NA	NA	NA	NA	NA	NA
42870	hsa-miR-616	NA	NA	NA	NA	NA	NA	NA	NA	NA
17289	hsa-miR-616*	NA	NA	NA	NA	NA	NA	NA	NA	NA
17552	hsa-miR-617	-0.279999	-0.81702	-0.937065	-0.670409	-0.336395	-0.705554	-0.304059	-0.675874	-0.447103
17336	hsa-miR-618	NA	NA	NA	NA	NA	NA	NA	NA	NA
42757	hsa-miR-619	NA	NA	NA	NA	NA	NA	NA	NA	NA
32825	hsa-miR-620	-0.331635	-0.276091	-0.552098	-0.0186615	-0.405368	-0.393707	-0.254337	-0.302334	-0.229855
46301	hsa-miR-621	NA	NA	NA	NA	NA	NA	NA	NA	NA
17493	hsa-miR-622	0.338679	0.244677	NA	NA	0.550028	NA	NA	NA	0.613423
46556	hsa-miR-623	NA	NA	NA	NA	NA	NA	NA	NA	NA
32095	hsa-miR-624	NA	NA	NA	NA	NA	NA	NA	NA	NA
42557	hsa-miR-624*	NA	NA	NA	NA	NA	NA	NA	NA	NA
33407	hsa-miR-626	NA	NA	NA	NA	NA	NA	NA	NA	NA
17625	hsa-miR-627	NA	NA	NA	NA	NA	NA	NA	NA	NA
42958	hsa-miR-628-3p	0.264397	0.00812786	-0.473401	-0.461795	0.159158	0.0460684	0.127332	-0.108162	-0.0153567
17870	hsa-miR-628-5p	NA	NA	NA	NA	NA	NA	NA	NA	NA
17961	hsa-miR-629	NA	NA	NA	NA	NA	NA	NA	NA	NA
17566	hsa-miR-629*	-0.279918	-1.01404	-0.168342	-1.21954	-0.0245866	-1.05003	-1.24311	-1.05046	-0.876231
17327	hsa-miR-630	0.430974	0.041185	-0.278438	-0.174833	0.339478	-0.143204	-0.00449727	-0.0784891	0.0445486
42700	hsa-miR-631	0.173307	-0.831614	-1.1132	-1.06636	-0.117067	-0.840777	-0.600261	-0.998764	-0.95032
17444	hsa-miR-632	NA	NA	NA	NA	NA	NA	NA	NA	NA
32711	hsa-miR-633	NA	NA	NA	NA	NA	NA	NA	NA	NA
42591	hsa-miR-634	-0.437927	-0.428654	-0.883254	-0.889453	-0.66085	-0.637504	-0.5927	-0.765369	-0.713212
17391	hsa-miR-635	-0.453972	-0.635594	-0.736038	-0.681833	-0.360213	NA	NA	NA	NA
42750	hsa-miR-636	NA	NA	NA	0.241782	NA	NA	NA	NA	NA
17354	hsa-miR-637	-0.437522	-0.29432	-0.588428	-0.319233	-0.491642	0.387472	0.0679525	-0.0167479	-0.350143
42832	hsa-miR-638	0.581955	-0.544498	-0.412262	-0.341386	0.106405	-0.155435	-0.36204	-0.0889679	-0.18524
42758	hsa-miR-640	0.443389	-0.379383	-0.823008	-1.39688	-0.191955	-1.30828	-1.17879	-1.17196	-1.25641
17530	hsa-miR-641	NA	NA	NA	NA	NA	NA	NA	NA	NA
42679	hsa-miR-642a	-0.106158	0.22646	-0.270516	-0.292641	-0.0210983	-0.339925	0.0204276	-0.450949	0.12813
17325	hsa-miR-643	NA	NA	NA	NA	NA	NA	NA	NA	NA
17563	hsa-miR-644	NA	NA	NA	NA	NA	NA	NA	NA	NA
17613	hsa-miR-645	NA	NA	0.187834	NA	NA	NA	NA	NA	NA
42746	hsa-miR-647	NA	-0.228022	-0.249232	NA	-0.592183	NA	NA	NA	NA
15619	hsa-miR-649	NA	NA	NA	NA	NA	NA	NA	NA	NA
17593	hsa-miR-650	NA	NA	NA	NA	NA	NA	NA	NA	NA
17394	hsa-miR-651	NA	NA	NA	NA	NA	NA	NA	NA	NA
42827	hsa-miR-652	NA	NA	NA	NA	NA	NA	NA	NA	NA
42607	hsa-miR-653	NA	NA	NA	NA	NA	NA	NA	NA	NA
21498	hsa-miR-654-3p	NA	NA	NA	NA	NA	NA	NA	NA	NA
42843	hsa-miR-654-5p	NA	NA	NA	NA	NA	NA	NA	NA	NA
29736	hsa-miR-656	-0.919158	-0.775718	-0.394349	-0.708614	NA	NA	NA	NA	NA
17460	hsa-miR-657	NA	NA	NA	NA	NA	NA	NA	NA	NA
42749	hsa-miR-659	1.22221	0.919933	1.17333	-0.112957	1.2871	0.508166	1.11913	0.39894	0.292715
17338	hsa-miR-660	NA	NA	0.894393	NA	NA	NA	NA	NA	NA
42535	hsa-miR-661	NA	NA	NA	NA	NA	NA	NA	NA	NA
42807	hsa-miR-663	0.336275	-0.132919	-0.39708	0.241598	-0.0216824	0.0719211	0.270315	0.120691	NA
46829	hsa-miR-664*	-0.815946	-0.859688	-0.794769	-0.71246	-0.543225	-0.795753	-0.929403	-0.92272	-0.550986
42525	hsa-miR-671-3p	NA	NA	NA	NA	NA	NA	NA	NA	NA
42761	hsa-miR-675	1.18476	0.979385	0.158084	0.00118811	1.54045	0.8802	1.57201	0.599212	0.610207
42859	hsa-miR-675*	0.405708	NA	NA	NA	NA	NA	NA	NA	NA
46452	hsa-miR-676	NA	NA	NA	NA	NA	NA	NA	NA	NA
29490	hsa-miR-7	-0.0745102	0.771568	0.0283513	0.0920143	-0.0800077	0.470289	0.434307	0.162214	0.902705
29190	hsa-miR-708	NA	1.51962	1.88506	1.56228	NA	1.04371	1.84881	0.345191	0.932831
17347	hsa-miR-708*	NA	NA	NA	NA	NA	NA	NA	NA	NA
11277	hsa-miR-7-1*	NA	NA	NA	NA	NA	NA	NA	NA	NA
42964	hsa-miR-7-2*	0.126509	-0.96639	-0.977005	-1.17741	-0.152897	NA	NA	NA	NA
42751	hsa-miR-720	0.389775	-2.20599	-0.790108	-3.13523	-0.217874	-2.28375	-2.42275	-2.09793	-2.24619
27568	hsa-miR-744	0.476342	0.185467	-0.156547	0.413829	0.353856	0.473766	0.371526	0.28219	0.276638
42970	hsa-miR-744*	NA	NA	NA	NA	NA	NA	NA	NA	NA
28759	hsa-miR-758	NA	NA	NA	NA	NA	NA	NA	NA	NA
23767	hsa-miR-759	NA	NA	NA	NA	NA	NA	NA	NA	NA
42852	hsa-miR-760	NA	NA	NA	NA	NA	NA	NA	NA	NA
32608	hsa-miR-761	-0.129092	-0.206176	-0.693508	-0.92324	-0.518271	-0.534609	-0.598175	-1.0003	NA
28396	hsa-miR-767-3p	NA	NA	NA	NA	NA	NA	NA	NA	NA
28009	hsa-miR-767-5p	NA	NA	NA	NA	NA	NA	NA	NA	NA
42828	hsa-miR-769-3p	NA	NA	NA	NA	NA	NA	NA	NA	NA
32891	hsa-miR-769-5p	NA	NA	NA	NA	NA	NA	NA	NA	NA
28251	hsa-miR-770-5p	NA	NA	NA	NA	NA	NA	NA	NA	NA
30442	hsa-miR-802	NA	NA	NA	NA	NA	NA	NA	NA	NA
17917	hsa-miR-873	NA	NA	NA	NA	NA	NA	NA	NA	NA
42808	hsa-miR-874	0.531445	-0.183092	-0.155843	0.393074	0.266074	0.217635	0.562411	0.488841	0.38203
17817	hsa-miR-875-3p	NA	NA	NA	NA	NA	NA	NA	NA	NA
28884	hsa-miR-876-3p	NA	NA	NA	NA	NA	NA	NA	NA	NA
42940	hsa-miR-876-5p	NA	NA	NA	NA	NA	NA	NA	NA	NA
30033	hsa-miR-877	-0.536838	-0.838934	-1.37651	-0.933684	-0.854764	-1.0805	-0.813464	-0.922678	-0.981115
42771	hsa-miR-877*	NA	NA	NA	NA	0.354554	NA	NA	NA	NA
42633	hsa-miR-885-3p	NA	NA	NA	NA	NA	NA	NA	NA	NA
46259	hsa-miR-885-5p	0.85438	0.951064	NA	1.17058	0.597814	0.756745	0.849578	1.0285	0.971195
42806	hsa-miR-886-3p	-1.71896	-2.60489	-1.74307	-1.15506	-1.49738	-2.19794	-1.79481	-1.11977	-2.07581
17885	hsa-miR-886-5p	-1.59764	-1.66461	-1.28396	-0.598156	-1.43202	-1.48988	-0.988809	-0.791003	-1.24328
28889	hsa-miR-888	NA	NA	NA	NA	NA	NA	NA	NA	NA
42825	hsa-miR-888*	-0.684799	-0.997439	-0.718489	-1.3034	-0.58281	-1.36312	-1.1859	-1.07686	-0.668327
42556	hsa-miR-889	NA	NA	NA	NA	NA	NA	NA	NA	NA
28047	hsa-miR-890	-0.960194	-1.06139	-0.55563	-1.39427	-1.08653	-1.34735	-1.10097	-1.15138	-1.4337
27961	hsa-miR-891a	0.978039	0.689631	-0.268005	-0.96208	0.410328	-0.150651	-0.513528	-0.807922	-0.458176
21501	hsa-miR-891b	NA	NA	NA	NA	NA	NA	NA	NA	NA
42858	hsa-miR-892a	NA	NA	NA	NA	NA	NA	NA	NA	NA
42493	hsa-miR-892b	NA	NA	NA	NA	NA	NA	NA	NA	NA
4040	hsa-miR-9	NA	NA	NA	NA	NA	NA	NA	NA	NA
29852	hsa-miR-9*	NA	NA	NA	NA	NA	NA	NA	NA	NA
42932	hsa-miR-920	-0.0207226	-0.479397	-0.872292	-0.865923	-0.473186	-1.02063	-0.824921	-0.872499	-0.642937
46507	hsa-miR-921	-0.300255	-0.685511	-0.895639	-0.729292	-0.357252	-0.880346	-0.863541	-0.716807	NA
42683	hsa-miR-922	NA	NA	NA	NA	NA	NA	NA	NA	NA
42788	hsa-miR-924	NA	NA	NA	NA	NA	NA	NA	NA	NA
42728	hsa-miR-92a	NA	NA	0.304098	0.611686	NA	NA	NA	NA	NA
42926	hsa-miR-92a-1*	NA	NA	NA	NA	NA	NA	NA	NA	NA
42801	hsa-miR-92a-2*	NA	NA	NA	NA	NA	NA	NA	NA	NA
17718	hsa-miR-92b	NA	NA	0.0289006	0.418047	NA	NA	NA	NA	NA
42717	hsa-miR-92b*	NA	NA	NA	NA	NA	NA	NA	NA	NA
30687	hsa-miR-93	-0.66622	1.39467	1.0081	1.83948	0.0664585	0.988607	0.592365	1.33818	1.51599
42747	hsa-miR-93*	NA	NA	NA	NA	NA	NA	NA	NA	NA
42539	hsa-miR-933	-0.19338	-0.930147	-0.708623	-1.76617	-0.121328	-1.57488	-0.778752	-1.05747	-1.50083
17863	hsa-miR-934	0.168804	-0.187304	-0.0245657	-0.258277	-0.0203582	-0.593183	-0.476034	-0.504107	-0.396569
42869	hsa-miR-936	NA	NA	NA	NA	NA	NA	NA	NA	NA
42514	hsa-miR-937	0.258384	-0.673967	-0.598486	-0.185284	-0.0772065	-0.4462	NA	NA	NA
42776	hsa-miR-938	-0.322166	-1.18231	-1.27077	-1.33502	-0.670469	-1.70401	-1.75433	-1.674	-1.45024
42814	hsa-miR-941	NA	NA	NA	NA	NA	NA	NA	NA	NA
42608	hsa-miR-942	NA	1.24047	NA	1.33267	1.12835	NA	1.12186	1.18325	0.957861
42696	hsa-miR-943	0.320942	0.101449	-0.183057	0.0129819	-0.0952786	-0.00684069	-0.240179	-0.223858	-0.20894
42873	hsa-miR-944	-0.848282	-0.442588	NA	-0.748235	-0.792954	NA	NA	NA	NA
11181	hsa-miR-95	NA	NA	NA	NA	NA	NA	NA	NA	NA
13147	hsa-miR-96	NA	1.79405	1.00794	1.11185	NA	1.11412	1.38757	1.39496	1.99463
42971	hsa-miR-96*	NA	NA	NA	NA	NA	NA	NA	NA	NA
11182	hsa-miR-98	-1.18228	1.98181	2.28526	2.46734	-0.674601	1.83472	1.72809	1.83158	2.66671
42708	hsa-miR-99a	-0.963597	-0.961239	1.67737	1.33558	-1.11607	0.292241	-1.20303	0.470843	NA
11184	hsa-miR-99b	-0.733857	-0.0302654	0.315804	0.857275	-0.384045	-0.215099	0.457402	1.11565	0.00649283
17898	hsa-miR-99b*	0.592534	-0.226231	-0.359622	-0.0941738	0.057163	-0.256214	0.0723022	0.0120675	-0.131359
28302	hsa-miRPlus-A1015	0.401571	-0.724978	-0.53939	-0.865333	0.269892	-1.37836	-1.07028	-1.11582	-0.799945
17824	hsa-miRPlus-A1025	NA	NA	NA	NA	NA	NA	NA	NA	NA
42492	hsa-miRPlus-A1031	NA	NA	NA	NA	NA	NA	NA	NA	NA
42780	hsa-miRPlus-A1065	-1.10892	-1.23367	-1.01618	-2.09321	-1.09871	-1.24897	-1.17055	-1.22872	-1.09235
42793	hsa-miRPlus-A1072	0.607666	-0.0961436	-0.455318	-0.987228	0.60262	-0.5014	0.621963	-0.711882	-0.296905
17858	hsa-miRPlus-A1073	NA	0.614393	0.553553	0.876995	0.815987	0.584406	0.670489	0.698104	0.626569
17848	hsa-miRPlus-A1087	-0.416293	-0.500214	-0.0675217	0.0542938	-0.143674	NA	NA	0.249342	NA
17653	hsa-miRPlus-C1049	NA	NA	NA	NA	NA	NA	NA	NA	NA
17880	hsa-miRPlus-C1057	NA	NA	NA	NA	NA	NA	NA	NA	NA
17820	hsa-miRPlus-C1066	NA	NA	NA	NA	NA	NA	NA	NA	NA
17957	hsa-miRPlus-C1070	-0.794194	0.595801	0.672073	0.50384	NA	1.51155	0.798547	0.373839	2.54371
42838	hsa-miRPlus-C1076	0.842455	0.197739	-0.203046	NA	0.938413	0.434078	0.363159	0.313711	NA
17892	hsa-miRPlus-C1087	NA	NA	NA	NA	NA	NA	NA	NA	NA
17932	hsa-miRPlus-C1089	NA	NA	NA	NA	NA	NA	NA	NA	NA
42721	hsa-miRPlus-C1099	NA	NA	NA	NA	NA	NA	NA	NA	NA
17841	hsa-miRPlus-C1100	NA	NA	0.693894	NA	NA	NA	NA	NA	NA
30317	hsa-miRPlus-C1106	NA	NA	NA	NA	NA	NA	NA	NA	NA
17955	hsa-miRPlus-C1110	0.5635	-1.43777	-0.91133	-1.10153	-0.237148	-1.45496	-1.0585	-0.593541	-1.15059
30209	hsa-miRPlus-C1114	NA	NA	NA	NA	NA	NA	NA	NA	NA
28534	hsa-miRPlus-D1058	NA	NA	NA	NA	NA	NA	NA	NA	NA
28250	hsa-miRPlus-D1090	NA	NA	NA	NA	NA	NA	NA	NA	NA
30768	hsa-miRPlus-D1100	NA	NA	NA	NA	NA	NA	NA	NA	NA
46509	hsa-miRPlus-E1001	NA	NA	NA	NA	NA	NA	NA	NA	NA
45923	hsa-miRPlus-E1008	NA	NA	NA	NA	NA	NA	NA	NA	NA
46649	hsa-miRPlus-E1012	NA	0.589508	0.525227	1.07517	NA	0.578643	NA	NA	NA
46769	hsa-miRPlus-E1014	NA	NA	NA	NA	NA	NA	NA	NA	NA
46638	hsa-miRPlus-E1015	NA	NA	NA	NA	NA	NA	NA	NA	NA
46466	hsa-miRPlus-E1016	-1.67964	2.82769	2.67088	3.88233	-1.01532	2.99092	3.20602	2.00685	3.45987
46676	hsa-miRPlus-E1017	NA	NA	NA	NA	NA	NA	NA	NA	NA
46463	hsa-miRPlus-E1018	0.393749	-0.382835	-0.47561	-0.444243	NA	NA	NA	NA	NA
46375	hsa-miRPlus-E1023	NA	NA	NA	NA	NA	NA	NA	NA	NA
46609	hsa-miRPlus-E1025	NA	NA	NA	NA	NA	NA	NA	NA	NA
46755	hsa-miRPlus-E1026	-0.346537	0.731956	0.868832	-0.794909	-0.185	2.26304	-0.714852	-0.640706	-0.687698
46804	hsa-miRPlus-E1027	-1.66357	-1.78378	-1.89761	-1.30012	-1.71536	-1.43553	-1.3554	-1.26252	-1.32734
46808	hsa-miRPlus-E1028	-0.750034	-1.53699	-1.50181	-1.16095	-1.02333	-1.05664	-1.03936	-1.1966	-1.20505
46770	hsa-miRPlus-E1029	NA	NA	NA	NA	NA	NA	NA	NA	NA
46351	hsa-miRPlus-E1030	-0.0327035	-0.464487	-0.804845	-0.37916	0.254316	-0.347994	-1.19735	0.156415	-0.41468
21526	hsa-miRPlus-E1031	0.0800076	-0.341009	-0.280628	-0.284111	0.458292	0.0706719	0.0357392	-0.244372	0.203389
46775	hsa-miRPlus-E1032	NA	NA	NA	NA	NA	NA	NA	NA	NA
46749	hsa-miRPlus-E1033	-0.807125	-0.653814	0.124939	0.230253	-0.306277	0.0560001	0.41532	-0.0710958	0.234281
46587	hsa-miRPlus-E1034	NA	NA	NA	NA	NA	NA	NA	NA	NA
46465	hsa-miRPlus-E1036	NA	NA	NA	NA	NA	NA	NA	NA	NA
46327	hsa-miRPlus-E1037	NA	NA	NA	NA	NA	NA	NA	NA	NA
46537	hsa-miRPlus-E1038	-1.3141	0.545128	0.396539	0.205576	0.0342308	0.416605	1.87928	0.803576	0.742777
46597	hsa-miRPlus-E1040	NA	NA	NA	NA	NA	NA	NA	NA	NA
46877	hsa-miRPlus-E1042	0.83953	0.350132	0.449195	-0.083727	0.232956	-0.13631	-0.142071	0.224372	0.0322973
46857	hsa-miRPlus-E1043	0.196308	0.00625458	-0.237751	-0.108845	NA	NA	NA	NA	NA
46477	hsa-miRPlus-E1044	NA	NA	NA	NA	NA	NA	NA	NA	NA
46426	hsa-miRPlus-E1046	NA	NA	NA	NA	NA	NA	NA	NA	NA
46475	hsa-miRPlus-E1047	-1.1777	0.715217	0.578786	0.351206	-1.37091	0.947097	0.249162	-0.328377	0.401032
46234	hsa-miRPlus-E1048	NA	NA	NA	NA	NA	NA	NA	NA	NA
46318	hsa-miRPlus-E1049	NA	NA	NA	NA	NA	NA	NA	NA	NA
46981	hsa-miRPlus-E1050	NA	NA	NA	NA	NA	NA	NA	NA	NA
46229	hsa-miRPlus-E1051	NA	NA	NA	NA	NA	NA	NA	NA	NA
46280	hsa-miRPlus-E1053	0.596467	0.116126	0.337418	NA	0.653423	NA	0.337644	NA	NA
46748	hsa-miRPlus-E1054	NA	NA	NA	NA	NA	NA	NA	NA	NA
46727	hsa-miRPlus-E1055	NA	NA	NA	NA	NA	NA	NA	NA	NA
46864	hsa-miRPlus-E1056	NA	NA	NA	NA	NA	NA	NA	NA	NA
46444	hsa-miRPlus-E1057	NA	NA	NA	NA	NA	NA	NA	NA	NA
46865	hsa-miRPlus-E1059	NA	NA	NA	NA	NA	NA	NA	NA	NA
46394	hsa-miRPlus-E1060	-1.36911	1.66938	1.23568	2.53993	-0.888542	1.34406	1.67989	1.48101	1.91327
46546	hsa-miRPlus-E1061	NA	NA	NA	NA	NA	NA	NA	NA	NA
46490	hsa-miRPlus-E1062	NA	NA	NA	NA	NA	NA	NA	NA	NA
46492	hsa-miRPlus-E1064	-0.337093	-0.902369	-0.568479	-0.881087	-0.588081	-0.998165	-1.21602	-0.986331	-0.995683
46742	hsa-miRPlus-E1067	1.33363	-1.03639	-1.2126	-1.16086	0.0709609	-0.238375	-0.933921	-1.31348	-0.950686
46504	hsa-miRPlus-E1068	NA	NA	NA	NA	NA	NA	NA	NA	NA
46830	hsa-miRPlus-E1069	NA	NA	NA	NA	NA	NA	NA	NA	NA
46459	hsa-miRPlus-E1070	NA	NA	NA	NA	NA	NA	NA	NA	NA
46874	hsa-miRPlus-E1071	NA	NA	NA	NA	NA	NA	NA	NA	NA
46389	hsa-miRPlus-E1072	-0.381183	-0.892054	-1.16994	-1.34288	-0.272197	-0.871909	0.206344	-0.193362	-0.787854
46578	hsa-miRPlus-E1073	NA	NA	NA	NA	NA	NA	NA	NA	NA
46575	hsa-miRPlus-E1074	NA	NA	NA	NA	NA	NA	NA	NA	NA
46778	hsa-miRPlus-E1076	-1.14666	-1.09111	-0.797062	-0.571322	-0.876745	-0.842158	-1.2998	-0.990378	-0.858357
46580	hsa-miRPlus-E1077	-0.0398898	-0.892092	-1.37329	-0.735592	0.500222	-0.720933	-0.588309	-0.797039	-0.27029
46225	hsa-miRPlus-E1079	NA	NA	NA	NA	NA	NA	NA	NA	NA
46637	hsa-miRPlus-E1080	NA	NA	NA	NA	NA	NA	NA	NA	NA
46886	hsa-miRPlus-E1081	0.249188	-0.427157	-0.458434	-0.464997	-0.131976	NA	NA	NA	NA
46352	hsa-miRPlus-E1082	NA	0.47031	NA	1.00843	NA	NA	NA	NA	NA
46216	hsa-miRPlus-E1083	NA	NA	NA	NA	NA	NA	NA	NA	NA
21576	hsa-miRPlus-E1086	NA	NA	NA	NA	NA	NA	NA	NA	NA
46665	hsa-miRPlus-E1087	NA	NA	NA	NA	NA	NA	NA	NA	NA
46512	hsa-miRPlus-E1088	-1.6512	0.418731	0.449396	0.734302	-1.3768	0.943597	0.210881	0.4001	0.420324
46838	hsa-miRPlus-E1089	NA	NA	NA	NA	NA	NA	NA	NA	NA
46715	hsa-miRPlus-E1090	0.0230345	-0.430236	-0.481753	-0.80909	-0.532817	-1.00222	-0.656924	-0.791339	-0.757919
46502	hsa-miRPlus-E1091	NA	NA	NA	NA	NA	NA	NA	NA	NA
46497	hsa-miRPlus-E1092	NA	NA	NA	NA	NA	NA	NA	NA	NA
46379	hsa-miRPlus-E1093	-1.70118	-2.0693	-2.52844	-1.94198	-1.74091	-2.10011	-1.74087	-1.69581	-1.66628
46224	hsa-miRPlus-E1094	NA	NA	NA	NA	NA	NA	NA	NA	NA
46532	hsa-miRPlus-E1095	NA	NA	NA	NA	NA	NA	NA	NA	NA
46364	hsa-miRPlus-E1096	NA	NA	NA	NA	NA	NA	NA	NA	NA
46330	hsa-miRPlus-E1097	0.10246	-0.249693	-0.794552	-0.542392	-0.326288	-0.828482	-0.351278	-0.598231	-0.364332
46861	hsa-miRPlus-E1098	0.126487	-0.0434112	-0.715852	-0.500474	-0.154725	-0.888753	-0.396594	-0.646482	-0.462526
46641	hsa-miRPlus-E1101	0.376381	-1.19344	-0.972505	-1.09896	-0.223804	-1.42245	-0.584724	-1.13561	-1.21838
46337	hsa-miRPlus-E1102	NA	NA	NA	NA	NA	NA	NA	NA	NA
46382	hsa-miRPlus-E1104	0.431163	-0.353601	-0.667959	-0.702791	0.0330285	-1.20626	-0.839279	-0.749229	-0.788741
46312	hsa-miRPlus-E1106	-0.402457	-0.846199	-0.829999	-0.405806	-0.142323	-0.726977	-0.652742	-0.900027	-0.247962
46238	hsa-miRPlus-E1107	NA	NA	NA	NA	NA	NA	NA	NA	NA
46858	hsa-miRPlus-E1109	NA	NA	NA	NA	NA	NA	NA	NA	NA
46862	hsa-miRPlus-E1111	NA	NA	NA	NA	NA	NA	NA	NA	NA
46473	hsa-miRPlus-E1112	-0.0413092	-0.317511	-0.239657	-0.110727	-0.413889	-0.702967	-0.525184	-0.315652	-0.467493
46733	hsa-miRPlus-E1117	-0.836733	-1.92936	-1.62489	-1.71219	-1.47189	-1.51323	-1.24449	-2.01427	-1.59337
46605	hsa-miRPlus-E1118	NA	NA	NA	NA	NA	NA	NA	NA	NA
46499	hsa-miRPlus-E1119	NA	NA	NA	NA	NA	NA	NA	NA	NA
46760	hsa-miRPlus-E1121	NA	NA	NA	NA	NA	NA	NA	NA	NA
46663	hsa-miRPlus-E1122	NA	NA	NA	NA	NA	NA	NA	NA	NA
46480	hsa-miRPlus-E1123	NA	NA	NA	NA	NA	NA	NA	NA	NA
46257	hsa-miRPlus-E1125	NA	NA	NA	NA	NA	NA	NA	NA	NA
46333	hsa-miRPlus-E1126	NA	NA	NA	NA	NA	NA	NA	NA	NA
46447	hsa-miRPlus-E1127	NA	NA	NA	NA	NA	NA	NA	NA	NA
46672	hsa-miRPlus-E1128	NA	NA	NA	NA	NA	NA	NA	NA	NA
46767	hsa-miRPlus-E1129	NA	NA	NA	NA	NA	NA	NA	NA	NA
21617	hsa-miRPlus-E1130	NA	NA	NA	NA	NA	NA	NA	NA	NA
46254	hsa-miRPlus-E1132	NA	NA	NA	NA	NA	NA	NA	NA	NA
46383	hsa-miRPlus-E1133	0.415166	-0.348809	-0.545926	-0.345658	0.207255	-0.100843	-0.173235	-0.206098	-0.344518
46237	hsa-miRPlus-E1136	-1.79092	-0.39137	-0.300988	0.201988	-0.891364	-0.170091	-0.538102	-0.0359663	0.0744003
46975	hsa-miRPlus-E1137	NA	NA	NA	NA	NA	NA	NA	NA	NA
46232	hsa-miRPlus-E1138	NA	NA	NA	NA	NA	NA	NA	NA	NA
46325	hsa-miRPlus-E1139	NA	NA	NA	NA	NA	NA	NA	NA	NA
46651	hsa-miRPlus-E1140	NA	NA	NA	NA	NA	NA	NA	NA	NA
46464	hsa-miRPlus-E1142	NA	NA	NA	NA	NA	NA	NA	NA	NA
46867	hsa-miRPlus-E1143	NA	NA	NA	NA	NA	NA	NA	NA	NA
46745	hsa-miRPlus-E1144	NA	NA	NA	NA	NA	NA	NA	NA	NA
46714	hsa-miRPlus-E1145	NA	NA	NA	NA	NA	NA	NA	NA	NA
46662	hsa-miRPlus-E1146	-0.368395	-0.614824	-0.374727	-0.699011	-0.188594	-0.71374	-0.558167	-0.447822	-0.150474
46399	hsa-miRPlus-E1147	NA	NA	NA	NA	NA	NA	NA	NA	NA
46212	hsa-miRPlus-E1148	-0.0788453	-0.177481	-0.378537	-0.167954	-0.183593	NA	NA	NA	NA
46370	hsa-miRPlus-E1150	NA	NA	NA	NA	NA	NA	NA	NA	NA
46555	hsa-miRPlus-E1153	-0.901261	-0.184934	-0.271284	0.743111	-0.702561	0.151671	0.0744993	-0.239692	0.523416
46471	hsa-miRPlus-E1154	NA	NA	NA	NA	NA	NA	NA	NA	NA
46785	hsa-miRPlus-E1157	NA	NA	NA	NA	NA	NA	NA	NA	NA
46431	hsa-miRPlus-E1159	NA	NA	NA	NA	NA	NA	NA	NA	NA
46644	hsa-miRPlus-E1160	NA	NA	NA	NA	NA	NA	NA	NA	NA
46530	hsa-miRPlus-E1161	NA	NA	NA	NA	NA	NA	NA	NA	NA
46706	hsa-miRPlus-E1162	NA	NA	NA	NA	NA	NA	NA	NA	NA
46809	hsa-miRPlus-E1163	NA	NA	NA	NA	NA	NA	NA	NA	NA
46782	hsa-miRPlus-E1164	NA	NA	NA	NA	NA	NA	NA	NA	NA
46522	hsa-miRPlus-E1165	NA	NA	NA	NA	NA	NA	NA	NA	NA
46931	hsa-miRPlus-E1166	NA	NA	NA	NA	NA	NA	NA	NA	NA
46456	hsa-miRPlus-E1167	NA	NA	NA	NA	NA	NA	NA	NA	NA
46561	hsa-miRPlus-E1168	0.108249	-0.0656601	-0.372478	-0.146706	0.371322	0.0591908	0.144687	-0.0897371	0.139664
46524	hsa-miRPlus-E1169	NA	NA	NA	NA	NA	NA	NA	NA	NA
46881	hsa-miRPlus-E1171	NA	NA	NA	NA	NA	NA	NA	NA	NA
46817	hsa-miRPlus-E1172	-0.334341	-1.85713	-1.82311	-1.49899	-0.893962	-1.82441	-1.57449	-1.76272	-1.51403
46740	hsa-miRPlus-E1173	0.144993	-0.859606	-1.09792	-1.38808	-0.08558	-1.26491	-1.35845	-1.31306	-1.05035
46854	hsa-miRPlus-E1174	NA	NA	NA	NA	NA	NA	NA	NA	NA
46348	hsa-miRPlus-E1175	-0.0545174	0.0256465	-0.777022	-0.39685	0.133608	-0.526429	-0.469165	-0.511967	-0.0444487
46357	hsa-miRPlus-E1176	NA	NA	NA	NA	NA	NA	NA	NA	NA
46282	hsa-miRPlus-E1177	NA	NA	NA	NA	NA	NA	NA	NA	NA
46560	hsa-miRPlus-E1179	NA	NA	NA	NA	NA	NA	NA	NA	NA
46230	hsa-miRPlus-E1180	-0.301387	-0.541298	-0.789542	-0.497028	NA	NA	NA	NA	NA
46226	hsa-miRPlus-E1181	NA	NA	NA	NA	NA	NA	NA	NA	NA
45877	hsa-miRPlus-E1183	NA	NA	NA	NA	NA	NA	NA	NA	NA
45883	hsa-miRPlus-E1184	NA	NA	NA	NA	NA	NA	NA	NA	NA
46720	hsa-miRPlus-E1185	-0.264301	-0.788955	-1.0863	-0.866053	-0.546171	-1.12445	-1.01653	-1.03198	-0.909392
46506	hsa-miRPlus-E1186	-0.553373	-1.23786	-0.746205	-1.16597	0.321827	-0.350148	2.07789	-1.17901	-0.463148
21670	hsa-miRPlus-E1187	NA	NA	NA	NA	NA	NA	NA	NA	NA
46542	hsa-miRPlus-E1188	NA	NA	NA	NA	NA	NA	NA	NA	NA
46350	hsa-miRPlus-E1189	0.0450739	-0.468785	-0.782934	-0.171197	-0.301781	-0.673622	-0.453891	-0.675825	-0.363479
46805	hsa-miRPlus-E1190	NA	NA	NA	NA	NA	NA	NA	NA	NA
46494	hsa-miRPlus-E1191	NA	NA	NA	NA	NA	NA	NA	NA	NA
46516	hsa-miRPlus-E1192	-0.808422	-0.804576	-0.560834	-1.08779	-0.852351	NA	NA	NA	NA
46391	hsa-miRPlus-E1193	0.387335	0.309239	0.393636	0.695305	NA	NA	NA	0.451526	NA
46842	hsa-miRPlus-E1194	0.97293	0.873927	-0.0550103	-1.21324	0.272199	0.0132443	-0.576933	-1.03372	-0.251856
46245	hsa-miRPlus-E1195	NA	NA	NA	NA	NA	NA	NA	NA	NA
46523	hsa-miRPlus-E1196	NA	NA	NA	NA	NA	NA	NA	NA	NA
46591	hsa-miRPlus-E1197	NA	NA	NA	NA	NA	NA	NA	NA	NA
46664	hsa-miRPlus-E1199	NA	NA	NA	NA	NA	NA	NA	NA	NA
45587	hsa-miRPlus-E1200	-0.101229	-0.513247	-0.736556	-0.420434	-0.500088	-0.879214	-0.714045	-0.775723	-0.309016
46397	hsa-miRPlus-E1201	NA	NA	NA	NA	NA	NA	NA	NA	NA
46643	hsa-miRPlus-E1203	NA	NA	NA	NA	NA	NA	NA	NA	NA
46722	hsa-miRPlus-E1204	NA	NA	NA	NA	NA	NA	NA	NA	NA
46768	hsa-miRPlus-E1205	0.261695	NA	-0.757244	-0.293402	NA	NA	NA	NA	NA
46486	hsa-miRPlus-E1206	NA	NA	NA	NA	NA	NA	NA	NA	NA
46942	hsa-miRPlus-E1207	NA	NA	NA	NA	NA	NA	NA	NA	NA
46883	hsa-miRPlus-E1209	-0.203567	-0.0380566	-0.319244	0.0382984	-0.218485	-0.233754	-0.277253	-0.20997	-0.0367661
46566	hsa-miRPlus-E1210	NA	NA	NA	NA	NA	NA	NA	NA	NA
46657	hsa-miRPlus-E1211	NA	NA	NA	NA	NA	NA	NA	NA	NA
46343	hsa-miRPlus-E1212	-0.3087	-0.749578	-1.50495	-1.19232	-0.713515	-1.37093	-1.10429	-1.2571	-0.769524
46780	hsa-miRPlus-E1213	NA	NA	NA	NA	NA	NA	NA	NA	NA
46887	hsa-miRPlus-E1215	NA	NA	-0.412301	NA	NA	NA	NA	NA	NA
46432	hsa-miRPlus-E1216	0.241094	-0.178448	NA	-0.512635	0.0263967	NA	NA	NA	NA
46213	hsa-miRPlus-E1218	-1.87373	-3.21526	-2.82511	-3.73033	-1.40946	-3.01866	-3.74276	-3.46326	-3.12503
46545	hsa-miRPlus-E1219	0.175676	-0.519575	0.0114609	0.350008	-0.163576	-0.399553	0.0513431	-0.736074	-0.346078
46885	hsa-miRPlus-E1225	-0.602941	-1.28282	-1.68759	-1.36368	-1.25303	-0.931826	-1.18695	-1.44443	-1.22211
46557	hsa-miRPlus-E1233	0.960551	-0.45631	0.756218	0.305858	0.0571149	-0.0951542	0.258342	0.271695	0.00696102
46247	hsa-miRPlus-E1234	0.498706	NA	NA	NA	0.659718	NA	NA	NA	NA
46263	hsa-miRPlus-E1236	0.449342	NA	-0.229734	NA	NA	NA	NA	NA	NA
46256	hsa-miRPlus-E1238	-0.320055	-1.19941	-2.12733	-1.47789	-0.0796504	-0.932935	-1.43183	-1.45932	-0.494062
46520	hsa-miRPlus-E1241	0.50416	0.584808	0.109326	0.240296	0.845535	NA	0.748852	0.551972	NA
46711	hsa-miRPlus-E1245	0.190918	-0.161225	1.28345	-0.712211	0.795115	-0.349534	2.32498	-0.382682	-0.734431
46482	hsa-miRPlus-E1246	-0.0893178	-0.613041	-0.931306	-0.779211	0.292443	-0.392658	-1.47484	-2.30744	-0.731177
46445	hsa-miRPlus-E1247	-2.71552	-3.05981	-2.87018	-2.85148	-2.66298	-2.75251	-2.96834	-2.92739	-2.24697
46668	hsa-miRPlus-E1256	NA	NA	NA	NA	NA	NA	NA	NA	NA
46538	hsa-miRPlus-E1258	-1.59046	-2.01732	-0.960758	-2.86514	-1.35546	-1.87565	-2.35356	-2.15034	-1.67852
46550	hsa-miRPlus-E1259	NA	NA	NA	NA	NA	NA	NA	NA	NA
46653	hsa-miRPlus-E1260	NA	NA	NA	NA	NA	NA	NA	NA	NA
46619	hsa-miRPlus-E1269	0.37041	-1.06291	-1.0565	-0.612813	-0.183188	-0.914598	-0.682365	-0.777324	-0.540763
46242	hsa-miRPlus-E1275	NA	NA	NA	NA	NA	NA	NA	NA	NA
45891	hsa-miRPlus-E1285	-0.204667	-1.09209	-1.87474	-0.983538	-0.0958632	-0.89026	-1.16666	-1.00091	-0.330051
46493	hsa-miRPlus-E1290	0.396538	-0.539983	-0.280047	-0.404965	0.268575	-0.386767	-0.205206	-0.189722	-0.280128
46756	hsa-miRPlus-F1001	0.566684	0.218367	0.535621	0.0885906	0.861755	0.0789916	0.528314	0.298426	-0.0400198
46635	hsa-miRPlus-F1004	NA	NA	NA	NA	NA	NA	NA	NA	NA
46847	hsa-miRPlus-F1006	NA	NA	NA	NA	NA	NA	NA	NA	NA
46549	hsa-miRPlus-F1007	NA	NA	NA	NA	NA	NA	NA	NA	NA
46460	hsa-miRPlus-F1008	NA	NA	NA	NA	NA	NA	NA	NA	NA
46387	hsa-miRPlus-F1009	NA	NA	NA	NA	NA	NA	NA	NA	NA
46763	hsa-miRPlus-F1010	NA	NA	NA	NA	NA	NA	NA	NA	NA
46472	hsa-miRPlus-F1011	NA	NA	NA	NA	NA	NA	NA	NA	NA
46682	hsa-miRPlus-F1012	NA	NA	NA	NA	NA	NA	NA	NA	NA
46569	hsa-miRPlus-F1013	NA	NA	NA	NA	NA	NA	NA	NA	NA
46659	hsa-miRPlus-F1014	NA	NA	NA	NA	NA	NA	NA	NA	NA
46392	hsa-miRPlus-F1016	NA	NA	NA	NA	NA	NA	NA	NA	NA
46731	hsa-miRPlus-F1017	0.8145	0.173931	-0.612427	0.353038	0.623275	0.0542116	-0.37079	0.147884	0.0920037
46528	hsa-miRPlus-F1018	NA	NA	NA	NA	NA	NA	NA	NA	NA
46673	hsa-miRPlus-F1019	NA	NA	NA	NA	NA	NA	NA	NA	NA
46594	hsa-miRPlus-F1021	-0.0733246	-0.347306	-0.559076	-0.476698	-0.321067	-0.520268	-0.209822	-0.390549	-0.436068
46526	hsa-miRPlus-F1022	NA	NA	NA	NA	NA	NA	NA	NA	NA
46529	hsa-miRPlus-F1023	0.689201	0.294702	0.390834	0.508593	0.897126	0.57519	0.616541	0.591194	0.779784
46410	hsa-miRPlus-F1025	NA	NA	NA	NA	NA	NA	NA	NA	NA
46933	hsa-miRPlus-F1026	0.376012	-1.05078	-0.907505	-0.755753	0.297949	-0.621548	-0.696843	-0.600471	-0.382857
46365	hsa-miRPlus-F1027	NA	NA	NA	NA	NA	NA	NA	NA	NA
46250	hsa-miRPlus-F1028	NA	NA	NA	NA	NA	NA	NA	NA	NA
46089	hsa-miRPlus-F1030	NA	NA	NA	NA	NA	NA	NA	NA	NA
46433	hsa-miRPlus-F1031	NA	NA	NA	NA	NA	NA	NA	NA	NA
46772	hsa-miRPlus-F1032	NA	NA	NA	NA	NA	NA	NA	NA	NA
46585	hsa-miRPlus-F1033	NA	NA	NA	NA	NA	NA	NA	NA	NA
46407	hsa-miRPlus-F1034	NA	NA	NA	NA	NA	NA	NA	NA	NA
46244	hsa-miRPlus-F1035	NA	NA	NA	NA	NA	NA	NA	NA	NA
46296	hsa-miRPlus-F1036	-0.0980698	-0.321718	-0.35142	NA	NA	NA	NA	NA	NA
46388	hsa-miRPlus-F1037	-0.102294	0.125016	0.890534	1.20968	0.0523872	0.0109566	0.295217	0.681303	0.206866
46505	hsa-miRPlus-F1038	NA	NA	NA	NA	NA	NA	NA	NA	NA
46841	hsa-miRPlus-F1039	NA	NA	NA	NA	NA	NA	NA	NA	NA
46311	hsa-miRPlus-F1040	NA	NA	NA	NA	NA	NA	NA	NA	NA
46297	hsa-miRPlus-F1041	-0.0737438	-0.269239	-0.243487	0.143426	0.266748	-0.0846498	0.0911192	-0.0133715	0.293986
46519	hsa-miRPlus-F1042	1.04774	0.0583388	0.0998303	0.0436851	0.780047	0.167799	1.0702	0.733974	0.318449
46252	hsa-miRPlus-F1043	-0.445155	-0.989603	-1.09598	-0.840501	-0.717954	-1.01432	-0.986206	-0.943316	-0.771928
46573	hsa-miRPlus-F1044	NA	NA	NA	NA	NA	NA	NA	NA	NA
46607	hsa-miRPlus-F1046	NA	NA	NA	NA	NA	NA	NA	NA	NA
46701	hsa-miRPlus-F1047	NA	NA	NA	NA	NA	NA	NA	NA	NA
46455	hsa-miRPlus-F1048	NA	NA	NA	NA	NA	NA	NA	NA	NA
46253	hsa-miRPlus-F1049	NA	NA	NA	NA	NA	NA	NA	NA	NA
46757	hsa-miRPlus-F1050	0.0715143	-0.310802	NA	-0.391877	-0.117862	NA	NA	NA	NA
46884	hsa-miRPlus-F1051	NA	NA	NA	NA	NA	NA	NA	NA	NA
46612	hsa-miRPlus-F1052	NA	NA	NA	NA	NA	NA	NA	NA	NA
46848	hsa-miRPlus-F1053	NA	NA	NA	NA	NA	NA	NA	NA	NA
46533	hsa-miRPlus-F1056	NA	NA	NA	NA	NA	NA	NA	NA	NA
46417	hsa-miRPlus-F1058	-0.564943	-0.0103691	0.206139	0.4667	-0.390218	NA	NA	0.0814752	0.300305
46334	hsa-miRPlus-F1059	-0.715496	-1.01597	-0.540968	-1.17121	-0.770111	-1.26895	-0.359729	-1.02217	-1.19966
46680	hsa-miRPlus-F1060	NA	NA	NA	NA	NA	NA	NA	NA	NA
46568	hsa-miRPlus-F1061	NA	NA	NA	NA	NA	NA	NA	NA	NA
46582	hsa-miRPlus-F1062	NA	NA	NA	NA	NA	NA	NA	NA	NA
46630	hsa-miRPlus-F1064	0.0311972	0.117412	-0.36426	-0.263149	0.085871	-0.224278	-0.088194	-0.434371	0.049114
46871	hsa-miRPlus-F1066	0.372126	0.0281961	-0.356245	-0.670937	0.380797	-0.525551	0.392869	-0.343309	-0.232956
46694	hsa-miRPlus-F1067	NA	NA	NA	NA	NA	NA	NA	NA	NA
46405	hsa-miRPlus-F1070	NA	NA	NA	NA	NA	NA	NA	NA	NA
46833	hsa-miRPlus-F1071	NA	NA	NA	NA	NA	NA	NA	NA	NA
46423	hsa-miRPlus-F1072	NA	NA	NA	NA	NA	NA	NA	NA	NA
46386	hsa-miRPlus-F1074	-0.656496	0.476689	NA	NA	NA	NA	NA	0.454106	NA
46765	hsa-miRPlus-F1075	NA	NA	NA	NA	NA	NA	NA	NA	NA
46678	hsa-miRPlus-F1077	NA	NA	NA	NA	NA	NA	NA	NA	NA
46836	hsa-miRPlus-F1078	NA	NA	NA	NA	NA	NA	NA	NA	NA
46670	hsa-miRPlus-F1079	NA	NA	NA	NA	NA	NA	NA	NA	NA
46570	hsa-miRPlus-F1080	0.348349	-0.134629	-0.230678	-0.22139	0.177528	0.0047974	-0.264684	-0.094947	-0.257359
46608	hsa-miRPlus-F1081	NA	NA	NA	NA	NA	NA	NA	NA	NA
46525	hsa-miRPlus-F1082	NA	NA	NA	NA	NA	NA	NA	NA	NA
46604	hsa-miRPlus-F1084	NA	NA	NA	NA	NA	NA	NA	NA	NA
46795	hsa-miRPlus-F1085	NA	NA	NA	NA	NA	NA	NA	NA	NA
46260	hsa-miRPlus-F1087	NA	NA	NA	NA	NA	NA	NA	NA	NA
46294	hsa-miRPlus-F1088	NA	NA	NA	NA	NA	NA	NA	NA	NA
46551	hsa-miRPlus-F1089	NA	NA	NA	NA	NA	NA	NA	NA	NA
46395	hsa-miRPlus-F1090	NA	NA	NA	NA	NA	NA	NA	NA	NA
46700	hsa-miRPlus-F1091	NA	NA	NA	NA	NA	NA	NA	NA	NA
46559	hsa-miRPlus-F1092	NA	NA	NA	NA	NA	NA	NA	NA	NA
46846	hsa-miRPlus-F1093	NA	NA	NA	NA	NA	NA	NA	NA	NA
46618	hsa-miRPlus-F1094	NA	NA	NA	NA	NA	NA	0.68668	NA	NA
46574	hsa-miRPlus-F1095	NA	NA	NA	NA	NA	NA	NA	NA	NA
46543	hsa-miRPlus-F1096	NA	NA	NA	NA	NA	NA	NA	NA	NA
46535	hsa-miRPlus-F1097	NA	NA	NA	NA	NA	NA	NA	NA	NA
46498	hsa-miRPlus-F1099	0.245835	-0.489136	-0.491393	-0.357118	-0.314765	-0.424245	-0.483224	-0.283748	-0.299084
46503	hsa-miRPlus-F1104	NA	-0.852074	NA	NA	NA	NA	NA	NA	NA
46553	hsa-miRPlus-F1105	NA	NA	NA	NA	NA	NA	NA	NA	NA
46660	hsa-miRPlus-F1106	NA	NA	NA	NA	NA	NA	NA	NA	NA
46403	hsa-miRPlus-F1107	NA	NA	NA	NA	NA	NA	NA	NA	NA
46409	hsa-miRPlus-F1108	NA	NA	NA	NA	NA	NA	NA	NA	NA
46790	hsa-miRPlus-F1116	NA	NA	NA	NA	NA	NA	NA	NA	NA
46496	hsa-miRPlus-F1118	NA	NA	NA	NA	NA	NA	NA	NA	NA
46814	hsa-miRPlus-F1119	NA	NA	NA	NA	NA	NA	NA	NA	NA
46262	hsa-miRPlus-F1126	NA	NA	NA	NA	NA	NA	NA	NA	NA
46815	hsa-miRPlus-F1127	0.299793	0.0464992	-0.0958592	-0.186009	0.195063	-0.141936	NA	-0.182054	NA
46708	hsa-miRPlus-F1129	NA	NA	NA	NA	NA	NA	NA	NA	NA
46241	hsa-miRPlus-F1130	1.03361	1.05941	0.731098	1.47722	0.991778	0.964208	1.08055	1.4354	1.21071
46586	hsa-miRPlus-F1136	NA	NA	NA	NA	NA	NA	NA	NA	NA
46686	hsa-miRPlus-F1137	NA	NA	NA	NA	NA	NA	NA	NA	NA
46851	hsa-miRPlus-F1138	NA	NA	NA	NA	NA	NA	NA	NA	NA
46685	hsa-miRPlus-F1139	NA	NA	NA	NA	NA	NA	NA	NA	NA
46677	hsa-miRPlus-F1140	NA	NA	NA	NA	NA	NA	NA	NA	NA
46831	hsa-miRPlus-F1141	0.350115	-0.432294	-0.119999	-0.146492	0.336796	NA	NA	-0.379039	NA
46837	hsa-miRPlus-F1142	NA	NA	NA	NA	NA	NA	NA	NA	NA
46579	hsa-miRPlus-F1143	NA	NA	NA	NA	NA	NA	NA	NA	NA
46687	hsa-miRPlus-F1145	NA	NA	NA	NA	NA	NA	NA	NA	NA
46681	hsa-miRPlus-F1146	NA	NA	NA	NA	NA	NA	NA	NA	NA
46353	hsa-miRPlus-F1147	-1.40132	-1.23082	-1.4915	-0.662569	-0.971892	-1.23491	-1.39388	-1.41603	-0.715776
46697	hsa-miRPlus-F1148	NA	NA	NA	NA	NA	NA	NA	NA	NA
46339	hsa-miRPlus-F1149	NA	NA	NA	NA	NA	NA	NA	NA	NA
46360	hsa-miRPlus-F1153	0.338406	NA	NA	NA	0.548295	NA	0.32165	NA	NA
46590	hsa-miRPlus-F1154	0.0698443	0.161789	-0.639632	-0.089576	0.109848	0.45341	-0.00399632	-0.105791	-0.0402126
45614	hsa-miRPlus-F1155	0.849975	-0.502313	-1.08083	-1.04032	0.245608	-1.08234	-0.925542	-0.88922	-0.708203
46474	hsa-miRPlus-F1158	NA	NA	0.303014	0.227	NA	NA	NA	NA	NA
46308	hsa-miRPlus-F1162	NA	NA	NA	NA	NA	NA	NA	NA	NA
46601	hsa-miRPlus-F1163	0.822065	0.645949	0.622119	0.900869	0.993497	0.765602	0.707445	0.641811	0.720568
46273	hsa-miRPlus-F1166	-0.361264	-0.869906	-0.904545	-0.984352	-0.693582	-1.21842	-0.68906	-0.8789	-1.00057
46743	hsa-miRPlus-F1179	NA	NA	NA	NA	NA	NA	NA	NA	NA
46298	hsa-miRPlus-F1180	0.273915	0.0350672	0.113752	0.400717	0.558357	0.218327	0.404222	0.199393	0.490793
46329	hsa-miRPlus-F1181	NA	-0.925734	0.625806	-1.68812	NA	NA	NA	NA	NA
46219	hsa-miRPlus-F1185	NA	NA	NA	NA	NA	NA	NA	NA	NA
46716	hsa-miRPlus-F1186	NA	NA	NA	NA	NA	NA	NA	NA	NA
46316	hsa-miRPlus-F1187	0.431302	-0.502511	-0.713524	-0.917807	0.379381	-0.245231	-0.0961772	-0.325088	-0.708648
46702	hsa-miRPlus-F1190	NA	NA	NA	NA	NA	NA	NA	NA	NA
46845	hsa-miRPlus-F1191	NA	NA	NA	NA	NA	NA	NA	NA	NA
46786	hsa-miRPlus-F1193	0.229039	-0.456021	-0.113478	-0.181523	-0.0291191	-0.422698	0.108229	-0.29686	-0.289489
46602	hsa-miRPlus-F1194	0.3981	0.114129	0.0918623	0.0854678	0.356231	-0.12672	0.243593	-0.049372	0.0532709
46882	hsa-miRPlus-F1195	-0.659758	0.267638	0.385812	1.03727	-0.768877	0.453498	-0.242954	0.00574587	-0.033163
46631	hsa-miRPlus-F1196	NA	NA	NA	NA	NA	NA	NA	NA	NA
45804	hsa-miRPlus-F1199	NA	NA	NA	NA	NA	NA	NA	NA	NA
46302	hsa-miRPlus-F1200	NA	NA	NA	NA	NA	NA	NA	NA	NA
46428	hsa-miRPlus-F1201	NA	NA	NA	NA	NA	NA	NA	NA	NA
46563	hsa-miRPlus-F1202	0.681052	-1.11983	-2.07371	-1.38142	0.248358	-1.30741	-1.07252	-1.45985	-1.07609
46977	hsa-miRPlus-F1203	NA	NA	NA	NA	NA	NA	NA	NA	NA
46723	hsa-miRPlus-F1204	NA	NA	NA	NA	NA	NA	NA	NA	NA
46759	hsa-miRPlus-F1205	0.365884	-0.0162792	-0.248166	-0.360574	0.279058	-0.280605	-0.0868626	-0.477401	-0.103477
46412	hsa-miRPlus-F1206	NA	NA	NA	0.928395	NA	NA	NA	0.770946	0.891058
46611	hsa-miRPlus-F1207	NA	NA	NA	NA	NA	NA	NA	NA	NA
46576	hsa-miRPlus-F1208	NA	NA	NA	NA	NA	NA	NA	NA	NA
46220	hsa-miRPlus-F1209	NA	NA	NA	NA	NA	NA	NA	NA	NA
46278	hsa-miRPlus-F1210	NA	NA	NA	NA	NA	NA	NA	NA	NA
46754	hsa-miRPlus-F1211	NA	NA	NA	NA	NA	NA	NA	NA	NA
46652	hsa-miRPlus-F1212	NA	NA	NA	NA	NA	NA	NA	NA	NA
46267	hsa-miRPlus-F1213	NA	NA	NA	NA	NA	NA	NA	NA	NA
46554	hsa-miRPlus-F1214	NA	NA	NA	NA	NA	NA	NA	NA	NA
46655	hsa-miRPlus-F1215	1.02052	0.380663	0.545411	0.779989	1.13226	0.920604	0.682752	0.873466	0.84567
46843	hsa-miRPlus-F1217	NA	NA	NA	NA	NA	NA	NA	NA	NA
46547	hsa-miRPlus-F1218	-0.175788	-0.586296	-0.568995	-0.353805	-0.474807	NA	NA	NA	NA
46819	hsa-miRPlus-F1220	NA	NA	NA	NA	NA	NA	NA	NA	NA
46825	hsa-miRPlus-F1221	0.790093	0.557735	0.562082	NA	0.834118	NA	NA	NA	NA
46632	hsa-miRPlus-F1222	0.614204	0.15116	0.471716	0.297645	0.813883	0.0443991	0.706634	0.460938	0.211614
46834	hsa-miRPlus-F1223	NA	NA	NA	NA	NA	NA	NA	NA	NA
46692	hsa-miRPlus-F1224	NA	NA	NA	NA	NA	NA	NA	NA	NA
46599	hsa-miRPlus-F1225	0.50054	0.0369004	-0.316288	-0.410713	0.263299	-0.500978	0.113971	-0.29254	-0.19022
46581	hsa-miRPlus-F1226	NA	NA	NA	NA	NA	NA	NA	NA	NA
46669	hsa-miRPlus-F1227	NA	NA	NA	NA	NA	NA	NA	NA	NA
46304	hsa-miRPlus-F1228	NA	NA	NA	NA	NA	NA	NA	NA	NA
46277	hsa-miRPlus-F1229	NA	NA	NA	NA	NA	NA	NA	NA	NA
46771	hsa-miRPlus-F1230	NA	NA	NA	NA	NA	NA	NA	NA	NA
46359	hsa-miRPlus-F1231	-0.963544	0.147122	-0.184307	0.228008	-0.368173	0.00104997	-0.500999	0.0957167	0.211767
46588	hsa-miRPlus-F1234	NA	NA	NA	NA	NA	NA	NA	NA	NA
46688	hsa-miRPlus-F1235	NA	NA	NA	NA	NA	NA	NA	NA	NA
46693	hsa-miRPlus-F1236	NA	NA	NA	NA	NA	NA	NA	NA	NA
46799	hsa-miRPlus-F1237	NA	NA	NA	NA	NA	NA	NA	NA	NA
46446	hsa-miRPlus-F1240	0.415	NA	NA	NA	0.117724	NA	NA	NA	NA
46548	hsa-miRPlus-F1241	NA	NA	NA	NA	NA	NA	NA	NA	NA
46645	hsa-miRPlus-F1242	NA	NA	NA	NA	NA	NA	NA	NA	NA
46290	hsa-miRPlus-F1243	0.00825525	-1.3509	-1.49354	-1.18865	-0.787333	-1.45341	-1.3218	-1.27538	-1.25564
46863	hsa-miRPlus-F1246	NA	NA	NA	NA	NA	NA	NA	NA	NA
46728	hsa-miRPlus-F1248	NA	NA	NA	NA	NA	NA	NA	NA	NA
46265	hsa-miRPlus-F1253	NA	NA	NA	NA	NA	NA	NA	NA	NA
46202	5S_rRNA	-1.48274	-0.693358	-0.679726	-0.838475	-0.809096	-0.571625	-1.27888	-1.1178	-0.404328
17415	ebv-miR-BART10	NA	NA	NA	NA	NA	NA	NA	NA	NA
42485	ebv-miR-BART10*	NA	NA	NA	NA	NA	NA	NA	NA	NA
42545	ebv-miR-BART11-3p	NA	NA	NA	NA	NA	NA	NA	NA	NA
17283	ebv-miR-BART11-5p	NA	NA	NA	NA	NA	NA	NA	NA	NA
17306	ebv-miR-BART12	NA	NA	NA	NA	NA	NA	NA	NA	NA
27537	ebv-miR-BART13	-0.0173803	-0.655175	-0.654361	-0.761824	-0.145566	-0.498367	-0.39109	-0.439636	-0.279985
42882	ebv-miR-BART13*	NA	NA	NA	NA	NA	NA	NA	NA	NA
17519	ebv-miR-BART1-3p	NA	NA	NA	NA	NA	NA	NA	NA	NA
17623	ebv-miR-BART14	NA	NA	NA	NA	NA	NA	NA	NA	NA
17655	ebv-miR-BART14*	NA	NA	NA	NA	NA	NA	NA	NA	NA
42897	ebv-miR-BART15	NA	NA	NA	NA	NA	NA	NA	NA	NA
17541	ebv-miR-BART1-5p	NA	NA	NA	NA	NA	NA	NA	NA	NA
17358	ebv-miR-BART16	-0.126272	-0.445806	-0.604343	-0.387815	-0.395549	-0.655301	-0.324854	-0.543879	-0.174578
42773	ebv-miR-BART17-3p	NA	NA	NA	NA	NA	NA	NA	NA	NA
46818	ebv-miR-BART17-5p	NA	NA	NA	NA	NA	NA	NA	NA	NA
42466	ebv-miR-BART18-3p	NA	NA	NA	NA	NA	NA	NA	NA	NA
17657	ebv-miR-BART18-5p	NA	NA	NA	NA	NA	NA	NA	NA	NA
42522	ebv-miR-BART19-3p	0.324616	-3.49899	-3.86043	-3.88769	-0.509443	-3.40151	-3.3799	-3.08977	-3.29873
42613	ebv-miR-BART19-5p	NA	NA	NA	NA	NA	NA	NA	NA	NA
17585	ebv-miR-BART20-3p	-1.38384	-1.84104	-1.92527	-2.32532	-1.45052	NA	-1.99386	-2.08735	-2.09837
17636	ebv-miR-BART20-5p	NA	NA	NA	NA	NA	NA	NA	NA	NA
17402	ebv-miR-BART2-5p	NA	NA	NA	NA	NA	NA	NA	NA	NA
17589	ebv-miR-BART3	NA	NA	NA	NA	NA	NA	NA	NA	NA
17539	ebv-miR-BART3*	NA	NA	NA	NA	NA	NA	NA	NA	NA
17359	ebv-miR-BART4	NA	NA	NA	NA	NA	NA	NA	NA	NA
17532	ebv-miR-BART5	0.385166	-0.110305	-0.0050956	NA	NA	NA	NA	NA	NA
17561	ebv-miR-BART6-3p	0.230913	-1.46127	-2.23753	-2.00499	-0.613192	-1.63226	-1.00124	-1.76342	-2.13019
42855	ebv-miR-BART6-5p	NA	NA	NA	NA	NA	NA	NA	NA	NA
42616	ebv-miR-BART7	NA	NA	NA	NA	NA	NA	NA	NA	NA
42954	ebv-miR-BART7*	-0.0881477	-0.323563	-0.480972	-0.611378	-0.22763	NA	NA	NA	NA
17509	ebv-miR-BART8	NA	NA	NA	NA	NA	NA	NA	NA	NA
17328	ebv-miR-BART8*	0.681111	0.119742	0.133462	0.0278679	0.963045	0.260574	0.389035	0.0183628	-0.0991517
17332	ebv-miR-BART9	NA	NA	NA	NA	NA	NA	NA	NA	NA
42824	ebv-miR-BART9*	NA	NA	NA	NA	NA	NA	NA	NA	NA
42906	ebv-miR-BHRF1-1	0.049554	-0.237192	-0.389431	-0.6162	-0.211098	-0.244919	-0.347027	-0.757344	-0.511485
42951	ebv-miR-BHRF1-2	0.421277	0.0421563	-0.477153	-0.25481	0.440121	0.421322	-0.0399053	0.0433561	-0.0258485
17562	ebv-miR-BHRF1-2*	NA	NA	NA	NA	NA	NA	NA	NA	NA
17646	ebv-miR-BHRF1-3	NA	NA	NA	NA	NA	NA	NA	NA	NA
17508	hcmv-miR-UL112	NA	NA	NA	NA	NA	NA	NA	NA	NA
42782	hcmv-miR-UL148D	0.284025	0.119518	-0.0884423	0.119507	0.153549	0.376135	0.119179	0.153909	0.266474
17631	hcmv-miR-UL22A	NA	NA	NA	NA	NA	NA	NA	NA	NA
17299	hcmv-miR-UL22A*	NA	NA	NA	NA	NA	NA	NA	NA	NA
17439	hcmv-miR-UL36	NA	NA	NA	NA	NA	NA	NA	NA	NA
42610	hcmv-miR-UL36*	NA	NA	NA	NA	NA	NA	NA	NA	NA
27541	hcmv-miR-UL70-3p	NA	NA	NA	NA	NA	NA	NA	NA	NA
42497	hcmv-miR-UL70-5p	NA	NA	NA	NA	NA	NA	NA	NA	NA
42905	hcmv-miR-US25-1	NA	NA	NA	NA	NA	NA	NA	NA	NA
42458	hcmv-miR-US25-1*	NA	NA	NA	NA	NA	NA	NA	NA	NA
17529	hcmv-miR-US25-2-3p	NA	NA	NA	NA	NA	NA	NA	NA	NA
17619	hcmv-miR-US25-2-5p	NA	NA	NA	NA	NA	NA	NA	NA	NA
42755	hcmv-miR-US33-3p	NA	NA	NA	NA	NA	NA	NA	NA	NA
42501	hcmv-miR-US33-5p	0.735741	NA	NA	NA	NA	NA	NA	NA	NA
42642	hcmv-miR-US4	NA	NA	NA	NA	NA	NA	NA	NA	NA
17499	hcmv-miR-US5-1	NA	NA	NA	NA	NA	NA	NA	NA	NA
17520	hcmv-miR-US5-2	NA	NA	NA	NA	NA	NA	NA	NA	NA
42533	hiv1-miR-H1	NA	NA	NA	NA	NA	NA	NA	NA	NA
31038	hiv1-miR-N367	NA	NA	NA	NA	NA	NA	NA	NA	NA
46300	hiv1-miR-TAR-3p	NA	NA	NA	NA	NA	NA	NA	NA	NA
46511	hiv1-miR-TAR-5p	NA	NA	NA	NA	NA	NA	NA	NA	NA
14258	hsa_negative_control_1	NA	NA	NA	NA	NA	NA	NA	NA	NA
14259	hsa_negative_control_2	NA	NA	NA	NA	NA	NA	NA	NA	NA
14260	hsa_negative_control_3	NA	NA	NA	NA	NA	NA	NA	NA	NA
14266	hsa_negative_control_4	NA	NA	NA	NA	NA	NA	NA	NA	NA
10901	hsa_negative_control_6	NA	NA	NA	NA	NA	NA	NA	NA	NA
10902	hsa_negative_control_7	NA	NA	NA	NA	NA	NA	NA	NA	NA
10903	hsa_negative_control_8	NA	NA	NA	0.457192	NA	NA	NA	NA	NA
30716	hsv1-miR-H1	0.267191	-0.0607893	-0.312304	-0.296566	0.102999	NA	NA	NA	NA
17567	kshv-miR-K12-1	-0.68936	-1.03869	-0.322861	-1.57186	-1.17984	-1.70651	-1.87943	-1.71637	-1.46382
42656	kshv-miR-K12-10a	0.925918	0.752987	0.759295	1.30295	1.26056	1.03087	NA	NA	1.30309
42624	kshv-miR-K12-10b	0.879022	0.798878	0.624554	1.15222	1.17379	0.894223	1.00034	0.983877	1.32476
17571	kshv-miR-K12-11	NA	NA	NA	NA	NA	NA	NA	NA	NA
42516	kshv-miR-K12-12*	NA	NA	NA	NA	NA	NA	NA	NA	NA
17470	kshv-miR-K12-2	NA	NA	NA	NA	NA	NA	NA	NA	NA
42795	kshv-miR-K12-3	0.280803	-0.366175	-0.545818	-0.764835	-0.131767	-0.0683067	-0.298718	-0.32057	-0.553312
17315	kshv-miR-K12-3*	NA	NA	NA	NA	NA	NA	NA	NA	NA
17418	kshv-miR-K12-4-3p	NA	NA	NA	NA	NA	NA	NA	NA	NA
17606	kshv-miR-K12-4-5p	NA	NA	NA	NA	NA	NA	NA	NA	NA
17578	kshv-miR-K12-5	-0.17681	-0.781603	-1.10504	-0.740713	-0.439092	-1.00673	-0.784643	-0.561051	-0.839084
17488	kshv-miR-K12-6-3p	0.0817204	-0.814006	-1.15246	-0.48791	-0.176786	-0.120235	-0.438625	-0.587352	-0.507241
17650	kshv-miR-K12-6-5p	NA	NA	NA	NA	NA	NA	NA	NA	NA
17437	kshv-miR-K12-7	NA	NA	NA	NA	NA	NA	NA	NA	NA
17596	kshv-miR-K12-8	0.370993	-0.403859	-0.604438	-0.720151	-0.00517603	-0.394556	-0.365517	-0.566924	-0.643479
17419	kshv-miR-K12-9	NA	NA	NA	NA	NA	NA	NA	NA	NA
42774	kshv-miR-K12-9*	NA	NA	NA	NA	NA	NA	NA	NA	NA
11278	RNU6-1	-1.95893	-2.162	-2.54459	-3.26878	-2.04179	-2.98154	-3.18741	-3.13786	-2.59564
11279	RNU6-1_RNU6-2	0.456932	-0.818924	-0.796873	-2.4492	-0.222351	-1.64723	-2.16336	-1.92987	-1.68551
46197	SNORA66	NA	NA	NA	NA	NA	NA	NA	NA	NA
19011	SNORD10	-1.30521	1.44044	1.13589	2.21799	0.157861	1.41592	1.29434	1.4424	1.83874
19005	SNORD118	-0.588132	-1.22111	-1.83447	-1.76156	-0.549104	-1.50328	-2.59947	-1.64243	-1.50394
19606	SNORD12	-0.181004	-0.310386	-0.0444827	0.671866	-0.393551	0.0762036	-0.175803	-0.264376	0.246692
19603	SNORD13	-0.355812	1.40791	0.59348	1.51303	-0.54197	1.20438	0.986285	0.819313	1.403
19013	SNORD14B	-0.521627	0.239841	0.214866	0.92924	-0.295328	0.30111	0.414507	0.719315	0.679224
19607	SNORD15A	NA	NA	NA	NA	NA	NA	NA	NA	NA
19008	SNORD2	-0.2791	-0.248628	0.227506	0.232537	-0.268155	-0.0196453	-0.330819	-0.0539519	0.253588
19007	SNORD3@	0.205174	-0.801513	-1.61125	-1.59648	-0.0194164	-0.495316	-1.48605	-1.66239	-1.05896
46204	SNORD38B	-1.36873	1.54338	2.00932	2.53298	-0.513323	1.52087	1.51914	1.04796	1.86481
46206	SNORD44	-1.01976	1.34879	1.31287	2.48168	-0.717569	1.67052	1.78767	1.21763	2.0388
46205	SNORD48	-0.598626	0.511192	0.657047	1.22131	-0.448049	0.72478	0.765053	0.786185	0.722965
46203	SNORD49A	-1.25986	1.76538	2.06486	2.65596	-0.243469	2.27405	1.15311	1.54282	2.49143
19604	SNORD4A	-0.163408	0.0153781	0.818143	1.27051	0.284936	-0.247578	0.203225	0.0289115	-0.0142184
19605	SNORD6	-0.297327	-0.556785	-0.194669	-0.0755509	-0.0794223	-0.234828	-0.778063	-0.106537	-0.221822

## Sheet: EM_BATCH II_NORM
Template/Document ID: EDx-04-02-001-Da
		LogMedianRatios
		OCAA-90	OCAA-147	OCAA-74	OCAA-57	OCAA-91	OCAA-109	OCAA-150	OCAA-144	OCAA-136
Probe Id	Annotation	Slide 1	Slide 2	Slide 3	Slide 4	Slide 5	Slide 6	Slide 7	Slide 8	Slide 9
17748	hsa-let-7a	-4.01392	-0.0144677	0.181796	0	-2.93709	-0.0109718	0.0114279	-0.288199	0.61536
17888	hsa-let-7a*	NA	NA	NA	NA	NA	NA	NA	NA	NA
42530	hsa-let-7a-2*	0.393638	0.366571	0.422798	0	0.319919	0.0656185	0.0471644	-0.117573	0.178568
17749	hsa-let-7b	-0.484164	-0.0470717	0.516559	0	-0.190803	0.120381	0.224428	0.213862	0.804639
42769	hsa-let-7b*	0.186581	0.132619	0.0304292	0	0.137508	-0.204659	-0.189098	-0.251562	0.131667
19004	hsa-let-7c	-1.28089	0.162753	0.42284	0	-0.709181	0.0590265	0.00393959	0.0512751	0.681852
42653	hsa-let-7c*	NA	NA	NA	NA	NA	NA	NA	NA	NA
46437	hsa-let-7d	-3.54381	-0.108731	0.0946178	0	-2.63308	-0.119972	0.0845591	-0.590172	0.120935
46436	hsa-let-7e	-0.846036	0.115613	0.13434	0	-0.954664	-0.251235	0.0399567	-0.241369	0.325752
42743	hsa-let-7e*	NA	NA	NA	NA	NA	NA	NA	NA	NA
17752	hsa-let-7f	NA	0.445924	0.702149	0	NA	0.0627007	-0.490495	-0.995047	0.484123
46435	hsa-let-7f	-2.57798	0.359496	0.738127	0	-1.57631	0.481631	0.387002	-0.00296342	0.912559
42742	hsa-let-7f-2*	NA	NA	NA	NA	NA	NA	NA	NA	NA
46438	hsa-let-7g	-2.86753	0.541607	0.639317	0	-2.02398	0.389177	-0.0810734	-0.110733	0.712881
42778	hsa-let-7g*	NA	NA	NA	NA	NA	NA	NA	NA	NA
9938	hsa-let-7i	-1.6791	0.616945	0.640287	0	-0.802525	0.284961	0.301838	0.63161	0.188795
10916	hsa-miR-1	NA	NA	NA	NA	NA	NA	NA	NA	NA
31026	hsa-miR-101	0.431194	2.26234	4.12998	0	1.1374	2.7543	0.519337	1.88962	2.77897
17935	hsa-miR-101*	NA	NA	NA	NA	NA	NA	NA	NA	NA
10919	hsa-miR-103	-2.65614	-0.648377	-0.633679	0	-2.03588	-0.536178	-0.625003	-0.26251	-0.376271
5250	hsa-miR-105	NA	NA	NA	NA	NA	NA	NA	NA	NA
42562	hsa-miR-105*	NA	NA	NA	NA	NA	NA	NA	NA	NA
46801	hsa-miR-106a	-2.89681	-0.120706	0.0109103	0	-2.04993	-0.202891	-1.4129	-0.461061	-0.114093
42508	hsa-miR-106a*	NA	NA	NA	NA	NA	NA	NA	NA	NA
19582	hsa-miR-106b	-1.06687	0.549546	0.835737	0	-0.252235	0.692083	-0.796155	0.566713	1.08831
17854	hsa-miR-106b*	-0.263607	-0.45091	-0.360373	0	-0.526802	-0.482984	-0.775083	-0.0800979	-0.446955
10923	hsa-miR-107	-1.69422	-0.44529	-0.265196	0	-1.33984	-0.3251	-0.440676	-0.397717	0.00259085
13485	hsa-miR-10a	NA	NA	NA	NA	NA	NA	NA	NA	NA
28019	hsa-miR-10a*	NA	NA	NA	NA	NA	NA	NA	NA	NA
10925	hsa-miR-10b	NA	-0.0701841	-0.00661957	0	NA	-0.379839	-1.04819	-0.816114	-0.888208
42969	hsa-miR-10b*	NA	NA	NA	NA	NA	NA	NA	NA	NA
46822	hsa-miR-1178	NA	NA	NA	NA	NA	NA	NA	NA	NA
46735	hsa-miR-1179	NA	NA	NA	NA	NA	NA	NA	NA	NA
42848	hsa-miR-1180	NA	NA	NA	NA	NA	NA	NA	NA	NA
46675	hsa-miR-1181	NA	NA	NA	NA	NA	NA	NA	NA	NA
46738	hsa-miR-1182	NA	NA	NA	NA	NA	NA	NA	NA	NA
46880	hsa-miR-1183	NA	NA	NA	NA	NA	NA	NA	NA	NA
46258	hsa-miR-1184	0.227806	0.613525	-0.496206	0	0.84026	0.951683	0.557705	0.495157	0.355535
46419	hsa-miR-1185	NA	NA	NA	NA	NA	NA	NA	NA	NA
46617	hsa-miR-1197	NA	NA	NA	NA	NA	NA	NA	NA	NA
46272	hsa-miR-1200	NA	NA	NA	NA	NA	NA	NA	NA	NA
46712	hsa-miR-1201	-3.30988	-1.32257	-1.02196	0	NA	-0.640731	-0.901298	-0.952539	-1.61
46832	hsa-miR-1202	NA	NA	NA	NA	NA	NA	NA	NA	NA
46411	hsa-miR-1203	NA	NA	NA	NA	NA	NA	NA	NA	NA
46791	hsa-miR-1204	NA	NA	NA	NA	NA	NA	NA	NA	NA
46860	hsa-miR-1205	NA	NA	NA	NA	NA	NA	NA	NA	NA
46779	hsa-miR-1206	NA	NA	NA	NA	NA	NA	NA	NA	NA
46345	hsa-miR-1207-3p	-0.149802	-0.297061	-0.359031	0	-0.046664	-0.129265	-0.07086	-0.0712847	-0.0789719
46565	hsa-miR-1207-5p	NA	NA	NA	NA	NA	NA	NA	NA	NA
46766	hsa-miR-1208	NA	NA	NA	NA	NA	NA	NA	NA	NA
19583	hsa-miR-122	NA	NA	NA	NA	NA	NA	NA	NA	NA
42551	hsa-miR-122*	NA	NA	NA	NA	NA	NA	NA	NA	NA
46800	hsa-miR-1224-3p	NA	NA	NA	NA	NA	NA	NA	NA	NA
46462	hsa-miR-1224-5p	NA	NA	NA	NA	NA	NA	NA	NA	NA
46684	hsa-miR-1225-3p	NA	NA	NA	NA	NA	NA	NA	NA	NA
46541	hsa-miR-1225-5p	NA	NA	NA	NA	NA	NA	NA	NA	NA
46309	hsa-miR-1226	NA	NA	NA	NA	NA	NA	NA	NA	NA
46246	hsa-miR-1226*	NA	NA	NA	NA	NA	NA	NA	NA	NA
46806	hsa-miR-1227	NA	NA	NA	NA	NA	NA	NA	NA	NA
46695	hsa-miR-1228	NA	NA	NA	NA	NA	NA	NA	NA	NA
46222	hsa-miR-1228*	NA	NA	NA	NA	NA	NA	NA	NA	NA
46689	hsa-miR-1229	NA	NA	NA	NA	NA	NA	NA	NA	NA
46531	hsa-miR-1231	NA	NA	NA	NA	NA	NA	NA	NA	NA
46326	hsa-miR-1233	NA	NA	NA	NA	NA	NA	NA	NA	NA
46696	hsa-miR-1234	NA	NA	NA	NA	NA	NA	NA	NA	NA
46624	hsa-miR-1236	0.432847	0.129468	-0.181792	0	0.22169	0.213317	0.14461	-0.00108265	0.124844
46850	hsa-miR-1237	NA	NA	NA	NA	NA	NA	NA	NA	NA
46690	hsa-miR-1238	NA	NA	NA	NA	NA	NA	NA	NA	NA
14328	hsa-miR-124	NA	NA	NA	NA	NA	NA	NA	NA	NA
42898	hsa-miR-124*	0.890762	0.0802492	0.0164767	0	0.637527	0.275806	0.394154	0.208078	-0.0974362
46439	hsa-miR-1243	NA	NA	NA	NA	NA	NA	NA	NA	NA
46404	hsa-miR-1244	NA	NA	NA	NA	NA	NA	NA	NA	NA
46321	hsa-miR-1245	NA	NA	NA	NA	NA	NA	NA	NA	NA
46514	hsa-miR-1246	2.75479	1.64272	2.16512	0	2.96029	1.88804	2.36486	1.04632	1.08284
46427	hsa-miR-1248	-1.56876	-0.239871	-0.110333	0	-1.04207	NA	NA	-0.902086	NA
46210	hsa-miR-1249	-0.303615	-0.376875	-0.399199	0	-0.110674	-0.248317	-0.167516	-0.241901	-0.1119
46214	hsa-miR-1250	NA	NA	NA	NA	NA	NA	NA	NA	NA
46275	hsa-miR-1251	NA	NA	NA	NA	NA	NA	NA	NA	NA
46924	hsa-miR-1252	0.601038	0.286076	0.142272	0	0.368419	-0.0843141	0.15806	-0.0623664	NA
46707	hsa-miR-1253	NA	NA	NA	NA	NA	NA	NA	NA	NA
46750	hsa-miR-1254	NA	NA	NA	NA	NA	NA	NA	NA	NA
46380	hsa-miR-1255a	0.0934998	0.0280996	-0.39817	0	-0.0655656	-0.378772	-0.0192989	0.0128235	0.140329
46402	hsa-miR-1255b	NA	NA	NA	NA	NA	NA	NA	NA	NA
46717	hsa-miR-1256	NA	NA	NA	NA	NA	NA	NA	NA	NA
46640	hsa-miR-1257	NA	NA	NA	NA	NA	NA	NA	NA	NA
46869	hsa-miR-1258	0.679734	-0.335892	-0.166916	0	NA	NA	NA	NA	NA
46923	hsa-miR-1259	-4.66996	-1.67715	-1.71245	0	-4.20884	-1.29752	-1.69557	-2.19477	-0.984505
17942	hsa-miR-125a-3p	NA	NA	NA	NA	NA	NA	NA	NA	NA
10928	hsa-miR-125a-5p	-1.64254	-0.7599	-0.571358	0	-1.60887	-1.29428	-0.725738	-0.102845	-0.85856
30787	hsa-miR-125b	-1.27429	-0.690726	0.866485	0	-1.21443	-0.88166	-1.09321	-0.034068	-0.372975
42845	hsa-miR-125b-2*	-0.351535	-0.135036	-0.250448	0	-0.223367	NA	NA	-0.134396	NA
4610	hsa-miR-126	-3.09232	0.547209	0.0838991	0	-2.78814	-0.0208215	-0.87626	-0.381134	-0.296418
33596	hsa-miR-126*	NA	NA	NA	NA	NA	NA	NA	NA	NA
46248	hsa-miR-1261	0.625276	0.276092	0.673768	0	0.533151	0.600977	0.356032	0.287841	0.434446
46872	hsa-miR-1262	NA	NA	NA	NA	NA	NA	NA	NA	NA
46747	hsa-miR-1263	NA	NA	NA	NA	NA	NA	NA	NA	NA
46732	hsa-miR-1264	1.06832	0.446352	1.84216	0	1.48126	0.144048	0.429101	0.631934	0.854882
46737	hsa-miR-1265	-0.646996	0.166833	-0.183895	0	NA	0.132384	0.0355296	-0.094236	0.25179
46517	hsa-miR-1266	NA	NA	NA	NA	NA	NA	NA	NA	NA
46633	hsa-miR-1267	NA	NA	NA	NA	NA	NA	NA	NA	NA
46558	hsa-miR-1268	NA	NA	NA	NA	NA	NA	NA	NA	NA
46746	hsa-miR-1269	NA	NA	NA	NA	NA	NA	NA	NA	NA
46752	hsa-miR-1270	0.334749	-0.0245264	-0.136119	0	0.00738101	NA	NA	-0.0408534	NA
46627	hsa-miR-1271	NA	NA	NA	NA	NA	NA	NA	NA	NA
46363	hsa-miR-1272	NA	NA	NA	NA	NA	NA	NA	NA	NA
46623	hsa-miR-1273	0.59813	0.147939	0.10543	0	0.198118	-0.0475297	-0.0989237	-0.177898	0.0299789
42829	hsa-miR-127-3p	NA	NA	NA	NA	NA	NA	NA	NA	NA
46292	hsa-miR-1274a	1.99088	-0.0870766	1.43307	0	2.09701	0.644394	0.720991	1.10232	1.37654
46328	hsa-miR-1274b	1.17678	-0.445018	1.26677	0	1.26037	-0.115843	-0.0732494	0.078907	0.350468
46620	hsa-miR-1275	3.93818	1.02378	0.337784	0	3.43674	1.08485	1.01473	0.389435	0.960781
42692	hsa-miR-127-5p	NA	NA	NA	NA	NA	NA	NA	NA	NA
46642	hsa-miR-1276	NA	NA	NA	NA	NA	NA	NA	NA	NA
46925	hsa-miR-1277	NA	NA	NA	NA	NA	NA	NA	NA	NA
46361	hsa-miR-1278	NA	NA	NA	NA	NA	NA	NA	NA	NA
45775	hsa-miR-1279	NA	NA	NA	NA	NA	NA	NA	NA	NA
33902	hsa-miR-128	NA	NA	NA	NA	NA	NA	NA	NA	NA
46698	hsa-miR-1280	2.22625	1.50313	1.70977	0	2.12496	0.81799	0.440126	0.798887	1.2081
46634	hsa-miR-1281	-0.408317	-0.438004	-0.79114	0	-0.499514	-0.374928	-0.448413	-0.0797284	-0.271973
46368	hsa-miR-1282	NA	NA	NA	NA	NA	NA	NA	NA	NA
46367	hsa-miR-1283	NA	NA	NA	NA	NA	NA	NA	NA	NA
46336	hsa-miR-1284	0.19566	0.297568	-0.103804	0	0.148883	0.103558	0.149953	0.0389504	0.260919
46295	hsa-miR-1286	NA	NA	NA	NA	NA	NA	NA	NA	NA
46440	hsa-miR-1287	NA	NA	NA	NA	NA	NA	NA	NA	NA
46606	hsa-miR-1288	NA	NA	NA	NA	NA	NA	NA	NA	NA
46340	hsa-miR-1289	NA	NA	NA	NA	NA	NA	NA	NA	NA
42571	hsa-miR-129*	-1.78696	-0.772515	-0.924826	0	-1.49408	-0.707532	NA	NA	NA
46921	hsa-miR-1290	2.72437	1.63811	2.04234	0	2.6352	1.70055	2.55714	1.02985	0.986498
46281	hsa-miR-1291	NA	NA	NA	NA	NA	NA	NA	NA	NA
45936	hsa-miR-1292	NA	NA	NA	NA	NA	NA	NA	NA	NA
46416	hsa-miR-1293	NA	NA	NA	NA	NA	NA	NA	NA	NA
46661	hsa-miR-1294	NA	NA	NA	NA	NA	NA	NA	NA	NA
46741	hsa-miR-1295	NA	NA	NA	NA	NA	NA	NA	NA	NA
42467	hsa-miR-129-5p	1.29309	0.246404	-0.106735	0	0.746725	0.549907	0.231912	0.366261	0.222302
42710	hsa-miR-1296	NA	NA	NA	NA	NA	NA	NA	NA	NA
46944	hsa-miR-1297	NA	NA	NA	NA	NA	NA	NA	NA	NA
46381	hsa-miR-1298	2.78659	0.33989	0.557371	0	1.03602	-0.0569196	0.371837	0.39783	0.102784
46788	hsa-miR-1299	1.16907	0.0140118	-0.506449	0	0.564654	-0.416243	-0.333639	-0.267496	0.0538772
46215	hsa-miR-1301	NA	NA	NA	NA	NA	NA	NA	NA	NA
46796	hsa-miR-1302	NA	NA	NA	NA	NA	NA	NA	NA	NA
46625	hsa-miR-1303	NA	NA	NA	NA	NA	NA	NA	NA	NA
46479	hsa-miR-1304	0.4177	0.328178	0.0879807	0	0.0522888	-0.390299	-0.117175	-0.224639	0.0910879
46501	hsa-miR-1305	NA	NA	NA	NA	NA	NA	NA	NA	NA
46223	hsa-miR-1306	NA	NA	NA	NA	NA	NA	NA	NA	NA
42681	hsa-miR-1307	NA	NA	NA	NA	NA	NA	NA	NA	NA
46739	hsa-miR-1308	-0.834729	0.709641	0.871018	0	0.513568	0.769164	2.11057	0.937065	0.807805
10138	hsa-miR-130a	-2.96419	-1.5726	-0.183355	0	-2.90439	-0.29577	-1.22328	-0.000820124	0.663359
42718	hsa-miR-130a*	NA	NA	NA	NA	NA	NA	NA	NA	NA
10936	hsa-miR-130b	-0.185591	-0.250695	-0.342041	0	-0.505325	-0.265837	-0.2313	0.232334	-0.192359
42787	hsa-miR-130b*	NA	NA	NA	NA	NA	NA	NA	NA	NA
10937	hsa-miR-132	NA	NA	NA	NA	NA	NA	NA	NA	NA
46866	hsa-miR-1321	0.393659	-0.0174007	-0.44674	0	0.223609	-0.462806	-0.248302	-0.298834	-0.14192
46408	hsa-miR-1322	NA	NA	NA	NA	NA	NA	NA	NA	NA
46614	hsa-miR-1323	NA	NA	NA	NA	NA	NA	NA	NA	NA
46647	hsa-miR-1324	NA	NA	NA	NA	NA	NA	NA	NA	NA
32809	hsa-miR-133a	1.70682	1.19137	1.70752	0	0.27577	-0.121638	-0.118457	0.113619	-0.0314793
42942	hsa-miR-134	NA	NA	NA	NA	NA	NA	NA	NA	NA
42839	hsa-miR-135a	NA	NA	NA	NA	NA	NA	NA	NA	NA
42609	hsa-miR-135a*	NA	NA	NA	0	NA	NA	NA	NA	NA
10942	hsa-miR-135b	NA	NA	NA	NA	NA	NA	NA	NA	NA
42615	hsa-miR-135b*	NA	NA	NA	NA	NA	NA	NA	NA	NA
10943	hsa-miR-136	1.0152	0.323876	3.07902	0	NA	NA	NA	NA	NA
42512	hsa-miR-136*	NA	NA	NA	NA	NA	NA	NA	NA	NA
10944	hsa-miR-137	NA	NA	NA	NA	NA	NA	NA	NA	NA
13140	hsa-miR-138	-0.123192	-0.558551	-0.521613	0	-0.271838	-0.357488	-0.551519	-0.0649594	NA
42872	hsa-miR-138-1*	-1.52588	-0.365849	-0.417456	0	-1.36515	-0.786072	-0.810847	-0.92231	-0.644838
42454	hsa-miR-138-2*	NA	NA	NA	NA	NA	NA	NA	NA	NA
42451	hsa-miR-139-3p	0.648893	-0.218263	-0.46449	0	0.345707	NA	-0.334708	-0.203264	NA
42630	hsa-miR-140-3p	-0.5758	0.267518	0.717983	0	-0.526928	0.215974	-0.292507	0.0280653	-0.259453
4700	hsa-miR-140-5p	NA	NA	NA	NA	NA	NA	NA	NA	NA
10946	hsa-miR-141	0.327505	0.625549	1.95426	0	1.51557	1.31985	0.204265	1.14267	2.48021
10947	hsa-miR-142-3p	0.923794	3.39126	4.97912	0	1.74918	3.84603	1.34468	2.14602	3.65903
13177	hsa-miR-143	-2.44329	0.33874	0.586598	0	-1.86659	-0.07598	-1.23976	0.555638	-0.912728
46467	hsa-miR-143*	NA	NA	NA	NA	NA	NA	NA	NA	NA
29802	hsa-miR-144	1.42376	1.39204	5.51012	0	2.27607	2.62893	0.235233	0.462215	1.06371
42660	hsa-miR-144*	NA	NA	NA	NA	NA	NA	NA	NA	NA
42641	hsa-miR-145	-1.68022	-0.590354	-0.335305	0	-1.11746	-0.90569	-1.46381	-0.233905	-1.57138
31867	hsa-miR-145*	NA	NA	NA	NA	NA	NA	NA	NA	NA
46584	hsa-miR-1468	NA	NA	NA	NA	NA	NA	NA	NA	NA
10952	hsa-miR-146a	0.258961	1.04137	1.30844	0	0.0270573	0.701292	0.36157	0.758671	0.850748
42461	hsa-miR-146b-3p	0.897873	0.818924	0.240882	0	0.388113	-0.17654	-0.193212	-0.0104668	0.147995
10306	hsa-miR-146b-5p	-0.398203	0.737772	0.943384	0	-0.586321	0.296145	0.256113	0.455595	1.19839
10954	hsa-miR-147	NA	NA	NA	NA	NA	NA	NA	NA	NA
17411	hsa-miR-147b	NA	NA	NA	NA	NA	NA	NA	NA	NA
10955	hsa-miR-148a	0.0379109	1.57998	2.1955	0	0.533454	2.25032	NA	1.06869	1.13329
17872	hsa-miR-148a*	NA	NA	NA	NA	NA	NA	NA	NA	NA
19585	hsa-miR-148b	-0.506257	-0.339905	0.0319253	0	-0.184972	-0.0945646	-0.473177	0.346284	-0.0460243
42810	hsa-miR-149	NA	-0.722151	NA	0	NA	NA	NA	NA	NA
42486	hsa-miR-149*	0.998078	0.210075	-0.0252928	0	0.696777	0.275694	0.703729	0.394023	0.25007
42802	hsa-miR-150	0.134827	-0.0713277	0.165363	0	-0.164041	-0.101174	-0.0356415	-0.146428	-0.314358
42850	hsa-miR-150*	NA	NA	NA	NA	NA	NA	NA	NA	NA
17463	hsa-miR-151-3p	-0.0343085	-0.638245	-0.235694	0	0.0338573	-0.499034	-0.440188	0.426009	-0.316946
11260	hsa-miR-151-5p	-2.91063	-0.776778	-0.247112	0	-2.71122	-1.00646	-1.14276	-0.368186	-1.09245
17676	hsa-miR-152	-0.873799	-0.437038	0.218833	0	-0.971158	-0.463048	-1.07044	0.201504	-0.351451
42599	hsa-miR-153	NA	NA	NA	NA	NA	NA	NA	NA	NA
46515	hsa-miR-1537	NA	NA	NA	NA	NA	NA	NA	NA	NA
46616	hsa-miR-154	NA	NA	NA	NA	NA	NA	NA	NA	NA
42572	hsa-miR-154*	NA	NA	NA	NA	NA	NA	NA	NA	NA
10964	hsa-miR-155	1.4353	0.453339	0.311036	0	0.466779	1.08023	0.682607	0.595886	0.712871
42949	hsa-miR-155*	NA	NA	NA	NA	NA	NA	NA	NA	NA
27720	hsa-miR-15a	-2.40869	1.05467	1.2733	0	-1.78239	0.851831	-0.282901	0.463664	1.25867
42789	hsa-miR-15a*	NA	NA	NA	NA	NA	NA	NA	NA	NA
17280	hsa-miR-15b	-3.81144	-0.700693	-0.92057	0	-3.14128	-0.934436	-1.35536	-0.889191	-0.839745
17902	hsa-miR-15b*	NA	NA	NA	NA	NA	NA	NA	NA	NA
10967	hsa-miR-16	-4.44855	0.405546	0.248385	0	-3.8811	0.0622831	-0.612062	-0.530491	0.503126
17936	hsa-miR-16-1*	NA	NA	NA	NA	NA	NA	NA	NA	NA
42874	hsa-miR-16-2*	NA	NA	NA	NA	NA	NA	NA	NA	NA
42650	hsa-miR-17	-3.57974	-0.0188199	-0.189646	0	-2.77385	-0.131695	-1.35177	-0.719082	0.109633
19588	hsa-miR-17*	-0.856128	0.0461484	0.621577	0	-0.466855	0.337544	-0.498543	0.115009	0.244174
42865	hsa-miR-181a	-0.714275	-0.920886	-0.757234	0	-0.719611	-1.02816	-1.41151	-0.345842	-0.454615
11013	hsa-miR-181a*	NA	NA	NA	NA	NA	NA	NA	NA	NA
17928	hsa-miR-181a-2*	NA	NA	NA	NA	NA	NA	NA	NA	NA
10972	hsa-miR-181b	-0.637707	-0.77506	-0.784011	0	-0.58078	-0.676037	NA	0.0831888	-0.0613638
42496	hsa-miR-181c	NA	NA	NA	NA	NA	NA	NA	NA	NA
10975	hsa-miR-182	NA	-0.354318	-1.28675	0	NA	-1.02906	-0.387743	-0.169492	-0.426106
10976	hsa-miR-182*	NA	NA	NA	NA	NA	NA	NA	NA	NA
46266	hsa-miR-1825	NA	NA	NA	NA	NA	NA	NA	NA	NA
46810	hsa-miR-1827	0.4508	0.200937	-0.0633439	0	0.145426	-0.330828	0.129028	-0.167278	0.260723
10977	hsa-miR-183	-2.21884	-0.892043	-1.00271	0	-1.86354	-0.930955	-0.37954	-0.34155	-0.620991
[truncated: 873 more rows]

## Sheet: EM_BATCH I & II_merge
BATCH-II		deltaLogMedianRatios									BATCH-I		deltaLogMedianRatios
[truncated: 1,093 more rows]

[truncated: 3 more sheets: EM_Filtered, EM_Unsupervised, EM_Supervised]
